# Supplementary material for: Single-cell RNA sequencing identifies two fibroblast subtypes and a Trem2+ macrophage subtype as the possible specific cellular targets in abdominal aortic aneurysms
Source: Front Immunol. 2025 May 20;16:1551308. doi: 10.3389/fimmu.2025.1551308 (PMC12131870; doi:10.3389/fimmu.2025.1551308)
Supplement: Supplementary file 7 [file Table1.xlsx]

## Sheet: Sheet 1
Supplementary Data 1. Differentially expressed genes across cell clusters in the integrated cell map
Gene lists used to define cell types
p_val	avg_log2FC	pct.1	pct.2	p_val_adj	cluster	gene		cluster	cell type		The p-values are calculated using two-sided Wilcoxon rank sum test.
0	3.87148	0.99	0.054	0	0	Ctgf		0	Smooth muscle cell
0	3.06861	0.973	0.033	0	0	Nov		1	Smooth muscle cell
0	2.80536	0.904	0.053	0	0	Cyr61		2	Fibroblast
0	2.73498	1	0.857	0	0	Acta2		3	Fibroblast
0	2.60267	1	0.754	0	0	Tagln		4	Macrophage
0	2.57612	1	0.625	0	0	Myl9		5	Macrophage
0	2.40021	0.932	0.192	0	0	Sost		6	Fibroblast
0	2.26007	1	0.408	0	0	Myh11		7	Fibroblast
0	2.19835	1	0.674	0	0	Tpm2		8	Macrophage
0	2.17809	0.999	0.637	0	0	Csrp1		9	Fibroblast
0	2.12159	0.999	0.783	0	0	Csrp2		10	Endothelial cell
0	2.05682	0.998	0.364	0	0	Cnn1		11	Fibroblast
0	2.00804	0.996	0.285	0	0	Npnt		12	Fibroblast
0	2.00283	0.995	0.376	0	0	Ramp1		13	Smooth muscle cell
0	1.98778	0.999	0.318	0	0	Itga8		14	Macrophage
0	1.92276	0.996	0.386	0	0	Ppp1r14a		15	Fibroblast
0	1.88336	1	0.834	0	0	Dstn		16	Macrophage
0	1.87144	0.999	0.453	0	0	Col18a1		17	Smooth muscle cell
0	1.85084	1	0.521	0	0	Serpine2		18	Nerve_myelin cell
0	1.83282	1	0.674	0	0	Tpm1		19	T cell
0	1.81119	0.972	0.158	0	0	2010111I01Rik		20	Macrophage
0	1.79207	0.978	0.23	0	0	Sh3bgr		21	Monocyte
0	1.79134	0.999	0.637	0	0	Lpp		22	B cell
0	1.78521	0.928	0.43	0	0	Rgs5		23	Endothelial cell
0	1.78285	0.959	0.315	0	0	Lmcd1		24	Nerve_myelin cell
0	1.77771	0.991	0.254	0	0	Aes		25	Smooth muscle cell
0	1.77379	0.998	0.499	0	0	Fblim1		26	Endothelial cell
0	1.76092	1	0.972	0	0	Myl6
0	1.74164	1	0.736	0	0	Flna
0	1.69012	1	0.603	0	0	Actn1
0	1.66675	0.996	0.606	0	0	Fhl1
0	1.65945	0.998	0.575	0	0	Pls3
0	1.6493	0.884	0.207	0	0	Fbxl22
0	1.64288	0.963	0.304	0	0	Gm13889
0	1.63259	0.982	0.542	0	0	Postn
0	1.6264	0.988	0.281	0	0	Pdlim3
0	1.60874	0.998	0.578	0	0	Ptgis
0	1.60862	0.529	0.208	0	0	Des
0	1.60347	1	0.734	0	0	Cald1
0	1.59359	0.976	0.3	0	0	Mcam
0	1.56674	0.998	0.608	0	0	Cpe
0	1.55396	0.973	0.3	0	0	Tinagl1
0	1.5517	0.981	0.288	0	0	Ncam1
0	1.54957	0.696	0.178	0	0	Actg2
0	1.54085	0.957	0.261	0	0	Spint2
0	1.53106	0.959	0.223	0	0	Map3k7cl
0	1.5242	0.871	0.092	0	0	Tmem110
0	1.49099	0.992	0.432	0	0	Smtn
0	1.48915	0.998	0.668	0	0	Rras
0	1.47971	0.994	0.328	0	0	Lmod1
0	1.47916	0.968	0.23	0	0	Susd5
0	1.47299	0.964	0.307	0	0	Cbr2
0	1.4679	0.998	0.628	0	0	Rbpms
0	1.46513	0.976	0.26	0	0	Synpo2
0	1.44821	0.994	0.514	0	0	Map1b
0	1.44669	0.952	0.206	0	0	Pcp4l1
0	1.42061	0.971	0.363	0	0	Enah
0	1.40571	1	0.915	0	0	Igfbp7
0	1.40349	0.836	0.16	0	0	E030013I19Rik
0	1.40086	0.956	0.328	0	0	St5
0	1.39287	0.957	0.358	0	0	Hacd1
0	1.39168	0.882	0.149	0	0	Optc
0	1.37811	0.975	0.435	0	0	Tgfb1i1
0	1.37557	0.99	0.564	0	0	Pdlim7
0	1.35538	0.998	0.751	0	0	Hspb1
0	1.35215	0.956	0.32	0	0	Lims2
0	1.35213	0.982	0.443	0	0	Ltbp1
0	1.33983	0.997	0.439	0	0	Mylk
0	1.33489	0.97	0.392	0	0	Wfdc1
0	1.33446	0.999	0.733	0	0	Tm4sf1
0	1.32748	0.883	0.181	0	0	Hspb6
0	1.31061	0.787	0.139	0	0	Mylk4
0	1.30126	0.867	0.117	0	0	Fam198b
0	1.29156	0.973	0.362	0	0	Ppp1r12b
0	1.26017	0.961	0.304	0	0	Ccdc3
0	1.25959	0.995	0.728	0	0	Hcfc1r1
0	1.23514	0.995	0.65	0	0	Ppp1r12a
0	1.23381	0.963	0.311	0	0	Dmd
0	1.23047	0.996	0.828	0	0	Ptms
0	1.2251	0.888	0.413	0	0	Mustn1
0	1.22481	0.96	0.406	0	0	Itga9
0	1.22317	0.967	0.431	0	0	Cdc42ep3
0	1.22303	0.948	0.299	0	0	Rcan2
0	1.22163	0.998	0.685	0	0	Mfge8
0	1.21942	0.988	0.558	0	0	Pbxip1
0	1.21469	0.694	0.021	0	0	Wisp2
0	1.20059	0.993	0.663	0	0	Cavin3
0	1.19756	0.856	0.176	0	0	1190005I06Rik
0	1.19464	0.982	0.475	0	0	Vcl
0	1.1837	0.959	0.482	0	0	Ccdc107
0	1.18011	0.781	0.156	0	0	Ptprz1
0	1.17558	0.99	0.652	0	0	Oxct1
0	1.16981	0.994	0.738	0	0	Rock1
0	1.16192	0.977	0.47	0	0	Slmap
0	1.15395	0.914	0.217	0	0	Efhd1
0	1.14856	0.905	0.234	0	0	Rasl12
0	1.14489	0.923	0.383	0	0	Myh10
0	1.13996	0.985	0.483	0	0	Pcdh7
0	1.13796	0.942	0.275	0	0	Bcam
0	1.13672	0.974	0.478	0	0	Pdlim1
0	1.13191	0.994	0.69	0	0	Actn4
0	1.13143	0.9	0.263	0	0	Smarcd3
0	1.12889	0.848	0.054	0	0	Fam96b
0	1.12809	0.953	0.283	0	0	Adcy5
0	1.11875	0.949	0.35	0	0	Pkp4
0	1.11427	0.931	0.281	0	0	Cspg4
0	1.11082	0.955	0.395	0	0	Pi15
0	1.10777	0.892	0.182	0	0	Kcnmb1
0	1.10302	1	0.993	0	0	Tmsb4x
0	1.10039	0.988	0.669	0	0	Zyx
0	1.09373	0.901	0.229	0	0	Tspan2
0	1.08746	0.937	0.33	0	0	Hspb2
0	1.08679	0.989	0.578	0	0	Fermt2
0	1.08671	1	0.99	0	0	Actb
0	1.07232	0.813	0.143	0	0	Sgcg
0	1.07126	0.922	0.379	0	0	Plcb4
0	1.06923	0.997	0.602	0	0	Tns1
0	1.06616	0.852	0.298	0	0	Stbd1
0	1.06452	0.998	0.884	0	0	Dynll1
0	1.05905	0.644	0.137	0	0	Tcap
0	1.05837	0.979	0.582	0	0	Lrrfip1
0	1.05797	0.88	0.217	0	0	Rbpms2
0	1.04902	1	0.875	0	0	mt-Atp6
0	1.04699	0.969	0.559	0	0	Pdcl3
0	1.04243	0.986	0.626	0	0	Ppp1cb
0	1.03623	0.999	0.82	0	0	Itgb1
0	1.0328	0.934	0.425	0	0	Pkdcc
0	1.03166	1	0.959	0	0	Vim
0	1.02995	0.997	0.799	0	0	Eln
0	1.00966	0.938	0.388	0	0	Msrb3
0	1.00924	0.822	0.058	0	0	1110008F13Rik
0	1.00705	0.84	0.21	0	0	Mtus2
0	1.00616	0.936	0.473	0	0	Anxa11
0	1.00514	0.95	0.447	0	0	Marveld1
0	1.00012	0.998	0.871	0	0	Pfn1
0	0.996415	0.601	0.114	0	0	P2rx1
0	0.986324	0.848	0.17	0	0	Thsd4
0	0.981029	0.946	0.364	0	0	Nexn
0	0.98057	0.999	0.815	0	0	Slc25a4
0	0.979549	0.993	0.666	0	0	Htra1
0	0.978505	0.897	0.339	0	0	Dact3
0	0.97185	0.589	0.106	0	0	Slc22a1
0	0.970642	0.913	0.43	0	0	Wtip
0	0.968041	0.976	0.534	0	0	Cped1
0	0.962752	0.636	0.093	0	0	Wnt16
0	0.962032	0.999	0.754	0	0	Pmepa1
0	0.96198	0.995	0.816	0	0	Fn1
0	0.956258	0.728	0.19	0	0	Nrtn
0	0.948719	0.863	0.232	0	0	Limch1
0	0.942157	0.999	0.812	0	0	Cd9
0	0.93608	0.969	0.673	0	0	Cyb5r3
0	0.935561	0.883	0.317	0	0	Kank1
0	0.934916	0.994	0.618	0	0	Cryab
0	0.926259	0.836	0.198	0	0	Kcnab1
0	0.924604	0.992	0.765	0	0	Sh3bgrl
0	0.918464	0.775	0.047	0	0	Fam103a1
0	0.914934	0.805	0.062	0	0	2010107E04Rik
0	0.913816	0.851	0.239	0	0	Gucy1b1
0	0.913521	0.959	0.494	0	0	Dpysl3
0	0.906958	0.976	0.672	0	0	Bnip2
0	0.903972	0.996	0.819	0	0	Mbnl1
0	0.900933	0.978	0.698	0	0	Rexo2
0	0.900809	0.504	0.096	0	0	Ccdc42
0	0.900493	0.971	0.564	0	0	Hspg2
0	0.896179	0.818	0.237	0	0	Speg
0	0.895192	0.942	0.516	0	0	Cfl2
0	0.893847	0.791	0.166	0	0	Scube3
0	0.884413	0.986	0.588	0	0	Lhfp
0	0.884159	0.933	0.495	0	0	Ttc28
0	0.881487	0.658	0.139	0	0	Carmn
0	0.879304	0.964	0.643	0	0	Rsu1
0	0.879089	0.951	0.25	0	0	Minos1
0	0.875819	0.828	0.228	0	0	Jph2
0	0.875767	0.872	0.235	0	0	Mrvi1
0	0.870546	0.8	0.319	0	0	Anapc7
0	0.870189	0.875	0.397	0	0	2310022B05Rik
0	0.866068	0.986	0.74	0	0	Hmgn1
0	0.86577	0.732	0.04	0	0	1500011K16Rik
0	0.863093	0.988	0.639	0	0	Dst
0	0.860432	0.964	0.61	0	0	Filip1l
0	0.859025	0.892	0.321	0	0	Aoc3
0	0.85584	1	0.96	0	0	Ppia
0	0.853625	0.887	0.375	0	0	Rassf3
0	0.846263	0.716	0.204	0	0	Tnc
0	0.845573	0.907	0.412	0	0	Wwp2
0	0.842655	0.961	0.55	0	0	Tgm2
0	0.842146	0.921	0.367	0	0	Pde3a
0	0.839463	0.883	0.508	0	0	Tnfrsf12a
0	0.835223	0.995	0.764	0	0	Aplp2
0	0.834059	0.842	0.318	0	0	Fstl3
0	0.831443	0.998	0.888	0	0	Ybx1
0	0.826707	0.859	0.273	0	0	Gucy1a1
0	0.820431	0.967	0.641	0	0	Sod3
0	0.81957	0.916	0.452	0	0	Ift43
0	0.81488	0.962	0.638	0	0	Ilk
0	0.813136	0.94	0.616	0	0	Msrb1
0	0.812562	0.916	0.491	0	0	Dctn6
0	0.808278	0.917	0.232	0	0	Atp5o.1
0	0.807553	0.867	0.412	0	0	Rrad
0	0.803999	0.937	0.523	0	0	Thra
0	0.803974	0.968	0.658	0	0	Higd1a
0	0.802747	0.932	0.53	0	0	Fam129a
0	0.801287	0.773	0.209	0	0	Nkd1
0	0.800739	0.896	0.352	0	0	Tmem47
0	0.799896	0.999	0.911	0	0	Lgals1
0	0.79964	0.856	0.416	0	0	Mob2
0	0.799203	0.918	0.358	0	0	Cdh13
0	0.793541	0.867	0.353	0	0	Adgrl2
0	0.787598	0.92	0.406	0	0	Col4a5
0	0.779124	0.988	0.618	0	0	Cavin1
0	0.777554	0.704	0.131	0	0	Asb2
0	0.771315	0.995	0.652	0	0	mt-Nd4l
0	0.771129	0.847	0.349	0	0	Cacna2d1
0	0.771083	0.81	0.25	0	0	Gnai1
0	0.767722	1	0.779	0	0	mt-Co2
0	0.765821	0.884	0.357	0	0	Ldhb
0	0.765499	0.484	0.028	0	0	Fam46a
0	0.764117	0.995	0.674	0	0	Fxyd1
0	0.761753	0.951	0.563	0	0	Cd151
0	0.757869	0.966	0.65	0	0	Nudt4
0	0.756775	0.848	0.426	0	0	Emc8
0	0.755641	0.915	0.522	0	0	Arl6ip5
0	0.754223	0.894	0.443	0	0	Vasn
0	0.752785	0.778	0.24	0	0	Fam13c
0	0.750948	0.716	0.23	0	0	Otud1
0	0.750776	0.978	0.742	0	0	Ywhaq
0	0.750562	0.97	0.696	0	0	Atp2a2
0	0.746807	0.987	0.713	0	0	Map1lc3a
0	0.74442	0.912	0.428	0	0	Fat1
0	0.74253	0.929	0.439	0	0	Nox4
0	0.742309	0.757	0.255	0	0	Npr1
0	0.741656	0.925	0.381	0	0	Cav1
0	0.736962	0.83	0.278	0	0	Sorl1
0	0.735376	0.584	0.036	0	0	2810474O19Rik
0	0.734291	0.99	0.747	0	0	Oat
0	0.733645	0.995	0.843	0	0	Bri3
0	0.72915	0.925	0.486	0	0	Pdgfa
0	0.72909	0.691	0.122	0	0	Lgr6
0	0.728026	0.794	0.285	0	0	Sgcd
0	0.727905	0.941	0.572	0	0	Wdr1
0	0.726118	0.933	0.62	0	0	Rnf187
0	0.725455	0.834	0.335	0	0	Khdrbs3
0	0.725193	0.977	0.694	0	0	Nptn
0	0.725172	0.65	0.208	0	0	Vwc2
0	0.72267	0.869	0.342	0	0	Dmpk
0	0.719803	0.985	0.681	0	0	Gstm1
0	0.718488	0.72	0.13	0	0	Aaed1
0	0.71424	0.622	0.203	0	0	Uchl1
0	0.712261	0.998	0.73	0	0	Pam
0	0.710714	0.915	0.43	0	0	Samd4
0	0.709914	0.898	0.5	0	0	Asph
0	0.707743	0.956	0.61	0	0	Zfhx3
0	0.706569	0.815	0.283	0	0	Cav2
0	0.705951	0.795	0.326	0	0	Endod1
0	0.705136	0.87	0.377	0	0	Map3k20
0	0.704403	0.815	0.336	0	0	Nxf1
0	0.703945	0.804	0.217	0	0	Plin4
0	0.698182	0.946	0.577	0	0	Cnn2
0	0.697126	0.997	0.856	0	0	Ndufa4
0	0.695106	0.769	0.235	0	0	Sema3c
0	0.694677	0.991	0.748	0	0	Clic4
0	0.693761	0.665	0.168	0	0	Gpsm2
0	0.693618	0.69	0.187	0	0	Nes
0	0.692886	0.904	0.268	0	0	Myom1
0	0.686341	0.817	0.359	0	0	Gnb4
0	0.685971	0.692	0.306	0	0	Fbxo30
0	0.683964	0.918	0.558	0	0	Fam162a
0	0.682565	0.677	0.143	0	0	Dtna
0	0.682294	0.671	0.196	0	0	Pawr
0	0.682103	0.951	0.62	0	0	Tsc22d1
0	0.681087	0.891	0.531	0	0	Pdlim5
0	0.680093	0.76	0.227	0	0	Ntrk3
0	0.677939	0.734	0.227	0	0	Sema5a
0	0.675887	0.926	0.574	0	0	Anxa6
0	0.67454	0.766	0.207	0	0	Rgs7bp
0	0.673276	0.995	0.668	0	0	Col4a1
0	0.667395	0.867	0.438	0	0	Bmpr1a
0	0.664638	0.764	0.335	0	0	Rasl11b
0	0.664371	0.787	0.3	0	0	Inpp5a
0	0.663944	0.98	0.701	0	0	Rhoc
0	0.662862	0.629	0.152	0	0	Rgs4
0	0.661568	0.961	0.588	0	0	Lamb2
0	0.66118	0.892	0.533	0	0	Tmem109
0	0.659456	0.987	0.769	0	0	Fkbp1a
0	0.65883	0.762	0.206	0	0	Filip1
0	0.65863	0.724	0.162	0	0	Myocd
0	0.658309	0.732	0.31	0	0	Fibin
0	0.655771	0.881	0.684	0	0	Ckb
0	0.655556	0.982	0.718	0	0	Tln1
0	0.651508	0.85	0.413	0	0	Auts2
0	0.651147	0.768	0.304	0	0	Tacc2
0	0.650882	0.979	0.697	0	0	Rbp1
0	0.646454	0.918	0.565	0	0	Nbeal1
0	0.645551	0.625	0.2	0	0	Olfr1033
0	0.642911	0.83	0.37	0	0	Tmem38b
0	0.642265	0.703	0.207	0	0	Heyl
0	0.641419	0.64	0.165	0	0	Fgfr2
0	0.640043	0.985	0.678	0	0	Atp5g2
0	0.639886	0.982	0.751	0	0	Smim14
0	0.639805	0.943	0.563	0	0	Mef2c
0	0.638945	0.756	0.264	0	0	Vldlr
0	0.638655	0.7	0.26	0	0	Shisa4
0	0.636599	0.711	0.28	0	0	Map1a
0	0.635255	0.827	0.205	0	0	2410015M20Rik
0	0.634282	0.974	0.703	0	0	Ndufs5
0	0.633332	0.881	0.489	0	0	Qsox1
0	0.633099	0.901	0.514	0	0	Esyt2
0	0.631695	0.641	0.152	0	0	Gm11627
0	0.629017	0.869	0.563	0	0	Mfap4
0	0.629012	0.959	0.599	0	0	Cd200
0	0.628676	0.794	0.36	0	0	Camk2g
0	0.628506	0.875	0.503	0	0	Golim4
0	0.626805	0.964	0.681	0	0	Ndufb3
0	0.626591	0.765	0.332	0	0	Pde4dip
0	0.625794	0.985	0.813	0	0	Tagln2
0	0.622027	0.997	0.675	0	0	Timp3
0	0.621916	0.601	0.119	0	0	Kcnh2
0	0.621817	0.979	0.737	0	0	Ndufa11
0	0.618413	0.912	0.441	0	0	Ndrg2
0	0.617348	0.98	0.754	0	0	Psmb6
0	0.61661	0.989	0.803	0	0	Ndufb9
0	0.615555	0.813	0.388	0	0	Sspn
0	0.612473	0.842	0.417	0	0	Dkk3
0	0.612363	0.704	0.222	0	0	Pdgfd
0	0.611632	0.868	0.554	0	0	Prss23
0	0.611521	0.412	0.059	0	0	Bex4
0	0.609808	0.592	0.066	0	0	Fam220a
0	0.609752	0.889	0.495	0	0	Gna11
0	0.608407	0.951	0.665	0	0	Tprgl
0	0.608145	0.92	0.543	0	0	Fgl2
0	0.607701	0.964	0.677	0	0	Iscu
0	0.605922	0.704	0.236	0	0	Grb14
0	0.604266	0.721	0.251	0	0	Inhba
0	0.600066	0.808	0.368	0	0	Zc2hc1a
0	0.598545	0.928	0.621	0	0	Tecr
0	0.59723	0.934	0.596	0	0	Eva1b
0	0.596267	0.964	0.611	0	0	Fbln5
0	0.59622	0.976	0.601	0	0	Col4a2
0	0.595788	0.651	0.156	0	0	Ldb3
0	0.595263	0.827	0.397	0	0	Atp2b4
0	0.594783	0.541	0.03	0	0	BC003331
0	0.589929	0.828	0.399	0	0	Itpr1
0	0.589087	0.985	0.782	0	0	Pebp1
0	0.588772	0.826	0.35	0	0	Ptp4a3
0	0.58733	0.768	0.32	0	0	Jam3
0	0.585315	0.764	0.339	0	0	Unc45a
0	0.584707	0.843	0.415	0	0	Hmgn3
0	0.582871	0.462	0.014	0	0	CT025619.1
0	0.582553	0.519	0.121	0	0	Smim5
0	0.582533	0.688	0.275	0	0	Synm
0	0.581234	0.851	0.514	0	0	Palld
0	0.581195	0.913	0.508	0	0	Ehd2
0	0.578165	0.619	0.209	0	0	2200002D01Rik
0	0.578064	0.995	0.857	0	0	Rabac1
0	0.577462	0.813	0.429	0	0	Nbdy
0	0.577331	0.889	0.494	0	0	Twsg1
0	0.576488	0.65	0.204	0	0	Nav2
0	0.573291	0.662	0.157	0	0	Pgm5
0	0.571387	0.968	0.721	0	0	Scp2
0	0.571375	0.569	0.115	0	0	Dapk2
0	0.569247	0.964	0.733	0	0	Rheb
0	0.567778	0.689	0.261	0	0	Asap2
0	0.565976	0.552	0.088	0	0	Fxyd7
0	0.5637	0.896	0.543	0	0	Cnn3
0	0.563119	0.955	0.653	0	0	Ndufab1
0	0.562114	0.995	0.653	0	0	Ogn
0	0.560119	0.998	0.93	0	0	Serf2
0	0.55762	0.757	0.399	0	0	Josd2
0	0.556963	0.954	0.687	0	0	Psmb5
0	0.55671	0.652	0.237	0	0	Inpp4a
0	0.554417	0.694	0.253	0	0	Gjc1
0	0.55411	0.622	0.173	0	0	Itgb3
0	0.553165	1	0.982	0	0	mt-Cytb
0	0.553154	0.582	0.235	0	0	Fdps
0	0.551821	0.834	0.403	0	0	Foxc1
0	0.551632	0.88	0.512	0	0	Pkig
0	0.551609	0.657	0.176	0	0	Itga7
0	0.551411	0.744	0.261	0	0	Net1
0	0.55097	0.818	0.465	0	0	Bmyc
0	0.550264	0.602	0.169	0	0	Ncald
0	0.549717	0.498	0.085	0	0	AI838599
0	0.544846	0.495	0.019	0	0	Fam26e
0	0.543952	0.552	0.071	0	0	Pyurf
0	0.543518	0.989	0.788	0	0	Aldh2
0	0.543372	0.957	0.593	0	0	Snhg18
0	0.542195	0.591	0.166	0	0	Tbxa2r
0	0.540212	0.595	0.189	0	0	Osbpl3
0	0.539476	0.856	0.399	0	0	Itga1
0	0.538604	0.772	0.29	0	0	Fry
0	0.537958	0.92	0.607	0	0	Myadm
0	0.53791	0.843	0.493	0	0	Rnf11
0	0.537171	0.923	0.633	0	0	Mlf2
0	0.536343	0.468	0.101	0	0	Adamts8
0	0.535497	0.878	0.539	0	0	Dynlt3
0	0.534764	0.979	0.773	0	0	Park7
0	0.534419	0.783	0.391	0	0	Rbfox2
0	0.534295	0.702	0.309	0	0	Tes
0	0.532145	0.864	0.51	0	0	Pigp
0	0.530605	0.464	0.024	0	0	Tmem57
0	0.530453	0.568	0.124	0	0	Mmp17
0	0.529654	0.707	0.297	0	0	Neo1
0	0.529509	0.812	0.428	0	0	Pigyl
0	0.527265	0.9	0.578	0	0	Cpq
0	0.527108	0.999	0.943	0	0	Actg1
0	0.525837	0.582	0.073	0	0	Ptp4a1
0	0.525199	0.984	0.79	0	0	Pkm
0	0.525033	0.77	0.421	0	0	Bex3
0	0.524981	0.842	0.491	0	0	Kctd10
0	0.524688	0.998	0.925	0	0	Gnas
0	0.52379	0.728	0.333	0	0	Nacc2
0	0.522311	0.796	0.346	0	0	2900026A02Rik
0	0.521017	0.619	0.206	0	0	Eml2
0	0.520311	0.97	0.721	0	0	Mpc1
0	0.519431	0.969	0.742	0	0	Drap1
0	0.516912	0.521	0.081	0	0	Stum
0	0.516731	0.867	0.521	0	0	Guk1
0	0.516181	0.523	0.094	0	0	Pnck
0	0.515687	0.852	0.374	0	0	Mgll
0	0.515616	0.793	0.389	0	0	Lgalsl
0	0.513889	0.498	0.099	0	0	Cdh6
0	0.512792	1	0.894	0	0	Bgn
0	0.511017	0.765	0.398	0	0	Adk
0	0.510576	0.786	0.405	0	0	Vamp2
0	0.510341	0.825	0.442	0	0	Cisd1
0	0.510012	0.564	0.113	0	0	Chmp4c
0	0.507946	0.723	0.179	0	0	1700020I14Rik
0	0.507449	0.55	0.15	0	0	B3galt1
0	0.507245	0.936	0.685	0	0	Emc10
0	0.506824	0.494	0.109	0	0	Gm13861
0	0.506327	0.759	0.375	0	0	Pxdc1
0	0.505016	0.938	0.657	0	0	Mdh1
0	0.503233	0.837	0.222	0	0	Usmg5
0	0.502867	0.752	0.244	0	0	Cdo1
0	0.502672	0.915	0.589	0	0	Ndufa12
0	0.502423	0.707	0.294	0	0	Arhgef17
0	0.502271	0.539	0.141	0	0	Timp4
0	0.501167	0.573	0.164	0	0	Parm1
0	0.501148	0.5	0.058	0	0	Mtss1l
0	0.500821	0.851	0.514	0	0	Cap1
0	0.499467	0.746	0.357	0	0	Fzd2
0	0.49733	0.729	0.334	0	0	Mical2
0	0.495135	0.678	0.303	0	0	N6amt1
0	0.49501	0.985	0.805	0	0	Edf1
0	0.494991	0.482	0.039	0	0	Rps6ka4
0	0.493473	0.586	0.186	0	0	Ccdc68
0	0.49234	0.552	0.164	0	0	Sacs
0	0.491226	0.764	0.479	0	0	Rnd3
0	0.491077	0.66	0.279	0	0	Irak2
0	0.490654	0.6	0.162	0	0	Ttll7
0	0.490588	0.972	0.755	0	0	Ndufb10
0	0.489333	0.865	0.557	0	0	Yipf4
0	0.489074	0.776	0.334	0	0	Entpd1
0	0.489017	0.963	0.676	0	0	Itgb5
0	0.487291	0.58	0.111	0	0	0610037L13Rik
0	0.487075	0.878	0.541	0	0	Rcn2
0	0.486684	0.441	0.016	0	0	Nat6
0	0.485832	0.676	0.292	0	0	B230118H07Rik
0	0.483682	0.847	0.426	0	0	Emp2
0	0.482685	0.568	0.158	0	0	Prdm16
0	0.482496	0.396	0.071	0	0	Dsp
0	0.482251	0.752	0.375	0	0	Syne1
0	0.482171	0.966	0.744	0	0	Msn
0	0.480239	0.434	0.093	0	0	Bche
0	0.480027	0.665	0.229	0	0	Ntf3
0	0.477203	0.877	0.585	0	0	Lnpep
0	0.477126	0.743	0.387	0	0	Kank2
0	0.476667	0.888	0.594	0	0	9530068E07Rik
0	0.476575	0.788	0.446	0	0	Lbh
0	0.476549	0.872	0.521	0	0	Ccser2
0	0.475878	0.492	0.029	0	0	Sssca1
0	0.475075	0.91	0.516	0	0	Islr
0	0.474494	0.836	0.51	0	0	Idh2
0	0.474411	0.575	0.17	0	0	Adam33
0	0.472378	0.971	0.733	0	0	Mpc2
0	0.472319	0.863	0.572	0	0	Svil
0	0.472182	0.844	0.524	0	0	Slc48a1
0	0.470719	0.999	0.946	0	0	H3f3a
0	0.470585	0.978	0.801	0	0	Rsrp1
0	0.468746	0.831	0.507	0	0	Glo1
0	0.467616	0.595	0.228	0	0	St3gal5
0	0.467445	0.68	0.301	0	0	Gid4
0	0.466633	0.807	0.42	0	0	Rbp4
0	0.465706	0.88	0.565	0	0	Ndufs3
0	0.465331	0.461	0.084	0	0	Fam81a
0	0.46514	0.521	0.132	0	0	Cdkl5
0	0.465043	0.98	0.779	0	0	Capns1
0	0.464354	0.926	0.598	0	0	4930523C07Rik
0	0.463521	0.711	0.36	0	0	Ctdspl
0	0.46233	0.539	0.178	0	0	Tbx18
0	0.46212	0.459	0.027	0	0	Tmem5
0	0.461905	0.617	0.237	0	0	Cystm1
0	0.461348	0.888	0.598	0	0	Cenpb
0	0.461135	0.628	0.236	0	0	Kcnma1
0	0.460722	0.884	0.573	0	0	Gng12
0	0.460193	0.832	0.478	0	0	Slc29a1
0	0.459994	0.642	0.3	0	0	Pygb
0	0.459953	0.597	0.193	0	0	Sema3f
0	0.459323	0.706	0.348	0	0	Gamt
0	0.459209	0.753	0.389	0	0	Hebp1
0	0.458947	0.996	0.765	0	0	Zbtb20
0	0.458518	0.522	0.143	0	0	Srf
0	0.457938	0.713	0.361	0	0	Ethe1
0	0.45777	0.783	0.458	0	0	Cirbp
0	0.456957	0.869	0.534	0	0	Zbtb38
0	0.455827	0.984	0.799	0	0	Arf1
0	0.455232	0.999	0.94	0	0	Chchd2
0	0.455032	0.655	0.279	0	0	Ptprd
0	0.454515	0.658	0.292	0	0	Fyco1
0	0.454391	0.963	0.738	0	0	Paip2
0	0.454232	0.401	0.013	0	0	A430105I19Rik
0	0.453758	0.992	0.843	0	0	Aldoa
0	0.452962	0.829	0.529	0	0	Fkbp4
0	0.452379	0.839	0.527	0	0	Ttc3
0	0.451928	0.981	0.793	0	0	Mrfap1
0	0.451859	0.837	0.522	0	0	Arl4a
0	0.451348	0.481	0.091	0	0	Bik
0	0.451179	0.936	0.576	0	0	Gstp1
0	0.451098	0.58	0.216	0	0	Prdm6
0	0.4486	0.978	0.772	0	0	Dynlrb1
0	0.44822	0.993	0.854	0	0	Atp5j
0	0.447355	0.998	0.928	0	0	Oaz1
0	0.447174	0.696	0.312	0	0	Pde5a
0	0.447079	0.993	0.709	0	0	Rarres2
0	0.447038	0.737	0.388	0	0	Arhgef25
0	0.446862	0.965	0.746	0	0	Atp5g3
0	0.44661	0.787	0.454	0	0	Pja2
0	0.446142	0.741	0.39	0	0	Bod1
0	0.444644	0.556	0.162	0	0	Npy1r
0	0.443536	0.956	0.699	0	0	Ndufs7
0	0.442638	0.579	0.194	0	0	Bcar3
0	0.442528	0.69	0.246	0	0	Rasgrp2
0	0.442255	0.834	0.523	0	0	Myo1c
0	0.441586	0.553	0.184	0	0	Tead3
0	0.441477	0.485	0.114	0	0	Perp
0	0.441255	0.71	0.372	0	0	Sgcb
0	0.441118	0.805	0.415	0	0	Plekho1
0	0.438671	0.73	0.322	0	0	Fbxo32
0	0.437951	0.979	0.797	0	0	Atp5c1
0	0.437891	0.603	0.211	0	0	Col4a6
0	0.437411	0.987	0.837	0	0	Sumo2
0	0.433492	0.879	0.603	0	0	Foxn3
0	0.433296	0.793	0.448	0	0	Creb3l2
0	0.433097	0.469	0.093	0	0	Ryr2
0	0.431472	0.31	0.062	0	0	Bdh1
0	0.431091	0.434	0.079	0	0	Igsf9b
0	0.430873	0.658	0.215	0	0	Hspb7
0	0.430803	0.556	0.173	0	0	Serpini1
0	0.430689	0.437	0.091	0	0	Btc
0	0.429925	0.682	0.321	0	0	Epn2
0	0.429729	0.591	0.214	0	0	Mark1
0	0.429628	0.798	0.493	0	0	Ifngr2
0	0.429538	0.757	0.415	0	0	Ehbp1l1
0	0.429258	0.874	0.574	0	0	Eif1ax
0	0.426759	0.911	0.622	0	0	Anapc11
0	0.426258	0.883	0.594	0	0	Med28
0	0.425712	0.48	0.112	0	0	Sntg2
0	0.425257	0.447	0.035	0	0	Zcchc11
0	0.42494	0.591	0.228	0	0	Trabd2b
0	0.423911	0.774	0.357	0	0	C1qtnf2
0	0.423718	0.881	0.596	0	0	Ptov1
0	0.423535	0.501	0.127	0	0	Pygm
0	0.423297	0.954	0.724	0	0	Vdac2
0	0.423272	0.861	0.569	0	0	B230219D22Rik
0	0.422703	0.965	0.746	0	0	Ctnnb1
0	0.422249	0.484	0.115	0	0	Tceal3
0	0.421458	0.876	0.585	0	0	Camk1
0	0.421169	0.636	0.279	0	0	Eml1
0	0.420687	0.423	0.029	0	0	AI314180
0	0.420658	0.574	0.203	0	0	Slc25a23
0	0.419975	0.716	0.347	0	0	Camta1
0	0.419706	0.823	0.524	0	0	Ppp1r12c
0	0.419537	0.926	0.659	0	0	Rex1bd
0	0.419153	0.944	0.707	0	0	Vapa
0	0.418638	0.966	0.649	0	0	Nfia
0	0.418221	0.608	0.264	0	0	Mthfd2l
0	0.418056	0.48	0.132	0	0	Dnajb5
0	0.417903	0.98	0.813	0	0	Cnbp
0	0.417555	0.771	0.449	0	0	Chd6
0	0.416837	0.964	0.751	0	0	Psma2
0	0.416092	0.78	0.49	0	0	Crtc3
0	0.415697	0.534	0.173	0	0	Phtf2
0	0.415308	0.931	0.585	0	0	Ccnd2
0	0.414838	0.995	0.866	0	0	Calm2
0	0.414214	0.853	0.555	0	0	Arpc5l
0	0.414152	0.598	0.188	0	0	Itih4
0	0.412717	0.6	0.298	0	0	Dusp8
0	0.412392	0.994	0.882	0	0	Atp5h
0	0.412354	0.829	0.524	0	0	Polr2c
0	0.412319	0.847	0.534	0	0	Suclg1
0	0.412213	0.949	0.698	0	0	Macf1
0	0.411132	0.482	0.136	0	0	Anln
0	0.409881	0.76	0.421	0	0	Tns2
0	0.409751	0.976	0.774	0	0	Atp5g1
0	0.409699	0.992	0.843	0	0	Arpc2
0	0.409451	0.345	0.041	0	0	Il17b
0	0.408839	0.533	0.19	0	0	B3galnt2
0	0.408418	0.968	0.754	0	0	Kif5b
0	0.408272	0.929	0.597	0	0	Crip2
0	0.408193	0.387	0.028	0	0	Gm26722
0	0.408175	0.788	0.492	0	0	Cldnd1
0	0.408117	0.377	0.018	0	0	Fam212b
0	0.407145	0.731	0.373	0	0	Snta1
0	0.407011	0.684	0.357	0	0	Arl2
0	0.406747	0.925	0.673	0	0	Psmd7
0	0.405669	0.722	0.417	0	0	Sec24d
0	0.405343	0.753	0.417	0	0	Kif1c
0	0.405294	0.908	0.639	0	0	Mef2a
0	0.405098	0.698	0.379	0	0	1110065P20Rik
0	0.404861	0.924	0.665	0	0	Ndufa8
0	0.404661	0.483	0.119	0	0	Htr1b
0	0.403216	0.628	0.311	0	0	Yae1d1
0	0.402061	0.984	0.82	0	0	Eif4g2
0	0.401874	0.933	0.668	0	0	Mrpl20
0	0.401355	0.866	0.583	0	0	Pgrmc1
0	0.400621	0.89	0.629	0	0	Rab11b
0	0.400555	0.735	0.351	0	0	Acyp2
0	0.400325	0.455	0.112	0	0	Unc5c
0	0.39986	0.904	0.634	0	0	Ndufv2
0	0.399414	0.506	0.125	0	0	Cap2
0	0.399103	0.839	0.556	0	0	Gtf2a2
0	0.398395	0.76	0.429	0	0	Igf1r
0	0.398024	0.747	0.387	0	0	Synpo
0	0.398018	0.707	0.373	0	0	Xpr1
0	0.397705	0.841	0.541	0	0	Dusp3
0	0.39752	0.947	0.722	0	0	Gpi1
0	0.396156	0.996	0.924	0	0	Naca
0	0.395655	0.98	0.653	0	0	Clu
0	0.395463	0.653	0.298	0	0	Stk38l
0	0.395014	0.778	0.473	0	0	Uba2
0	0.394459	0.746	0.441	0	0	Spr
0	0.394435	0.489	0.09	0	0	D10Jhu81e
0	0.393769	0.561	0.249	0	0	Unc119
0	0.393476	0.482	0.097	0	0	Kdelc2
0	0.392592	0.601	0.263	0	0	Arhgef10l
0	0.391778	0.732	0.459	0	0	Pdlim4
0	0.391219	0.43	0.086	0	0	Xk
0	0.391174	0.436	0.102	0	0	Fabp3
0	0.389124	0.628	0.304	0	0	Cuedc1
0	0.388956	0.817	0.524	0	0	Tsen34
0	0.388625	0.896	0.637	0	0	BC031181
0	0.388098	0.726	0.424	0	0	Manbal
0	0.387804	0.62	0.288	0	0	Cpne2
0	0.387554	0.966	0.767	0	0	Snrpb
0	0.387302	0.938	0.675	0	0	Ift20
0	0.386852	0.49	0.158	0	0	Klhdc8b
0	0.386098	0.863	0.525	0	0	Mrpl23
0	0.38497	0.812	0.524	0	0	Pofut2
0	0.384512	0.961	0.731	0	0	Psmb3
0	0.38445	0.902	0.646	0	0	Cct7
0	0.383213	0.676	0.345	0	0	Smim12
0	0.38206	0.513	0.184	0	0	Rhobtb1
0	0.381328	0.483	0.13	0	0	Itga3
0	0.38096	0.406	0.073	0	0	Mettl24
0	0.379042	0.926	0.665	0	0	Ndufs6
0	0.3789	0.28	0.044	0	0	Wif1
0	0.378724	0.653	0.359	0	0	Fbxo9
0	0.378607	0.841	0.477	0	0	Utrn
0	0.377843	0.752	0.459	0	0	Pfkp
0	0.377831	0.966	0.773	0	0	Csde1
0	0.377646	0.816	0.553	0	0	Pnisr
0	0.377488	0.721	0.414	0	0	Acadsb
0	0.377407	0.515	0.192	0	0	Macrod1
0	0.377251	0.727	0.426	0	0	Prkacb
0	0.377249	0.398	0.073	0	0	Cav3
0	0.376509	0.417	0.139	0	0	Hoxa10
0	0.376265	1	0.813	0	0	mt-Co3
0	0.375645	0.806	0.455	0	0	Rbms3
0	0.375551	0.643	0.319	0	0	Fryl
0	0.375422	0.64	0.292	0	0	Hspa2
0	0.374894	0.811	0.532	0	0	Smim10l1
0	0.374815	0.676	0.351	0	0	Msi2
0	0.374795	0.373	0.018	0	0	Dscr3
0	0.373543	0.946	0.715	0	0	Eif3i
0	0.373245	0.521	0.15	0	0	Fgf1
0	0.373006	0.953	0.711	0	0	Tpi1
0	0.372877	0.547	0.239	0	0	Large1
0	0.372546	0.786	0.488	0	0	Pin1
0	0.372101	0.993	0.847	0	0	Morf4l1
0	0.371455	0.722	0.318	0	0	Ntn1
0	0.371362	0.895	0.596	0	0	Anxa3
0	0.371317	0.501	0.111	0	0	1810022K09Rik
0	0.37093	0.792	0.504	0	0	Sdhc
0	0.370445	0.469	0.139	0	0	Ccdc141
0	0.370084	0.543	0.225	0	0	Spats2l
0	0.370082	0.414	0.029	0	0	Tmem55b
0	0.369662	0.916	0.679	0	0	Bcap31
0	0.36953	0.585	0.206	0	0	Lama5
0	0.369458	0.51	0.189	0	0	Thrb
0	0.368587	0.981	0.683	0	0	Il11ra1
0	0.368423	0.357	0.028	0	0	Gm13111
0	0.367439	0.885	0.589	0	0	Dnajb4
0	0.367422	0.98	0.805	0	0	Atp5a1
0	0.366028	0.46	0.145	0	0	Tusc1
0	0.36597	0.807	0.526	0	0	Polr2m
0	0.365458	0.389	0.073	0	0	Lancl3
0	0.36395	0.993	0.836	0	0	Gpx4
0	0.363851	0.912	0.558	0	0	Copz2
0	0.363704	0.395	0.084	0	0	Gipc2
0	0.363689	0.849	0.577	0	0	Uqcrc1
0	0.363419	0.41	0.115	0	0	Fjx1
0	0.363393	0.788	0.479	0	0	Sh3pxd2a
0	0.362697	0.438	0.084	0	0	Mut
0	0.362116	0.946	0.697	0	0	Nop10
0	0.361113	0.53	0.169	0	0	Hey2
0	0.360517	0.994	0.885	0	0	Selenow
0	0.360317	0.714	0.406	0	0	Rbm42
0	0.359797	0.82	0.523	0	0	Ginm1
0	0.359773	0.434	0.096	0	0	Grip2
0	0.357825	0.279	0.042	0	0	Tceal6
0	0.357468	0.633	0.333	0	0	Trp53inp2
0	0.356801	0.727	0.392	0	0	Phldb2
0	0.356503	0.854	0.569	0	0	Erh
0	0.356218	0.397	0.11	0	0	Rab27b
0	0.354965	0.7	0.389	0	0	Rtl8a
0	0.35493	0.688	0.372	0	0	Hint2
0	0.35411	0.984	0.832	0	0	Atp5d
0	0.353972	0.806	0.508	0	0	Arl3
0	0.353764	0.975	0.784	0	0	Sept7
0	0.353358	0.658	0.351	0	0	Pcgf5
0	0.352974	0.6	0.303	0	0	Plekhg3
0	0.352757	0.42	0.139	0	0	Galnt16
0	0.352631	0.687	0.402	0	0	Stk25
0	0.352435	0.846	0.477	0	0	Chpt1
0	0.352035	0.39	0.023	0	0	Ssfa2
0	0.351344	0.944	0.707	0	0	Snrpd2
0	0.350592	0.825	0.531	0	0	Mrpl18
0	0.35048	0.686	0.405	0	0	Tmed4
0	0.350362	0.956	0.745	0	0	Snx3
0	0.350207	0.8	0.537	0	0	Ccdc85b
0	0.350037	0.942	0.719	0	0	Ptges3
0	0.349729	0.806	0.499	0	0	Plp2
0	0.34968	0.782	0.503	0	0	Cyhr1
0	0.348641	0.72	0.396	0	0	Sun2
0	0.348373	0.485	0.183	0	0	Kalrn
0	0.347553	0.736	0.445	0	0	Coro1c
0	0.34671	0.387	0.083	0	0	Gm17501
0	0.346704	0.442	0.141	0	0	Ptges3l
0	0.346647	0.731	0.418	0	0	Cbx6
0	0.34664	0.833	0.511	0	0	Acadm
0	0.346099	0.908	0.661	0	0	Vdac3
0	0.345635	0.85	0.539	0	0	Maged1
0	0.345146	0.858	0.59	0	0	Pfdn2
0	0.345045	0.799	0.523	0	0	Rab12
0	0.34467	0.879	0.568	0	0	Dag1
0	0.343231	0.674	0.39	0	0	Fez2
0	0.343046	0.474	0.208	0	0	Haus8
0	0.342673	0.886	0.633	0	0	Spop
0	0.34172	0.811	0.503	0	0	Vasp
0	0.341469	0.92	0.659	0	0	Ndufb2
0	0.341211	0.999	0.892	0	0	Gapdh
0	0.340973	0.577	0.279	0	0	Bambi
0	0.340817	0.536	0.237	0	0	Rusc2
0	0.340651	0.422	0.184	0	0	Msmo1
0	0.340192	0.939	0.688	0	0	Pgam1
0	0.340088	0.411	0.088	0	0	Dgkb
0	0.33973	0.32	0.059	0	0	Igsf9
0	0.339287	0.937	0.708	0	0	Calm3
0	0.339055	0.598	0.33	0	0	Zfp704
0	0.338753	0.918	0.661	0	0	Mrps14
0	0.33832	0.837	0.551	0	0	Hsd17b10
0	0.337856	0.885	0.532	0	0	Gstm2
0	0.337729	1	0.975	0	0	mt-Co1
0	0.337605	0.409	0.117	0	0	Mllt11
0	0.337447	0.492	0.122	0	0	Fam208a
0	0.337405	0.702	0.358	0	0	Osr1
0	0.337154	0.527	0.236	0	0	Adgrl1
0	0.336906	0.498	0.2	0	0	Ppil1
0	0.336539	0.991	0.863	0	0	Slc25a3
0	0.336417	0.978	0.797	0	0	Ndufb11
0	0.336144	0.285	0.075	0	0	Rgs17
0	0.335981	0.721	0.428	0	0	Scoc
0	0.335225	0.705	0.385	0	0	Fam92a
0	0.335116	0.996	0.898	0	0	Cox6c
0	0.334962	0.483	0.206	0	0	Phactr1
0	0.33487	0.413	0.12	0	0	Napepld
0	0.334086	0.613	0.322	0	0	St3gal2
0	0.333852	0.63	0.337	0	0	Leng8
0	0.333787	0.826	0.567	0	0	Rbbp7
0	0.333356	0.861	0.602	0	0	Camk2d
0	0.333269	0.684	0.394	0	0	Zfp771
0	0.333262	0.857	0.56	0	0	Txndc5
0	0.333211	0.848	0.581	0	0	Ntan1
0	0.333158	0.786	0.516	0	0	Rnf10
0	0.332897	0.579	0.312	0	0	Suclg2
0	0.332805	0.784	0.532	0	0	Ppp2r1a
0	0.332452	0.348	0.02	0	0	Skiv2l2
0	0.332288	0.833	0.379	0	0	Atp1a2
0	0.332193	0.664	0.399	0	0	Notch2
0	0.332019	0.989	0.835	0	0	Atp5b
0	0.331901	0.715	0.374	0	0	Mgst3
0	0.330256	0.804	0.522	0	0	Timm17a
0	0.330118	0.772	0.488	0	0	Pink1
0	0.329765	0.767	0.486	0	0	Echs1
0	0.329553	0.797	0.505	0	0	Arhgap5
0	0.329452	0.636	0.369	0	0	Prpsap1
0	0.327613	0.485	0.187	0	0	Rab3a
0	0.327424	0.352	0.069	0	0	Gfra4
0	0.326599	0.715	0.383	0	0	Lama4
0	0.326196	0.912	0.69	0	0	Gabarapl2
0	0.32516	0.886	0.569	0	0	Arhgef12
0	0.325001	0.773	0.511	0	0	March2
0	0.324847	0.989	0.838	0	0	Cox7a2
0	0.324768	0.547	0.256	0	0	Rilpl1
0	0.324375	0.452	0.205	0	0	Flnc
0	0.324237	0.75	0.418	0	0	Mast4
0	0.323658	0.63	0.355	0	0	2210016L21Rik
0	0.322589	0.377	0.03	0	0	Fam96a
0	0.322022	0.849	0.579	0	0	Banf1
0	0.321603	0.657	0.384	0	0	Impa1
0	0.321013	0.805	0.533	0	0	Hras
0	0.320698	0.4	0.12	0	0	Nat14
0	0.320649	0.379	0.085	0	0	Shroom3
0	0.319708	0.951	0.722	0	0	Ndufb8
0	0.319598	0.778	0.497	0	0	Acat1
0	0.319566	0.421	0.1	0	0	Trove2
0	0.319442	0.526	0.201	0	0	Prkg1
0	0.319084	0.835	0.559	0	0	Ndufs8
0	0.318651	0.559	0.276	0	0	H2-Ke6
0	0.318631	0.847	0.566	0	0	Mrpl17
0	0.318135	0.669	0.364	0	0	Adarb1
0	0.31809	0.843	0.554	0	0	Churc1
0	0.317717	0.337	0.082	0	0	Abra
0	0.317702	0.355	0.03	0	0	Zcchc6
0	0.317424	0.39	0.102	0	0	Cacnb2
0	0.317326	0.704	0.419	0	0	Lix1l
0	0.316754	0.341	0.063	0	0	Gm9885
0	0.316683	0.638	0.345	0	0	P3h4
0	0.316479	0.707	0.435	0	0	Emc4
0	0.316216	0.571	0.287	0	0	Aktip
0	0.31616	0.645	0.326	0	0	Myo1d
0	0.316081	0.395	0.106	0	0	Slc24a3
0	0.315983	0.303	0.069	0	0	Ctxn1
0	0.315188	0.318	0.015	0	0	Papd7
0	0.315091	0.752	0.485	0	0	Idh3b
0	0.31507	0.392	0.096	0	0	Akap6
0	0.314858	0.781	0.522	0	0	Sar1b
0	0.314525	0.704	0.438	0	0	Mesd
0	0.314406	0.527	0.237	0	0	Me1
0	0.313998	0.571	0.297	0	0	Dnajc4
0	0.31397	0.902	0.63	0	0	Tspan3
0	0.313307	0.425	0.105	0	0	Taf6l
0	0.313291	0.463	0.181	0	0	Ypel2
0	0.312637	0.979	0.809	0	0	Nedd8
0	0.312469	0.477	0.22	0	0	Tcta
0	0.31204	0.885	0.648	0	0	Stub1
0	0.31176	0.468	0.197	0	0	Fzd7
0	0.310547	0.269	0.031	0	0	4631405J19Rik
0	0.310369	0.548	0.226	0	0	Cd59a
0	0.308678	0.354	0.056	0	0	Chtf8
0	0.307745	0.572	0.297	0	0	Zfp651
0	0.307114	0.659	0.38	0	0	Hagh
0	0.30673	0.6	0.327	0	0	Aldh7a1
0	0.306613	0.7	0.448	0	0	Fnta
0	0.305961	0.872	0.613	0	0	Wdr83os
0	0.305881	0.569	0.281	0	0	Eef2k
0	0.305824	0.993	0.875	0	0	Btf3
0	0.305543	0.625	0.364	0	0	Dohh
0	0.305534	0.36	0.077	0	0	Wscd2
0	0.305027	0.954	0.757	0	0	1810037I17Rik
0	0.304697	0.699	0.434	0	0	Synj2bp
0	0.304658	0.967	0.793	0	0	Psma3
0	0.304292	0.766	0.456	0	0	Emilin1
0	0.304184	0.921	0.68	0	0	Rnf7
0	0.303866	0.499	0.238	0	0	Grhpr
0	0.303717	0.45	0.165	0	0	Snrpn
0	0.303275	0.929	0.71	0	0	Ndufv3
0	0.302483	0.404	0.136	0	0	Ankrd9
0	0.302126	0.577	0.299	0	0	Cdr2
0	0.301989	0.769	0.51	0	0	Tax1bp3
0	0.30171	0.737	0.444	0	0	Immp1l
0	0.300277	0.79	0.527	0	0	Mob4
0	0.300167	0.988	0.832	0	0	Uqcrb
0	0.299582	0.502	0.242	0	0	Nt5c3b
0	0.299356	0.715	0.443	0	0	Fmc1
0	0.299328	0.319	0.019	0	0	Fbxo18
0	0.299203	0.301	0.016	0	0	0610009O20Rik
0	0.299005	0.577	0.311	0	0	Mfhas1
0	0.298857	0.485	0.208	0	0	Tmem141
0	0.298643	0.477	0.214	0	0	Acbd4
0	0.29863	0.449	0.182	0	0	Inafm2
0	0.29842	0.529	0.26	0	0	Mfn2
0	0.298395	0.382	0.099	0	0	Xirp1
0	0.298272	0.483	0.14	0	0	Atp1b2
0	0.29815	0.856	0.596	0	0	Skp1a
0	0.298042	0.358	0.104	0	0	Phkg1
0	0.296603	0.454	0.165	0	0	Bicd1
0	0.296455	0.733	0.444	0	0	Pam16
0	0.295597	0.462	0.191	0	0	Id4
0	0.295596	0.498	0.238	0	0	Irak1bp1
0	0.295281	0.821	0.517	0	0	Pttg1
0	0.295227	0.29	0.096	0	0	Scx
0	0.294293	0.38	0.106	0	0	Hdac9
0	0.293904	0.319	0.018	0	0	1110004E09Rik
0	0.292717	0.56	0.289	0	0	Adamtsl5
0	0.292664	0.617	0.354	0	0	Vegfb
0	0.292182	0.524	0.246	0	0	Atp8b1
0	0.291507	0.672	0.408	0	0	Lsm3
0	0.290643	0.321	0.02	0	0	Fam58b
0	0.290445	0.734	0.402	0	0	Ecm2
0	0.290249	0.538	0.263	0	0	Laptm4b
0	0.289821	0.723	0.459	0	0	Cops8
0	0.28877	0.613	0.36	0	0	Mpnd
0	0.288529	0.544	0.297	0	0	Creld1
0	0.288298	0.715	0.437	0	0	Mrps28
0	0.288174	0.793	0.53	0	0	Rnaseh2c
0	0.28781	0.993	0.898	0	0	Pfdn5
0	0.287533	0.442	0.166	0	0	Sept6
0	0.285962	0.395	0.086	0	0	Dirc2
0	0.285508	0.957	0.767	0	0	Srp14
0	0.284879	0.314	0.023	0	0	Gm9493
0	0.284581	0.33	0.065	0	0	Csdc2
0	0.283875	0.578	0.278	0	0	Hmgcs2
0	0.283864	0.424	0.179	0	0	Fam110b
0	0.283452	0.839	0.577	0	0	Cyc1
0	0.282979	0.737	0.427	0	0	Hip1
0	0.282095	0.403	0.14	0	0	Bag2
0	0.281676	0.759	0.504	0	0	C1d
0	0.280787	0.295	0.051	0	0	Slc38a11
0	0.280473	0.652	0.374	0	0	Cetn2
0	0.280245	0.283	0.018	0	0	Tmem2
0	0.279932	0.61	0.349	0	0	Nek9
0	0.279845	0.393	0.171	0	0	Tmem132a
0	0.279726	0.286	0.017	0	0	Dopey1
0	0.279702	0.425	0.154	0	0	Slc16a7
0	0.279388	0.318	0.07	0	0	Gm48529
0	0.279031	0.483	0.216	0	0	Prkag2
0	0.278949	0.743	0.473	0	0	Mrps36
0	0.277635	0.306	0.02	0	0	Tmem55a
0	0.277398	0.56	0.305	0	0	Akap11
0	0.276177	0.59	0.336	0	0	Tsnax
0	0.27564	0.484	0.223	0	0	Fam126b
0	0.275058	0.713	0.405	0	0	Hspb8
0	0.2743	0.54	0.27	0	0	Ublcp1
0	0.273772	0.494	0.235	0	0	Rftn2
0	0.273706	0.358	0.137	0	0	Hoxc10
0	0.27295	0.387	0.11	0	0	Tmem246
0	0.272059	0.31	0.064	0	0	Sync
0	0.272003	0.595	0.318	0	0	Cds2
0	0.271922	0.306	0.037	0	0	Kdelc1
0	0.271037	0.296	0.056	0	0	Rgs7
0	0.270997	0.315	0.074	0	0	Sgca
0	0.270878	0.735	0.476	0	0	Glrx2
0	0.270482	0.455	0.184	0	0	Slc4a3
0	0.270098	0.449	0.183	0	0	Tspan9
0	0.270017	0.454	0.207	0	0	Plcd1
0	0.268711	0.386	0.137	0	0	Tnk2
0	0.268267	0.332	0.118	0	0	Susd2
0	0.267875	0.54	0.267	0	0	Peli2
0	0.266766	0.528	0.252	0	0	Rdm1
0	0.266159	0.291	0.022	0	0	Gm10073
0	0.265574	0.315	0.104	0	0	Idi1
0	0.265161	0.35	0.096	0	0	Chst3
0	0.265002	0.6	0.307	0	0	Vgll3
0	0.264822	0.412	0.168	0	0	Slc20a2
0	0.263695	0.369	0.122	0	0	Pfkm
0	0.263603	0.319	0.076	0	0	Tmem136
0	0.263248	0.927	0.681	0	0	H2afv
0	0.262447	0.448	0.196	0	0	Mapre3
0	0.260609	0.375	0.13	0	0	Triqk
0	0.259928	0.457	0.196	0	0	Msra
0	0.259687	0.488	0.24	0	0	Kif13a
0	0.25935	0.286	0.06	0	0	Sema3a
0	0.258618	0.475	0.175	0	0	Efnb2
0	0.256814	0.992	0.782	0	0	Nenf
0	0.256346	0.488	0.219	0	0	Lrrc17
0	0.25601	0.25	0.048	0	0	Tub
0	0.25558	0.664	0.39	0	0	Aamdc
0	0.253971	0.288	0.047	0	0	Bves
0	0.253805	0.292	0.049	0	0	Gm45670
0	0.253565	0.262	0.015	0	0	2410089E03Rik
0	0.253423	0.999	0.964	0	0	Eif1
0	0.251918	0.358	0.124	0	0	Coq8a
0	0.251887	0.262	0.015	0	0	AU019823
0	0.251656	0.326	0.1	0	0	Stx1a
0	0.250783	0.299	0.072	0	0	Atcayos
2.06212e-307	0.275051	0.616	0.36	5.57329e-303	0	Zfyve21
7.34353e-307	0.268066	0.995	0.742	1.98474e-302	0	Fstl1
2.03124e-306	0.313044	0.665	0.399	5.48982e-302	0	Psip1
3.05113e-306	0.252078	0.945	0.68	8.24629e-302	0	Prdx4
4.88894e-306	0.275578	0.656	0.384	1.32133e-301	0	Ssbp2
1.55898e-305	0.303202	0.685	0.439	4.21346e-301	0	Ctdsp1
2.9589e-305	0.304455	0.748	0.479	7.99703e-301	0	Prrc2b
8.76811e-305	0.300026	0.855	0.614	2.36976e-300	0	Ube2n
2.47792e-304	0.255294	0.488	0.237	6.69707e-300	0	Foxc2
1.90865e-301	0.265121	0.631	0.381	5.1585e-297	0	Phb
3.57379e-301	0.281597	0.674	0.426	9.65889e-297	0	Stk16
7.62094e-301	0.356743	0.94	0.692	2.05971e-296	0	Rock2
9.58098e-301	0.298926	0.647	0.383	2.58945e-296	0	Setd7
2.87329e-297	0.314547	0.655	0.393	7.76563e-293	0	Aig1
8.38174e-297	0.289788	0.645	0.384	2.26533e-292	0	Insig2
1.42565e-296	0.275645	0.773	0.515	3.8531e-292	0	Mrpl34
6.87532e-296	0.328236	0.9	0.665	1.85819e-291	0	Cdc37
1.06994e-295	0.281754	0.861	0.617	2.89173e-291	0	Psma5
4.38833e-295	0.279231	0.595	0.349	1.18603e-290	0	Smpd1
8.00768e-295	0.269498	0.998	0.932	2.16424e-290	0	Calm1
2.57352e-294	0.26293	0.535	0.279	6.95546e-290	0	Mical3
9.21842e-293	0.31288	0.991	0.843	2.49146e-288	0	Eif5a
1.19598e-290	0.266081	0.771	0.484	3.23238e-286	0	Pkd1
1.69536e-290	0.296739	0.689	0.439	4.58205e-286	0	Fyttd1
8.58719e-289	0.307804	0.87	0.627	2.32086e-284	0	Ube2m
1.1685e-287	0.356906	0.997	0.846	3.1581e-283	0	Cd81
2.64288e-287	0.274494	0.711	0.429	7.14292e-283	0	Parva
3.13574e-287	0.276226	0.644	0.392	8.47495e-283	0	Hnrnph3
6.86767e-287	0.274215	0.575	0.319	1.85612e-282	0	Tcaf1
1.26032e-286	0.278009	0.63	0.383	3.40627e-282	0	Flot2
1.56467e-286	0.296422	0.967	0.756	4.22884e-282	0	Capzb
1.87392e-285	0.2622	0.946	0.745	5.06464e-281	0	Hsbp1
2.40007e-285	0.292389	0.694	0.453	6.48667e-281	0	Csnk1g2
9.54841e-285	0.26296	0.806	0.553	2.58065e-280	0	Commd3
9.95414e-285	0.256571	0.461	0.231	2.6903e-280	0	Mageh1
3.30094e-283	0.300218	0.653	0.401	8.92146e-279	0	Prkar2a
1.16936e-280	0.279964	0.489	0.266	3.16044e-276	0	Nudt18
1.3006e-280	0.268026	0.633	0.391	3.51514e-276	0	Actr1b
1.97865e-280	0.254277	0.574	0.337	5.3477e-276	0	Faap20
2.66715e-280	0.28486	0.736	0.485	7.20852e-276	0	Cab39
3.07546e-280	0.302441	0.695	0.449	8.31205e-276	0	Ptpn11
2.40265e-279	0.263666	0.62	0.373	6.49365e-275	0	Yaf2
2.44464e-279	0.274195	0.775	0.537	6.60713e-275	0	Snx17
6.49176e-279	0.280632	0.783	0.534	1.75453e-274	0	Acp1
7.32888e-279	0.278323	0.815	0.581	1.98078e-274	0	Uqcrc2
2.28207e-277	0.260287	0.548	0.303	6.16775e-273	0	Plekha1
5.06173e-277	0.289463	0.998	0.923	1.36803e-272	0	Rpl10a
9.12913e-276	0.273833	0.784	0.535	2.46733e-271	0	Cops6
1.19188e-275	0.254711	0.511	0.275	3.22129e-271	0	Abhd14b
2.94435e-275	0.263878	0.617	0.377	7.95768e-271	0	Araf
5.28383e-275	0.315103	0.806	0.562	1.42806e-270	0	Senp6
7.29236e-274	0.273565	0.76	0.51	1.97091e-269	0	Gatad1
1.02164e-273	0.270561	0.938	0.718	2.76118e-269	0	Ndufb7
1.18818e-273	0.316848	0.824	0.579	3.21129e-269	0	Ccni
2.62036e-273	0.28035	0.811	0.572	7.08206e-269	0	Tpd52l2
5.65155e-272	0.262137	0.785	0.546	1.52745e-267	0	Actr10
3.89813e-271	0.275648	0.688	0.447	1.05355e-266	0	Spag7
7.79824e-271	0.294631	0.822	0.589	2.10763e-266	0	Ddx39b
7.95932e-271	0.25385	0.612	0.374	2.15117e-266	0	Ap4s1
3.82505e-270	0.296891	0.617	0.369	1.0338e-265	0	Lxn
9.42096e-269	0.263109	0.705	0.452	2.5462e-264	0	Hipk3
2.67381e-268	0.28507	0.793	0.53	7.2265e-264	0	Ktn1
7.07669e-268	0.393582	0.993	0.723	1.91262e-263	0	Nedd4
2.06292e-267	0.277387	0.642	0.36	5.57545e-263	0	Id1
5.03609e-266	0.253971	0.612	0.353	1.36111e-261	0	Hacd4
5.46679e-266	0.256248	0.685	0.452	1.47751e-261	0	Bccip
3.3135e-265	0.261902	0.522	0.28	8.9554e-261	0	Pdzrn3
1.13e-264	0.257382	0.564	0.336	3.05406e-260	0	Coq2
1.44521e-264	0.305924	0.774	0.515	3.90597e-260	0	Rhoq
2.7834e-264	0.265168	0.518	0.281	7.52269e-260	0	Mgat4a
5.40073e-264	0.261832	0.689	0.453	1.45965e-259	0	Setd3
8.02664e-264	0.270154	0.644	0.4	2.16936e-259	0	Trio
1.07197e-263	0.32511	0.97	0.782	2.8972e-259	0	Eif3h
1.47425e-263	0.256791	0.817	0.574	3.98446e-259	0	Txn2
1.74075e-263	0.271466	0.593	0.357	4.70472e-259	0	Rbms2
4.29373e-262	0.257007	0.841	0.587	1.16047e-257	0	Cltb
2.78614e-261	0.266467	0.759	0.52	7.53011e-257	0	Ogdh
3.2402e-261	0.283521	0.689	0.435	8.75729e-257	0	Hsph1
1.42322e-260	0.270636	0.679	0.432	3.84654e-256	0	Impad1
1.52167e-260	0.311989	0.988	0.83	4.11262e-256	0	Selenof
3.14847e-260	0.312966	0.774	0.526	8.50938e-256	0	Tbl1x
1.1137e-258	0.286132	0.622	0.391	3.00999e-254	0	Tmem43
1.97319e-258	0.254087	0.541	0.319	5.33294e-254	0	Fastk
3.50435e-258	0.262582	0.76	0.517	9.4712e-254	0	Commd1
5.08096e-258	0.297571	0.991	0.79	1.37323e-253	0	Lmna
2.46761e-257	0.278806	0.874	0.646	6.6692e-253	0	Dctn2
9.75326e-257	0.263307	0.786	0.544	2.63601e-252	0	Psmc4
3.24722e-256	0.277253	0.686	0.417	8.77626e-252	0	Maged2
6.71316e-256	0.26822	0.872	0.633	1.81437e-251	0	Pttg1ip
7.06265e-255	0.279751	0.745	0.505	1.90882e-250	0	Arhgef2
4.20829e-254	0.293533	0.838	0.6	1.13737e-249	0	Map7d1
6.0929e-254	0.286965	0.841	0.598	1.64673e-249	0	Vdac1
1.73224e-253	0.2775	0.744	0.508	4.68173e-249	0	Cpne3
2.2638e-252	0.25942	0.692	0.454	6.11837e-248	0	Eif4ebp2
1.69987e-250	0.25081	0.708	0.48	4.59423e-246	0	Aip
1.0991e-249	0.273208	0.845	0.616	2.97055e-245	0	Rab18
2.94335e-248	0.258141	0.909	0.681	7.95499e-244	0	Mdh2
6.91166e-245	0.257792	0.942	0.733	1.86801e-240	0	Rtraf
5.08991e-244	0.25451	0.836	0.601	1.37565e-239	0	Nudc
8.23504e-244	0.296538	0.608	0.352	2.22569e-239	0	Gja1
3.2821e-243	0.290656	0.883	0.662	8.87052e-239	0	Abracl
2.23313e-241	0.304382	0.862	0.633	6.03548e-237	0	Pbrm1
5.74179e-239	0.287093	0.905	0.664	1.55183e-234	0	Pura
8.5551e-239	0.569885	0.691	0.446	2.31219e-234	0	Serpine1
3.34361e-235	0.259039	0.985	0.843	9.03679e-231	0	Hmgb1
4.37487e-235	0.278578	0.991	0.845	1.1824e-230	0	Map1lc3b
8.17584e-234	0.27559	0.873	0.638	2.20968e-229	0	Tcp1
2.72872e-233	0.25244	0.807	0.57	7.37491e-229	0	Pold4
4.61821e-233	0.25203	0.625	0.402	1.24816e-228	0	Nr2f6
2.27704e-232	0.274372	0.947	0.747	6.15416e-228	0	Prkar1a
2.24573e-231	0.273258	0.891	0.644	6.06952e-227	0	Hist1h2bc
4.12163e-231	0.260844	0.759	0.529	1.11395e-226	0	Mbd3
8.55602e-226	0.259504	0.766	0.539	2.31244e-221	0	Ahsa1
6.36453e-225	0.264649	0.699	0.473	1.72014e-220	0	Desi2
8.17732e-224	0.255576	0.738	0.503	2.21008e-219	0	Strn3
1.68343e-221	0.255194	0.924	0.703	4.54981e-217	0	Eid1
2.01955e-221	0.270255	0.848	0.594	5.45823e-217	0	Dhrs3
3.64936e-220	0.250964	0.802	0.567	9.86313e-216	0	Smc6
7.31185e-220	0.263799	0.91	0.692	1.97617e-215	0	Bag1
6.82099e-215	0.265087	0.735	0.517	1.84351e-210	0	Zfr
7.0998e-211	0.254963	0.592	0.384	1.91886e-206	0	Ergic1
3.51331e-205	0.288634	0.933	0.728	9.49543e-201	0	Mtdh
8.02315e-190	0.28979	0.993	0.853	2.16842e-185	0	Hsp90aa1
1.21907e-189	0.251872	0.958	0.772	3.29479e-185	0	Csnk1a1
1.75493e-173	0.252927	0.963	0.675	4.74305e-169	0	Nfix
1.66946e-145	0.287718	0.59	0.413	4.51205e-141	0	Itga5
1.04123e-119	0.466571	0.555	0.377	2.81413e-115	0	Hspa1b
4.64797e-105	0.329509	0.285	0.162	1.25621e-100	0	Dbp
0	2.66668	0.982	0.431	0	1	Rgs5
0	2.31955	0.994	0.496	0	1	Ccn2
0	2.19883	0.99	0.33	0	1	Itga8
0	2.04164	0.997	0.816	0	1	mt-Co3
0	1.96121	0.983	0.61	0	1	Tns1
0	1.8559	0.957	0.325	0	1	Ccn3
0	1.81747	0.97	0.493	0	1	Pcdh7
0	1.78311	0.974	0.34	0	1	Lmod1
0	1.77701	0.981	0.811	0	1	Btg2
0	1.77652	0.994	0.74	0	1	Flna
0	1.75668	0.934	0.274	0	1	Myom1
0	1.73965	0.971	0.523	0	1	Map1b
0	1.73035	0.997	0.417	0	1	Myh11
0	1.72069	0.997	0.877	0	1	mt-Atp6
0	1.70571	0.981	0.449	0	1	Mylk
0	1.69244	0.953	0.273	0	1	Synpo2
0	1.68731	0.993	0.615	0	1	Cpe
0	1.64883	0.988	0.88	0	1	mt-Nd3
0	1.64218	0.995	0.782	0	1	mt-Co2
0	1.61979	0.998	0.837	0	1	Dstn
0	1.61046	0.934	0.446	0	1	Nox4
0	1.58883	0.943	0.316	0	1	Ccdc3
0	1.57904	0.975	0.645	0	1	Lpp
0	1.57452	0.943	0.323	0	1	Dmd
0	1.57243	0.989	0.585	0	1	Ptgis
0	1.56482	0.986	0.61	0	1	Actn1
0	1.54757	0.992	0.658	0	1	Ogn
0	1.54359	0.98	0.509	0	1	Fblim1
0	1.53498	0.997	0.578	0	1	AY036118
0	1.528	0.981	0.376	0	1	Cnn1
0	1.52615	0.966	0.299	0	1	Npnt
0	1.51337	0.984	0.658	0	1	mt-Nd4l
0	1.50137	0.983	0.635	0	1	Rbpms
0	1.48852	0.949	0.302	0	1	Ncam1
0	1.48656	0.97	0.744	0	1	Rock1
0	1.47769	0.963	0.542	0	1	Cped1
0	1.45517	0.934	0.296	0	1	Adcy5
0	1.45409	0.943	0.405	0	1	Pi15
0	1.44546	0.913	0.3	0	1	Aopep
0	1.44514	0.966	0.659	0	1	Ppp1r12a
0	1.44297	0.961	0.616	0	1	Filip1l
0	1.44119	0.935	0.376	0	1	Enah
0	1.44023	0.949	0.481	0	1	Slmap
0	1.43978	0.927	0.436	0	1	Samd4
0	1.43308	0.996	0.957	0	1	mt-Nd2
0	1.42741	0.904	0.458	0	1	Ccn1
0	1.42468	0.999	0.679	0	1	Tpm2
0	1.40259	1	0.758	0	1	Tagln
0	1.39629	0.997	0.818	0	1	Fn1
0	1.38451	0.959	0.568	0	1	Pbxip1
0	1.37348	0.961	0.399	0	1	Ppp1r14a
0	1.35344	0.994	0.739	0	1	Cald1
0	1.3529	0.709	0.157	0	1	Mylk4
0	1.35178	0.993	0.68	0	1	Tpm1
0	1.33304	1	0.86	0	1	Acta2
0	1.32209	0.869	0.515	0	1	Hspa1a
0	1.31872	0.938	0.587	0	1	Dnajb4
0	1.30025	0.998	0.975	0	1	mt-Co1
0	1.27659	0.994	0.755	0	1	Hspb1
0	1.27262	0.751	0.169	0	1	Ptprz1
0	1.26832	0.907	0.359	0	1	Tmem47
0	1.25789	0.998	0.786	0	1	Csrp2
0	1.25576	0.985	0.53	0	1	Serpine2
0	1.25429	0.987	0.824	0	1	Itgb1
0	1.25306	0.797	0.438	0	1	Serpine1
0	1.24993	0.972	0.584	0	1	Pls3
0	1.23196	0.956	0.605	0	1	Cd200
0	1.23001	0.954	0.444	0	1	Smtn
0	1.22242	0.955	0.454	0	1	Ltbp1
0	1.21954	0.962	0.648	0	1	Dst
0	1.21552	0.93	0.298	0	1	Pdlim3
0	1.21516	0.936	0.375	0	1	Ppp1r12b
0	1.20996	0.907	0.581	0	1	Fmo2
0	1.19047	0.908	0.248	0	1	Susd5
0	1.18646	1	0.972	0	1	Myl6
0	1.18499	0.958	0.588	0	1	Fermt2
0	1.18041	0.91	0.377	0	1	Nexn
0	1.17286	0.974	0.464	0	1	Col18a1
0	1.16724	0.867	0.21	0	1	Sost
0	1.15541	0.913	0.435	0	1	Pkdcc
0	1.15187	0.816	0.302	0	1	Tes
0	1.15118	0.902	0.331	0	1	Lmcd1
0	1.1506	0.777	0.176	0	1	E030013I19Rik
0	1.14876	0.813	0.209	0	1	Filip1
0	1.14128	0.991	0.907	0	1	Fos
0	1.13662	0.98	0.824	0	1	Mbnl1
0	1.13011	0.95	0.656	0	1	Nudt4
0	1.12492	0.86	0.246	0	1	Mrvi1
0	1.12065	0.869	0.253	0	1	Sh3bgr
0	1.12056	0.904	0.42	0	1	Itga9
0	1.11373	0.739	0.153	0	1	Stimate
0	1.11273	0.859	0.282	0	1	Gucy1a1
0	1.10949	0.791	0.163	0	1	Myocd
0	1.10676	0.916	0.445	0	1	Cdc42ep3
0	1.10116	0.837	0.244	0	1	Limch1
0	1.0971	0.999	0.63	0	1	Myl9
0	1.09432	0.878	0.367	0	1	Pkp4
0	1.09055	0.883	0.349	0	1	Dmpk
0	1.09047	0.95	0.662	0	1	Oxct1
0	1.07438	0.997	0.97	0	1	mt-Nd4
0	1.06933	0.995	0.96	0	1	mt-Nd1
0	1.06729	0.993	0.735	0	1	Pam
0	1.06576	0.933	0.488	0	1	Vcl
0	1.06233	0.894	0.401	0	1	Msrb3
0	1.05917	0.663	0.142	0	1	Tcap
0	1.04976	0.924	0.619	0	1	Zfhx3
0	1.04425	0.871	0.317	0	1	Rcan2
0	1.04216	0.815	0.261	0	1	Net1
0	1.04154	0.927	0.393	0	1	Ramp1
0	1.0375	0.801	0.212	0	1	Rgs7bp
0	1.03488	0.829	0.251	0	1	Gucy1b1
0	1.03262	0.9	0.505	0	1	Ttc28
0	1.02593	0.815	0.184	0	1	Thsd4
0	1.02402	0.917	0.317	0	1	Mcam
0	1.02072	0.891	0.344	0	1	St5
0	1.01741	0.901	0.377	0	1	Pde3a
0	1.01733	0.973	0.77	0	1	Aplp2
0	1.01649	0.868	0.393	0	1	Plcb4
0	1.01352	0.895	0.437	0	1	Fat1
0	1.01099	0.858	0.362	0	1	Adgrl2
0	1.00791	0.948	0.636	0	1	Ppp1cb
0	0.992346	0.814	0.21	0	1	Kcnab1
0	0.979654	0.873	0.397	0	1	Myh10
0	0.977684	0.506	0.172	0	1	Gm26802
0	0.976137	0.877	0.44	0	1	Tle5
0	0.972681	0.931	0.594	0	1	Lrrfip1
0	0.968379	0.879	0.575	0	1	Adamts1
0	0.967686	0.872	0.424	0	1	Wwp2
0	0.961312	0.837	0.246	0	1	Tspan2
0	0.961107	0.785	0.31	0	1	Fibin
0	0.958042	0.782	0.249	0	1	Gask1b
0	0.953259	0.695	0.239	0	1	Otud1
0	0.951244	0.83	0.223	0	1	Plin4
0	0.950889	0.762	0.351	0	1	Id1
0	0.942121	0.863	0.385	0	1	Map3k20
0	0.939355	0.831	0.236	0	1	Efhd1
0	0.936609	0.886	0.37	0	1	Cdh13
0	0.935375	0.766	0.273	0	1	Ptprd
0	0.933628	0.782	0.269	0	1	Vldlr
0	0.926631	0.855	0.245	0	1	Map3k7cl
0	0.920465	0.774	0.23	0	1	Sema5a
0	0.917199	0.793	0.313	0	1	Stbd1
0	0.913919	0.842	0.348	0	1	2900026A02Rik
0	0.906394	0.803	0.294	0	1	Smoc1
0	0.900556	0.981	0.868	0	1	mt-Nd5
0	0.895626	0.921	0.603	0	1	4930523C07Rik
0	0.893037	0.997	0.982	0	1	mt-Cytb
0	0.891242	0.541	0.212	0	1	Des
0	0.883772	0.823	0.287	0	1	Sorl1
0	0.883708	0.888	0.537	0	1	Zbtb38
0	0.882511	0.959	0.755	0	1	Clic4
0	0.880861	0.961	0.616	0	1	Fhl1
0	0.880184	0.803	0.367	0	1	Xpr1
0	0.877419	0.962	0.794	0	1	Fosb
0	0.87504	0.75	0.211	0	1	Hspb7
0	0.87232	0.645	0.125	0	1	Cdkl5
0	0.871484	0.751	0.198	0	1	1190005I06Rik
0	0.869982	0.707	0.208	0	1	Vwc2
0	0.869239	0.89	0.45	0	1	Ndrg2
0	0.867799	0.94	0.703	0	1	Atp2a2
0	0.866885	0.779	0.226	0	1	Mtus2
0	0.861892	0.802	0.426	0	1	Rrad
0	0.857347	0.734	0.162	0	1	Sgcg
0	0.855833	0.854	0.406	0	1	Itga1
0	0.855328	0.815	0.293	0	1	Fry
0	0.854626	0.837	0.409	0	1	Foxc1
0	0.854472	0.748	0.18	0	1	Scube3
0	0.854358	0.684	0.154	0	1	Npy1r
0	0.851328	0.93	0.697	0	1	Rock2
0	0.844554	0.859	0.299	0	1	Cspg4
0	0.842011	0.957	0.699	0	1	Actn4
0	0.835466	0.783	0.294	0	1	Sgcd
0	0.834572	0.932	0.704	0	1	Macf1
0	0.833955	0.943	0.691	0	1	Gstm1
0	0.831813	0.786	0.248	0	1	Cdo1
0	0.831308	0.818	0.36	0	1	Cacna2d1
0	0.83063	0.811	0.255	0	1	Rasl12
0	0.830508	0.886	0.5	0	1	Twsg1
0	0.828133	0.78	0.205	0	1	Kcnmb1
0	0.828095	0.896	0.321	0	1	Gm13889
0	0.826001	0.9	0.493	0	1	Pdlim1
0	0.822623	0.888	0.541	0	1	Fam129a
0	0.820159	0.764	0.234	0	1	Ntrk3
0	0.819971	0.714	0.162	0	1	Serpini1
0	0.81867	0.781	0.337	0	1	Pde4dip
0	0.817546	0.633	0.108	0	1	Htr1b
0	0.813962	0.755	0.251	0	1	Galnt2
0	0.813632	0.837	0.421	0	1	Auts2
0	0.809983	0.99	0.738	0	1	Tm4sf1
0	0.802388	0.929	0.682	0	1	Arid5b
0	0.798852	0.829	0.331	0	1	Kank1
0	0.794435	0.88	0.574	0	1	Nbeal1
0	0.790337	0.678	0.132	0	1	Lgr6
0	0.788504	0.588	0.11	0	1	Gm26632
0	0.781008	0.973	0.692	0	1	Mfge8
0	0.775146	0.732	0.242	0	1	Prxl2c
0	0.772144	0.999	0.96	0	1	Vim
0	0.77178	0.723	0.409	0	1	Tmx4
0	0.770173	0.872	0.523	0	1	Esyt2
0	0.77003	0.716	0.159	0	1	Pgm5
0	0.768422	0.945	0.726	0	1	Tln1
0	0.766385	0.95	0.627	0	1	Cavin1
0	0.765114	0.993	0.907	0	1	Jun
0	0.764458	0.929	0.775	0	1	Sh3bgrl
0	0.763777	0.814	0.39	0	1	Sun2
0	0.760526	0.977	0.682	0	1	Timp3
0	0.759602	0.833	0.448	0	1	Bmpr1a
0	0.758208	0.65	0.115	0	1	Schip1
0	0.757582	0.736	0.252	0	1	Fam13c
0	0.757231	0.832	0.391	0	1	Abcc9
0	0.756352	0.824	0.356	0	1	Dact3
0	0.754936	0.938	0.679	0	1	Zyx
0	0.752811	0.763	0.312	0	1	Tacc2
0	0.752656	0.985	0.759	0	1	Aebp1
0	0.742097	0.977	0.729	0	1	Nedd4
0	0.741564	0.916	0.578	0	1	Pdlim7
0	0.741266	0.86	0.531	0	1	Cfl2
0	0.739407	0.983	0.759	0	1	Pmepa1
0	0.739058	0.732	0.284	0	1	Map1a
0	0.737586	0.894	0.571	0	1	Dag1
0	0.733382	0.425	0.113	0	1	Fmo3
0	0.732943	0.672	0.161	0	1	Ldb3
0	0.732584	0.538	0.119	0	1	Slc22a1
0	0.727982	0.828	0.425	0	1	Dkk3
0	0.727461	0.821	0.405	0	1	Atp2b4
0	0.723932	0.941	0.756	0	1	Rhob
0	0.723681	0.767	0.263	0	1	Gnai1
0	0.720494	0.875	0.589	0	1	Lnpep
0	0.71831	0.774	0.323	0	1	Fbxo32
0	0.717952	0.932	0.554	0	1	Postn
0	0.713333	0.679	0.314	0	1	Fbxo30
0	0.712772	0.834	0.336	0	1	Aoc3
0	0.712416	0.908	0.415	0	1	Rbp4
0	0.710301	0.964	0.772	0	1	Zbtb20
0	0.709579	0.869	0.419	0	1	Col4a5
0	0.706029	0.847	0.424	0	1	Mustn1
0	0.704902	0.804	0.451	0	1	Chd6
0	0.702861	0.788	0.419	0	1	Atl3
0	0.702064	0.647	0.164	0	1	Ttll7
0	0.700828	0.829	0.409	0	1	2310022B05Rik
0	0.698944	0.696	0.234	0	1	Kcnma1
0	0.698097	0.671	0.183	0	1	Optc
0	0.697507	0.781	0.378	0	1	Syne1
0	0.697454	0.757	0.245	0	1	Jph2
0	0.696822	0.853	0.556	0	1	Fgl2
0	0.696376	0.885	0.672	0	1	Higd1a
0	0.693636	0.856	0.59	0	1	Aff4
0	0.692868	0.608	0.196	0	1	Actg2
0	0.692844	0.79	0.401	0	1	Ecm2
0	0.689617	0.687	0.349	0	1	Vcan
0	0.686978	0.781	0.382	0	1	Tmem38b
0	0.683277	0.734	0.309	0	1	Dbndd2
0	0.68028	0.878	0.463	0	1	Marveld1
0	0.679658	0.925	0.703	0	1	Nptn
0	0.677622	0.967	0.793	0	1	Aldh2
0	0.675989	0.989	0.9	0	1	Cox6c
0	0.675779	0.854	0.481	0	1	Utrn
0	0.675185	0.787	0.396	0	1	Rbfox2
0	0.67333	0.844	0.342	0	1	Lims2
0	0.672273	0.789	0.43	0	1	Igf1r
0	0.665213	0.648	0.174	0	1	Sema3d
0	0.663474	0.896	0.685	0	1	Bnip2
0	0.663231	0.767	0.379	0	1	Zc2hc1a
0	0.662688	0.645	0.193	0	1	Prkg1
0	0.66233	0.829	0.52	0	1	Tnfrsf12a
0	0.662048	0.736	0.297	0	1	Arhgef17
0	0.661787	0.649	0.155	0	1	Dtna
0	0.661094	0.612	0.161	0	1	Rgs4
0	0.659927	0.941	0.679	0	1	Rras
0	0.657747	0.886	0.595	0	1	Ccnd2
0	0.656941	0.705	0.29	0	1	Hspa2
0	0.652386	0.718	0.296	0	1	Stk38l
0	0.644986	0.787	0.339	0	1	Entpd1
0	0.644749	0.837	0.456	0	1	Vasn
0	0.643249	0.83	0.521	0	1	Palld
0	0.641457	0.617	0.177	0	1	Rhobtb1
0	0.641357	0.921	0.651	0	1	Sod3
0	0.641009	0.722	0.315	0	1	Pde5a
0	0.640547	0.851	0.578	0	1	Pdcl3
0	0.640339	0.768	0.483	0	1	Rnd3
0	0.638661	0.619	0.192	0	1	Itih4
0	0.637903	0.731	0.247	0	1	Sema3c
0	0.635999	0.939	0.656	0	1	Nfia
0	0.63259	0.832	0.332	0	1	Cbr2
0	0.631508	0.996	0.931	0	1	Jund
0	0.630772	0.826	0.483	0	1	Pkd1
0	0.629154	0.804	0.461	0	1	Rbms3
0	0.629018	0.736	0.339	0	1	Mical2
0	0.62893	0.995	0.937	0	1	Ubc
0	0.62855	0.843	0.576	0	1	B230219D22Rik
0	0.623757	0.736	0.345	0	1	Rasl11b
0	0.623539	0.894	0.575	0	1	Mef2c
0	0.623486	0.6	0.15	0	1	B3galt1
0	0.622459	0.834	0.297	0	1	Bcam
0	0.620565	0.824	0.48	0	1	Sh3pxd2a
0	0.619373	0.785	0.396	0	1	Lgalsl
0	0.618295	0.872	0.511	0	1	Dpysl3
0	0.616519	0.845	0.385	0	1	Atp1a2
0	0.616197	0.935	0.619	0	1	Fbln5
0	0.615595	0.635	0.215	0	1	Mark1
0	0.613798	0.521	0.087	0	1	Btc
0	0.613767	0.529	0.109	0	1	Unc5c
0	0.610653	0.819	0.515	0	1	Golim4
0	0.609341	0.818	0.534	0	1	Ttc3
0	0.608552	0.788	0.493	0	1	Crtc3
0	0.607433	0.726	0.348	0	1	Pcgf5
0	0.60736	0.736	0.452	0	1	Irs2
0	0.604601	0.491	0.092	0	1	Bche
0	0.603712	0.929	0.6	0	1	Lhfp
0	0.601584	0.672	0.24	0	1	Fbxl22
0	0.599264	0.881	0.646	0	1	Mef2a
0	0.599205	0.836	0.446	0	1	Wtip
0	0.59911	0.783	0.291	0	1	Spint2
0	0.59723	0.594	0.251	0	1	Ap3m1
0	0.596646	0.973	0.645	0	1	Csrp1
0	0.595009	0.663	0.247	0	1	Grb14
0	0.594887	0.786	0.41	0	1	Itpr1
0	0.593074	0.737	0.312	0	1	Inpp5a
0	0.590901	0.706	0.28	0	1	Synm
0	0.590456	0.835	0.543	0	1	Pdlim5
0	0.58699	0.679	0.261	0	1	Gjc1
0	0.586941	0.627	0.214	0	1	Nav2
0	0.586638	0.589	0.199	0	1	Phactr1
0	0.58645	0.838	0.458	0	1	Tgfb1i1
0	0.586147	0.722	0.341	0	1	Endod1
0	0.58473	0.928	0.762	0	1	Kif5b
0	0.5847	0.669	0.3	0	1	Plekhg3
0	0.584641	0.811	0.584	0	1	Ccni
0	0.583903	0.746	0.382	0	1	Pxdc1
0	0.583065	0.741	0.374	0	1	Gnb4
0	0.581868	0.576	0.181	0	1	Fzd8
0	0.57924	0.917	0.781	0	1	Csde1
0	0.577955	0.936	0.611	0	1	Col4a2
0	0.576455	0.912	0.623	0	1	mt-Atp8
0	0.575716	0.638	0.238	0	1	Atp8b1
0	0.575714	0.51	0.065	0	1	Mtss2
0	0.574574	0.743	0.406	0	1	Adk
0	0.574164	0.59	0.172	0	1	Phtf2
0	0.573301	0.49	0.102	0	1	Mir100hg
0	0.571566	0.393	0.077	0	1	Dsp
0	0.571309	0.856	0.576	0	1	Arhgef12
0	0.570133	0.715	0.323	0	1	Epn2
0	0.569174	0.957	0.677	0	1	Col4a1
0	0.568624	0.752	0.352	0	1	Khdrbs3
0	0.568557	0.626	0.21	0	1	Nrtn
0	0.566009	0.716	0.359	0	1	Acyp2
0	0.565226	0.869	0.618	0	1	Myadm
0	0.564903	0.67	0.259	0	1	Oip5os1
0	0.563774	0.734	0.291	0	1	Smarcd3
0	0.56311	0.851	0.553	0	1	Cnn3
0	0.562166	0.75	0.423	0	1	Kif1c
0	0.561668	0.871	0.653	0	1	Ilk
0	0.560287	0.65	0.22	0	1	Heyl
0	0.558733	0.58	0.214	0	1	Uchl1
0	0.554336	0.738	0.424	0	1	Tcf7l2
0	0.55035	0.357	0.071	0	1	Rgs17
0	0.549847	0.71	0.352	0	1	Msi2
0	0.549126	0.975	0.82	0	1	Slc25a4
0	0.548242	0.713	0.323	0	1	Myo1d
0	0.547361	0.943	0.836	0	1	Ptms
0	0.546172	0.604	0.182	0	1	Gpsm2
0	0.544672	0.644	0.339	0	1	Tgfb2
0	0.543242	0.773	0.428	0	1	Hip1
0	0.542895	0.671	0.229	0	1	Nkd1
0	0.542164	0.459	0.095	0	1	Xirp1
0	0.541931	0.732	0.373	0	1	Camk2g
0	0.540771	0.402	0.078	0	1	Abra
0	0.540564	0.806	0.44	0	1	Atp5md
0	0.535063	0.61	0.216	0	1	Col4a6
0	0.53485	0.743	0.416	0	1	Acadsb
0	0.534134	0.751	0.401	0	1	Sspn
0	0.534053	0.682	0.262	0	1	Inhba
0	0.533693	0.854	0.397	0	1	Cav1
0	0.53166	0.651	0.237	0	1	Ntf3
0	0.531353	0.833	0.54	0	1	Thra
0	0.531194	0.568	0.235	0	1	Trp53inp1
0	0.530745	0.644	0.277	0	1	Eef2k
0	0.529738	0.453	0.128	0	1	Rtn2
0	0.52959	0.817	0.515	0	1	Asph
0	0.528759	0.812	0.532	0	1	Ktn1
0	0.528756	0.624	0.187	0	1	Itga7
0	0.528687	0.958	0.883	0	1	Rpl27
0	0.528083	0.688	0.338	0	1	Anapc7
0	0.527968	0.733	0.378	0	1	Snta1
0	0.526412	0.669	0.308	0	1	Neo1
0	0.524751	0.572	0.218	0	1	Fam126b
0	0.524427	0.55	0.122	0	1	Chmp4c
0	0.523062	0.552	0.17	0	1	Sacs
0	0.522137	0.863	0.52	0	1	Ehd2
0	0.521651	0.744	0.36	0	1	Hspb2
0	0.520612	0.711	0.245	0	1	Rbpms2
0	0.520131	0.793	0.51	0	1	Btbd7
0	0.517488	0.801	0.487	0	1	Chpt1
0	0.516947	0.95	0.755	0	1	Oat
0	0.515617	0.879	0.657	0	1	Rsu1
0	0.511423	0.601	0.21	0	1	Pawr
0	0.509188	0.928	0.753	0	1	Ctnnb1
0	0.508128	0.776	0.46	0	1	Pja2
0	0.50773	0.767	0.238	0	1	Pcp4l1
0	0.507697	0.569	0.18	0	1	Fgfr2
0	0.506841	0.533	0.135	0	1	Syn3
0	0.5068	0.775	0.377	0	1	Ldhb
0	0.506741	0.753	0.397	0	1	Rassf3
0	0.503124	0.771	0.425	0	1	Tns2
0	0.503077	0.712	0.398	0	1	Notch2
0	0.498972	0.71	0.34	0	1	Fstl3
0	0.498753	0.771	0.455	0	1	Creb3l2
0	0.498707	0.934	0.686	0	1	Fxyd1
0	0.493117	0.917	0.599	0	1	Lamb2
0	0.492391	0.681	0.261	0	1	Speg
0	0.492231	0.72	0.406	0	1	Foxp2
0	0.489927	0.8	0.53	0	1	Csnk2a1
0	0.489801	0.485	0.106	0	1	Cdh6
0	0.489252	0.743	0.452	0	1	Hipk3
0	0.489223	0.672	0.272	0	1	Npr1
0	0.488918	0.816	0.553	0	1	Rcn2
0	0.48877	0.763	0.387	0	1	Crim1
0	0.488528	0.58	0.262	0	1	Adamtsl3
0	0.487808	0.666	0.304	0	1	Vgll3
0	0.484845	0.899	0.743	0	1	Hcfc1r1
0	0.484597	0.831	0.443	0	1	Rnasek
0	0.482553	0.731	0.423	0	1	Zeb1
0	0.480434	0.827	0.504	0	1	Ccdc107
0	0.479929	0.483	0.096	0	1	Cacnb2
0	0.479386	0.801	0.495	0	1	Anxa11
0	0.47848	0.772	0.445	0	1	Clstn1
0	0.477042	0.8	0.472	0	1	Ift43
0	0.47614	0.487	0.142	0	1	Ccdc141
0	0.475608	0.659	0.32	0	1	Mtus1
0	0.473526	0.634	0.237	0	1	Pdgfd
0	0.470202	0.861	0.322	0	1	Tinagl1
0	0.469011	0.551	0.2	0	1	Osbpl3
0	0.468946	0.771	0.493	0	1	Pink1
0	0.468536	0.566	0.243	0	1	Slc8a1
0	0.467504	0.739	0.488	0	1	Chd3
0	0.466008	0.636	0.273	0	1	Asap2
0	0.464335	0.781	0.524	0	1	Map4
0	0.459299	0.778	0.514	0	1	Bmpr2
0	0.458973	0.586	0.234	0	1	Trabd2b
0	0.458367	0.92	0.685	0	1	Itgb5
0	0.457654	0.549	0.167	0	1	Prdm16
0	0.454751	0.636	0.33	0	1	Zfp704
0	0.454437	0.635	0.276	0	1	Hmgcs2
0	0.45387	0.706	0.397	0	1	Kank2
0	0.453401	0.573	0.252	0	1	Slc4a7
0	0.453341	0.661	0.315	0	1	Cds2
0	0.451322	0.564	0.155	0	1	Asb2
0	0.448485	0.641	0.334	0	1	Ubxn2a
0	0.448326	0.802	0.566	0	1	Sypl
0	0.447819	0.551	0.187	0	1	Itgb3
0	0.447747	0.485	0.14	0	1	Anln
0	0.446889	0.535	0.128	0	1	Cap2
0	0.446649	0.817	0.532	0	1	Ccser2
0	0.445442	0.709	0.437	0	1	Hsph1
0	0.443125	0.353	0.073	0	1	Kit
0	0.441823	0.512	0.217	0	1	Fra10ac1
0	0.441787	0.917	0.761	0	1	Mbnl2
0	0.441476	0.614	0.316	0	1	N6amt1
0	0.438226	0.6	0.224	0	1	Tnc
0	0.436807	0.496	0.13	0	1	Dapk2
0	0.435068	0.792	0.505	0	1	Qsox1
0	0.434557	0.768	0.388	0	1	Hacd1
0	0.434542	0.619	0.311	0	1	Mfhas1
0	0.434493	0.729	0.395	0	1	Synpo
0	0.433816	0.726	0.446	0	1	Emc8
0	0.432999	0.547	0.196	0	1	Ccdc68
0	0.431845	0.806	0.549	0	1	Dusp3
0	0.431486	0.543	0.173	0	1	Hey2
0	0.430716	0.681	0.354	0	1	Unc45a
0	0.430461	0.431	0.091	0	1	Chst3
0	0.429736	0.553	0.203	0	1	Bcar3
0	0.42729	0.586	0.265	0	1	Tmtc1
0	0.426088	0.9	0.578	0	1	Hspg2
0	0.42369	0.687	0.401	0	1	Prkar2a
0	0.422381	0.694	0.364	0	1	Osr1
0	0.421759	0.52	0.155	0	1	Fgf1
0	0.421596	0.464	0.122	0	1	Mmut
0	0.421247	0.593	0.265	0	1	Peli2
0	0.420896	0.533	0.174	0	1	Parm1
0	0.420251	0.608	0.302	0	1	Dusp8
0	0.419861	0.324	0.075	0	1	Gm49708
0	0.419268	0.518	0.192	0	1	Zbtb16
0	0.418829	0.686	0.379	0	1	Sgcb
0	0.41813	0.547	0.233	0	1	Fgf2
0	0.417873	0.942	0.669	0	1	Ltbp4
0	0.417003	0.768	0.513	0	1	Arhgap5
0	0.416861	0.69	0.375	0	1	Ramac
0	0.416785	0.675	0.368	0	1	Adarb1
0	0.415624	0.762	0.431	0	1	Hmgn3
0	0.414239	0.422	0.104	0	1	Ryr2
0	0.413647	0.623	0.301	0	1	Fyco1
0	0.413139	0.691	0.305	0	1	Cav2
0	0.41196	0.711	0.398	0	1	Phldb2
0	0.411624	0.491	0.186	0	1	Tasor
0	0.411575	0.432	0.091	0	1	Xk
0	0.408844	0.715	0.426	0	1	Cbx5
0	0.40806	0.439	0.096	0	1	Akap6
0	0.407384	0.525	0.226	0	1	2200002D01Rik
0	0.407182	0.468	0.151	0	1	Ro60
0	0.406383	0.507	0.161	0	1	Calhm5
0	0.405532	0.941	0.85	0	1	Hmgb1
0	0.40397	0.682	0.369	0	1	Fzd2
0	0.403822	0.549	0.229	0	1	Spats2l
0	0.403417	0.555	0.211	0	1	Slc25a23
0	0.402586	0.514	0.156	0	1	Sort1
0	0.401734	0.541	0.226	0	1	Prdm6
0	0.401188	0.612	0.312	0	1	Suclg2
0	0.401105	0.581	0.277	0	1	Pdzrn3
0	0.400109	0.513	0.183	0	1	Adam33
0	0.399839	0.543	0.172	0	1	Efnb2
0	0.399111	0.562	0.223	0	1	Reck
0	0.396354	0.501	0.188	0	1	Tbx18
0	0.393546	0.43	0.105	0	1	Hdac9
0	0.391015	0.495	0.165	0	1	Bicd1
0	0.390442	0.621	0.313	0	1	Gid4
0	0.387784	0.59	0.287	0	1	Mpp7
0	0.386071	0.558	0.215	0	1	Lama5
0	0.385936	0.352	0.036	0	1	Sytl5
0	0.385588	0.492	0.196	0	1	Thrb
0	0.38419	0.534	0.221	0	1	Akt3
0	0.383496	0.347	0.038	0	1	Pgr
0	0.38218	0.394	0.077	0	1	Lancl3
0	0.38198	0.582	0.295	0	1	Ppm1b
0	0.381481	0.807	0.419	0	1	Wfdc1
0	0.3803	0.444	0.122	0	1	Sntg2
0	0.379527	0.546	0.22	0	1	Eml2
0	0.377954	0.768	0.523	0	1	Acadm
0	0.376235	0.486	0.182	0	1	Inafm2
0	0.37492	0.536	0.24	0	1	Adnp
0	0.374652	0.555	0.23	0	1	Calcoco1
0	0.372654	0.347	0.048	0	1	Fbxo40
0	0.372577	0.986	0.817	0	1	Cd9
0	0.37203	0.487	0.139	0	1	Kcnh2
0	0.371757	0.424	0.133	0	1	Hoxc10
0	0.37043	0.82	0.445	0	1	Micos10
0	0.370385	0.428	0.123	0	1	Napepld
0	0.370301	0.446	0.138	0	1	P2rx1
0	0.368726	0.394	0.094	0	1	Prkaa2
0	0.368068	0.642	0.348	0	1	Nacc2
0	0.367035	0.767	0.441	0	1	Emp2
0	0.366297	0.488	0.197	0	1	Agl
0	0.365919	0.546	0.239	0	1	St3gal5
0	0.365079	0.497	0.17	0	1	Cobll1
0	0.364212	0.432	0.122	0	1	Gm13861
0	0.36239	0.527	0.251	0	1	mt-Nd6
0	0.362055	0.297	0.051	0	1	Vstm2b
0	0.359866	0.607	0.222	0	1	Hspb6
0	0.359441	0.521	0.149	0	1	Timp4
0	0.35872	0.329	0.074	0	1	Bex4
0	0.358133	0.448	0.14	0	1	Hoxa10
0	0.358113	0.526	0.207	0	1	Sema3f
0	0.354481	0.406	0.113	0	1	Tmtc2
0	0.353504	0.52	0.242	0	1	Dip2c
0	0.352165	0.961	0.75	0	1	Lars2
0	0.351963	0.568	0.279	0	1	Mical3
0	0.350876	0.418	0.128	0	1	Phyhd1
0	0.348658	0.37	0.131	0	1	Art3
0	0.34711	0.581	0.29	0	1	Eml1
0	0.34661	0.451	0.15	0	1	Naa80
0	0.344856	0.342	0.077	0	1	9230114K14Rik
0	0.34378	0.578	0.304	0	1	Heca
0	0.342746	0.642	0.339	0	1	Ube2v1
0	0.342189	0.524	0.209	0	1	Enpp5
0	0.341695	0.411	0.103	0	1	Grip2
0	0.339874	0.654	0.34	0	1	Jam3
0	0.336409	0.462	0.142	0	1	Mmp17
0	0.331342	0.48	0.197	0	1	Tead3
0	0.331331	0.48	0.189	0	1	Ncald
0	0.330093	0.509	0.242	0	1	Kif13a
0	0.329979	0.543	0.261	0	1	Rilpl1
0	0.329537	0.445	0.14	0	1	Itga3
0	0.329135	0.586	0.294	0	1	Casc4
0	0.328684	0.429	0.143	0	1	Dnajb5
0	0.326787	0.347	0.067	0	1	Ctnna3
0	0.324447	0.43	0.123	0	1	Wnt16
0	0.32353	0.259	0.015	0	1	Tafa1
0	0.321017	0.264	0.055	0	1	B430010I23Rik
0	0.320283	0.441	0.164	0	1	Peg13
0	0.320224	0.466	0.194	0	1	Id4
0	0.319156	0.253	0.034	0	1	Lepr
0	0.318975	0.399	0.101	0	1	Stum
0	0.318161	0.306	0.011	0	1	Prdm16os
0	0.31809	0.522	0.253	0	1	Maco1
0	0.317978	0.472	0.188	0	1	Poglut3
0	0.317773	0.442	0.169	0	1	Slc20a2
0	0.315368	0.678	0.311	0	1	Acsl1
0	0.313224	0.61	0.262	0	1	Rasgrp2
0	0.312779	0.364	0.083	0	1	Mettl24
0	0.311725	0.45	0.186	0	1	Ypel2
0	0.308363	0.393	0.111	0	1	Slc24a3
0	0.307598	1	0.952	0	1	Mgp
0	0.305288	0.334	0.07	0	1	Rbm24
0	0.304149	0.509	0.238	0	1	Rftn2
0	0.302003	0.455	0.188	0	1	Slc4a3
0	0.301675	0.44	0.125	0	1	Perp
0	0.300868	0.304	0.077	0	1	Mlf1
0	0.299845	0.569	0.262	0	1	Mrpl53
0	0.296638	0.385	0.13	0	1	Pitpnm2
0	0.295304	0.354	0.074	0	1	Sgca
0	0.295161	0.255	0.049	0	1	Bmp3
0	0.292122	0.416	0.136	0	1	Zfp367
0	0.289071	0.412	0.16	0	1	Slc16a7
0	0.288598	0.373	0.097	0	1	Dgkb
0	0.288561	0.33	0.087	0	1	Syde2
0	0.288451	0.337	0.075	0	1	Ccdc9b
0	0.287792	0.407	0.111	0	1	Fxyd7
0	0.285889	0.339	0.084	0	1	Wscd2
0	0.285812	0.354	0.108	0	1	Fat4
0	0.285182	0.358	0.119	0	1	Adamts8
0	0.283933	0.259	0.047	0	1	Tceal6
0	0.282918	0.321	0.08	0	1	Glcci1
0	0.280446	0.478	0.146	0	1	Atp1b2
0	0.274778	0.35	0.094	0	1	Gipc2
0	0.272871	0.534	0.196	0	1	Pakap.1
0	0.272024	0.418	0.142	0	1	Pygm
0	0.271473	0.323	0.073	0	1	0610009L18Rik
0	0.269417	0.426	0.171	0	1	Klf15
0	0.268638	0.279	0.036	0	1	1700120C14Rik
0	0.268143	0.361	0.101	0	1	Fam81a
0	0.266428	0.44	0.171	0	1	Sept6
0	0.266166	0.345	0.119	0	1	Per2
0	0.261129	0.288	0.063	0	1	Sema3a
0	0.26056	0.348	0.119	0	1	Rab27b
0	0.25644	0.312	0.09	0	1	Nalcn
1.47019e-307	0.414368	0.903	0.763	3.97347e-303	1	Smim14
9.85891e-307	0.329686	0.599	0.324	2.66457e-302	1	Mtln
5.34649e-306	0.337332	0.543	0.275	1.445e-301	1	Tmem245
1.13195e-304	0.45387	0.732	0.49	3.05932e-300	1	Clip1
3.02942e-303	0.395514	0.845	0.526	8.18763e-299	1	Crispld2
1.66879e-302	0.279124	0.448	0.198	4.51024e-298	1	Dhx32
2.70634e-302	0.404644	0.767	0.5	7.31442e-298	1	Pabpn1
7.37812e-302	0.466355	0.936	0.679	1.99408e-297	1	Nfib
2.96163e-300	0.40525	0.748	0.483	8.0044e-296	1	Prrc2b
8.67686e-300	0.390049	0.762	0.507	2.3451e-295	1	Rnf11
6.59769e-299	0.278475	0.327	0.117	1.78316e-294	1	Zc3h6
1.07495e-298	0.433447	0.875	0.634	2.90528e-294	1	Tsc22d1
5.2981e-298	0.327338	0.544	0.273	1.43192e-293	1	Tspan5
8.01909e-298	0.273135	0.462	0.209	2.16732e-293	1	Aarsd1
5.02521e-297	0.40238	0.804	0.539	1.35816e-292	1	Tomm6
6.05335e-297	0.414261	0.761	0.526	1.63604e-292	1	Pcmtd1
6.76451e-297	0.307168	0.537	0.256	1.82824e-292	1	Inpp4a
1.95622e-296	0.402155	0.784	0.534	5.28707e-292	1	Myo1c
3.6924e-296	0.282873	0.47	0.214	9.97946e-292	1	Ilrun
2.23055e-293	0.389423	0.924	0.778	6.0285e-289	1	Eif4a2
2.59982e-293	0.387117	0.692	0.429	7.02653e-289	1	Ncoa3
4.05407e-293	0.366141	0.713	0.438	1.09569e-288	1	Mob2
1.74986e-292	0.436955	0.754	0.501	4.72935e-288	1	Ext1
3.84156e-290	0.2829	0.484	0.227	1.03826e-285	1	Tfdp2
4.35932e-290	0.374184	0.8	0.569	1.17819e-285	1	Yipf4
5.57451e-290	0.324944	0.506	0.249	1.50662e-285	1	Pcnx
3.37668e-289	0.413193	0.839	0.612	9.12614e-285	1	Foxn3
7.40331e-288	0.343991	0.619	0.34	2.00089e-283	1	Bcl2
2.45819e-287	0.424901	0.83	0.58	6.64376e-283	1	Svil
6.86188e-287	0.351328	0.598	0.328	1.85456e-282	1	Afap1
1.25888e-286	0.332915	0.529	0.269	3.40237e-282	1	Zbtb44
1.73389e-286	0.318031	0.632	0.362	4.68618e-282	1	Camta1
5.84149e-286	0.276151	0.347	0.135	1.57878e-281	1	Gm13212
5.86562e-286	0.294681	0.443	0.192	1.5853e-281	1	Kalrn
6.13015e-286	0.377633	0.678	0.421	1.65679e-281	1	Lats2
1.75946e-283	0.318963	0.866	0.567	4.75528e-279	1	Tgm2
1.86292e-283	0.348939	0.742	0.435	5.0349e-279	1	Sulf1
5.67675e-283	0.377434	0.949	0.854	1.53426e-278	1	Morf4l1
1.41188e-282	0.346777	0.575	0.31	3.81587e-278	1	Fchsd2
5.68917e-282	0.418085	0.999	0.916	1.53761e-277	1	Igfbp7
1.01612e-281	0.368535	0.74	0.488	2.74627e-277	1	Cab39
5.67049e-281	0.424026	0.853	0.662	1.53256e-276	1	Tacc1
6.90927e-281	0.403328	0.848	0.698	1.86737e-276	1	Ndufb3
1.07702e-279	0.366708	0.745	0.499	2.91085e-275	1	Hipk1
1.69045e-279	0.356305	0.652	0.39	4.56879e-275	1	Ids
2.45001e-279	0.362408	0.729	0.483	6.62163e-275	1	Uba2
3.26496e-279	0.403571	0.65	0.402	8.8242e-275	1	Bbx
4.29149e-278	0.326638	0.504	0.248	1.15986e-273	1	Large1
8.68338e-278	0.609771	0.998	0.983	2.34686e-273	1	Malat1
1.25903e-277	0.384966	0.841	0.68	3.40279e-273	1	Dek
1.44971e-277	0.383189	0.822	0.59	3.91814e-273	1	Anxa6
9.69968e-277	0.425671	0.836	0.639	2.62153e-272	1	Pbrm1
1.42176e-274	0.309824	0.446	0.203	3.84258e-270	1	Fzd7
4.39201e-274	0.337015	0.538	0.283	1.18703e-269	1	Mgat4a
1.76483e-273	0.388407	0.781	0.543	4.76981e-269	1	Ccdc85b
4.37784e-273	0.435299	0.778	0.548	1.1832e-268	1	Huwe1
1.05794e-272	0.299362	0.49	0.236	2.85931e-268	1	Pkia
1.82574e-272	0.336055	0.324	0.123	4.93443e-268	1	Zfp568
2.17765e-272	0.387054	0.653	0.384	5.88553e-268	1	Mir22hg
1.00964e-271	0.32695	0.605	0.337	2.72876e-267	1	Nedd9
5.84518e-271	0.361302	0.721	0.427	1.57978e-266	1	Mast4
1.06604e-269	0.302025	0.68	0.367	2.8812e-265	1	Slit3
1.56094e-269	0.428293	0.839	0.635	4.21875e-265	1	Glg1
6.02853e-269	0.388659	0.729	0.485	1.62933e-264	1	Dnajc10
2.66927e-268	0.462571	0.842	0.611	7.21425e-264	1	Snhg18
7.60807e-268	0.339111	0.635	0.377	2.05623e-263	1	Cdc37l1
1.40272e-267	0.390652	0.889	0.756	3.79112e-263	1	Prkar1a
7.03816e-267	0.319901	0.565	0.302	1.9022e-262	1	Zfp651
2.49374e-266	0.336041	0.693	0.435	6.73984e-262	1	Prkacb
4.72143e-265	0.276514	0.476	0.225	1.27606e-260	1	Efna5
6.31909e-265	0.377285	0.742	0.506	1.70786e-260	1	Strn3
6.57195e-262	0.292494	0.636	0.347	1.7762e-257	1	Rasl11a
8.10141e-262	0.269069	0.428	0.187	2.18957e-257	1	Peg3
1.43897e-261	0.261882	0.474	0.232	3.8891e-257	1	Pptc7
1.66281e-261	0.394382	0.582	0.314	4.49407e-257	1	Ank2
5.28026e-261	0.266747	0.422	0.189	1.4271e-256	1	Enpp1
3.15416e-260	0.381479	0.858	0.72	8.52474e-256	1	Ndufs5
3.16644e-260	0.384713	0.761	0.589	8.55794e-256	1	Cox17
1.11375e-259	0.404803	0.668	0.393	3.01014e-255	1	Creb5
1.34446e-258	0.343323	0.527	0.277	3.63367e-254	1	Usp53
3.21549e-258	0.293121	0.523	0.273	8.6905e-254	1	Ccdc82
5.84577e-258	0.364695	0.295	0.108	1.57994e-253	1	Fam71a
6.15631e-258	0.332908	0.643	0.389	1.66387e-253	1	Ctnnd1
5.92872e-257	0.753144	0.921	0.784	1.60235e-252	1	Klf2
3.78618e-256	0.336098	0.558	0.306	1.02329e-251	1	Cdr2
7.22489e-256	0.318429	0.607	0.353	1.95267e-251	1	Nek9
3.45341e-255	0.367694	0.945	0.705	9.33354e-251	1	Rbp1
5.51535e-255	0.366966	0.7	0.466	1.49063e-250	1	Tmem106b
3.01758e-254	0.288535	0.633	0.366	8.15562e-250	1	Ghr
1.41971e-252	0.254593	0.412	0.184	3.83706e-248	1	Fam110b
3.13575e-251	0.253113	0.488	0.237	8.475e-247	1	Plcb1
3.40852e-250	0.369478	0.822	0.62	9.21221e-246	1	Tm9sf2
1.0261e-249	0.34187	0.666	0.403	2.77323e-245	1	Cdc42bpa
1.01767e-248	0.308414	0.674	0.418	2.75044e-244	1	Ciao2b
2.1327e-248	0.303808	0.601	0.333	5.76404e-244	1	Slco3a1
3.26195e-248	0.353064	0.787	0.532	8.81608e-244	1	Arl4a
4.37158e-248	0.365054	1	0.99	1.18151e-243	1	Actb
4.45603e-248	0.276359	0.805	0.506	1.20433e-243	1	Pdgfa
1.79924e-247	0.37004	0.952	0.896	4.8628e-243	1	Cox7c
4.67613e-247	0.280019	0.739	0.416	1.26382e-242	1	Atp5o
1.1564e-246	0.343478	0.765	0.523	3.12541e-242	1	Idh2
2.17289e-246	0.315493	0.54	0.301	5.87267e-242	1	Braf
3.68829e-246	0.458939	0.614	0.356	9.96833e-242	1	Gja1
2.92114e-244	0.309921	0.555	0.306	7.89496e-240	1	Plekha1
6.95947e-244	0.399477	0.915	0.684	1.88094e-239	1	Nfix
7.83872e-242	0.336942	0.637	0.388	2.11857e-237	1	Setd7
1.66053e-241	0.292175	0.72	0.47	4.48792e-237	1	Cirbp
1.84301e-238	0.314781	0.55	0.31	4.98109e-234	1	Akap11
3.96764e-238	0.315795	0.519	0.278	1.07233e-233	1	Specc1
7.5066e-238	0.279051	0.487	0.245	2.02881e-233	1	Adgrl1
3.36888e-237	0.325795	0.573	0.329	9.10507e-233	1	Atxn1
4.20274e-236	0.282321	0.732	0.464	1.13587e-231	1	Tmem134
4.25054e-236	0.335673	0.8	0.587	1.14879e-231	1	Gng12
9.16432e-236	0.359422	0.751	0.465	2.47684e-231	1	Gata6
1.26942e-235	0.3381	0.932	0.721	3.43086e-231	1	Klf9
1.68915e-235	0.27949	0.453	0.227	4.56528e-231	1	Zfp809
4.83798e-235	0.261891	0.677	0.373	1.30756e-230	1	Micos13
2.47291e-234	0.314683	0.679	0.449	6.68353e-230	1	Ahcyl1
3.90764e-234	0.653243	0.608	0.374	1.05612e-229	1	Hspa1b
5.55849e-234	0.283668	0.547	0.294	1.50229e-229	1	Adamtsl5
3.12002e-233	0.256418	0.44	0.216	8.43247e-229	1	Gnl3l
3.68622e-233	0.302925	0.511	0.274	9.96274e-229	1	Ldlrad4
6.58307e-233	0.251049	0.431	0.206	1.77921e-228	1	B3galnt2
1.09905e-232	0.307581	0.61	0.368	2.97039e-228	1	Fbxo9
1.68612e-232	0.32398	0.623	0.369	4.55709e-228	1	Tead1
2.01064e-232	0.317615	0.537	0.305	5.43416e-228	1	Kat6b
1.10049e-231	0.305346	0.756	0.506	2.97428e-227	1	Kctd10
1.45122e-231	0.286993	0.316	0.123	3.92221e-227	1	Ccdc42
8.85645e-231	0.277319	0.642	0.405	2.39363e-226	1	Sucla2
1.11322e-230	0.282298	0.551	0.306	3.00869e-226	1	Mpdz
4.40264e-230	0.345714	0.813	0.61	1.1899e-225	1	Nr3c1
5.07628e-230	0.318187	0.811	0.587	1.37197e-225	1	Grcc10
7.84365e-230	0.342038	0.717	0.501	2.1199e-225	1	Vezf1
8.4866e-228	0.327105	0.677	0.436	2.29367e-223	1	Impad1
1.10969e-226	0.339521	0.608	0.35	2.99916e-222	1	Gpc6
6.61913e-226	0.321789	0.251	0.09	1.78895e-221	1	Gm34455
3.80806e-224	0.286225	0.572	0.325	1.0292e-219	1	Hdgfl3
9.38488e-224	0.388137	0.617	0.382	2.53645e-219	1	Arrdc3
2.52991e-223	0.269807	0.506	0.272	6.83758e-219	1	Sesn1
3.19277e-223	0.312153	0.631	0.397	8.6291e-219	1	Ak3
6.94765e-223	0.326841	0.98	0.886	1.87774e-218	1	Ahnak
1.01716e-222	0.331367	0.907	0.785	2.74909e-218	1	Ywhaz
1.08762e-222	0.307875	0.49	0.26	2.93951e-218	1	Meis1
8.06843e-221	0.279471	0.482	0.25	2.18066e-216	1	Epb41
1.38547e-220	0.33399	0.756	0.557	3.7445e-216	1	Dynlt3
2.78208e-219	0.306899	0.561	0.33	7.51912e-215	1	Tshz1
1.34836e-218	0.311902	0.658	0.402	3.64421e-214	1	Arhgef25
2.14226e-218	0.276105	0.535	0.303	5.7899e-214	1	Phc3
6.77767e-218	0.326997	0.812	0.623	1.8318e-213	1	Rab18
1.68906e-215	0.307393	0.681	0.431	4.56503e-211	1	Nckap1
3.77134e-215	0.252865	0.446	0.225	1.01928e-210	1	Zhx3
4.41953e-215	0.302577	0.648	0.415	1.19447e-210	1	Evi5
1.11558e-214	0.253042	0.626	0.389	3.01508e-210	1	Mgst3
2.15267e-214	0.263798	0.494	0.265	5.81803e-210	1	Tcf7l1
1.08086e-213	0.340889	0.826	0.591	2.92125e-209	1	Cpq
5.96014e-213	0.484178	0.975	0.879	1.61085e-208	1	Dusp1
1.41989e-212	0.325668	0.633	0.406	3.83755e-208	1	Mafk
8.91688e-212	0.346799	0.641	0.425	2.40997e-207	1	Kmt5a
9.15196e-212	0.406827	0.549	0.308	2.4735e-207	1	Hbegf
2.47594e-211	0.272018	0.662	0.404	6.69173e-207	1	1810026B05Rik
5.4477e-211	0.295561	0.516	0.281	1.47235e-206	1	Gabra3
7.0142e-211	0.256698	0.472	0.248	1.89573e-206	1	Rusc2
6.32565e-210	0.288525	0.585	0.347	1.70963e-205	1	Bcl9l
7.42695e-209	0.360465	0.883	0.714	2.00728e-204	1	Foxp1
8.40362e-209	0.288012	0.664	0.439	2.27125e-204	1	Scoc
1.43498e-208	0.330344	0.785	0.629	3.87831e-204	1	Pcnp
3.58851e-208	0.260226	0.657	0.394	9.69866e-204	1	Lama4
8.63212e-208	0.288257	0.623	0.392	2.333e-203	1	Impa1
7.78133e-207	0.30383	0.697	0.466	2.10306e-202	1	Itgav
2.13372e-206	0.274646	0.625	0.394	5.76682e-202	1	Ccpg1
2.76846e-206	0.305862	0.649	0.424	7.48232e-202	1	Zbtb4
3.41686e-206	0.283926	0.618	0.378	9.23476e-202	1	Casp12
1.66358e-205	0.316761	0.719	0.514	4.49615e-201	1	Cpne3
4.25565e-205	0.274572	0.613	0.383	1.15018e-200	1	Mosmo
4.78621e-204	0.268791	0.592	0.348	1.29357e-199	1	Syne2
1.54493e-201	0.290225	0.819	0.583	4.17548e-197	1	Cd151
6.01315e-201	0.267894	0.729	0.47	1.62517e-196	1	Cct6a
1.1292e-200	0.312351	0.792	0.595	3.05189e-196	1	Pgrmc1
1.9402e-200	0.337007	0.832	0.64	5.24378e-196	1	Ctdsp2
2.94324e-200	0.284297	0.824	0.591	7.9547e-196	1	Wdr1
8.09179e-199	0.34139	0.859	0.671	2.18697e-194	1	Nfic
3.19245e-197	0.305504	0.676	0.459	8.62824e-193	1	Tnrc18
4.22636e-197	0.258558	0.501	0.285	1.14226e-192	1	Osbp
1.11351e-196	0.27168	0.731	0.518	3.00948e-192	1	Dctn6
1.30098e-196	0.410097	0.922	0.772	3.51615e-192	1	Txnip
1.48644e-196	0.26805	0.621	0.39	4.01741e-192	1	Insig2
1.63729e-196	0.252164	0.522	0.304	4.4251e-192	1	AW549877
7.3056e-196	0.330259	0.853	0.69	1.97448e-191	1	Cyb5r3
2.84279e-195	0.29986	0.8	0.621	7.6832e-191	1	Tmem30a
1.33982e-194	0.27142	0.632	0.408	3.62113e-190	1	Gtf2i
2.96654e-194	0.651696	0.91	0.748	8.01768e-190	1	Atf3
4.29539e-194	0.333724	0.862	0.774	1.16092e-189	1	Cox6a1
3.08546e-192	0.268037	0.508	0.292	8.33907e-188	1	Jmy
6.76838e-191	0.251785	0.759	0.536	1.82929e-186	1	Ppp1r12c
1.08059e-190	0.316213	0.729	0.535	2.92052e-186	1	Tbl1x
1.88443e-190	0.278639	0.703	0.497	5.09305e-186	1	Nek7
7.9432e-190	0.264043	0.707	0.468	2.14681e-185	1	Pfkp
5.99938e-189	0.321324	0.812	0.611	1.62145e-184	1	Camk2d
2.01729e-188	0.27119	0.823	0.635	5.45214e-184	1	Ctnna1
4.87379e-188	0.307136	0.796	0.584	1.31724e-183	1	Wls
5.51778e-188	0.256298	0.492	0.276	1.49129e-183	1	Tbc1d1
1.77768e-187	0.255166	0.698	0.461	4.80455e-183	1	Lbh
2.23533e-187	0.326508	0.815	0.638	6.04143e-183	1	Cast
9.64971e-187	0.313575	0.718	0.522	2.60803e-182	1	Zfr
1.19825e-186	0.305639	0.861	0.709	3.23852e-182	1	Serinc1
1.67859e-185	0.257456	0.656	0.45	4.53674e-181	1	Pigyl
2.19547e-185	0.283928	0.6	0.385	5.9337e-181	1	Kidins220
6.19958e-185	0.272526	0.628	0.406	1.67556e-180	1	Trio
1.15192e-184	0.280317	0.671	0.455	3.11331e-180	1	Mef2d
3.65173e-184	0.314433	0.858	0.786	9.86953e-180	1	Ndufa6
1.83503e-183	0.294589	0.675	0.471	4.95952e-179	1	Rsbn1l
2.28396e-183	0.317216	0.878	0.737	6.17286e-179	1	Mtdh
4.99689e-183	0.306815	0.685	0.45	1.35051e-178	1	Smad7
5.29898e-182	0.261775	0.612	0.399	1.43215e-177	1	Hnrnph3
7.876e-182	0.280279	0.76	0.516	2.12865e-177	1	Pbx1
2.31981e-180	0.293987	0.726	0.522	6.26975e-176	1	Top2b
7.33056e-180	0.281737	0.887	0.745	1.98123e-175	1	Rheb
1.09568e-179	0.391807	0.957	0.855	2.96129e-175	1	Son
1.19742e-179	0.31198	0.815	0.652	3.23626e-175	1	Gsk3b
2.89311e-179	0.258823	0.495	0.28	7.81921e-175	1	Arhgef10l
3.69463e-179	0.257007	0.704	0.483	9.98548e-175	1	Bmyc
4.04193e-179	0.298512	0.72	0.511	1.09241e-174	1	Arhgef2
4.67587e-177	0.252412	0.57	0.356	1.26375e-172	1	Smurf2
8.18007e-177	0.253271	0.553	0.333	2.21083e-172	1	St3gal2
3.52744e-176	0.289713	0.775	0.566	9.53361e-172	1	Capn2
3.93462e-176	0.315319	0.798	0.62	1.06341e-171	1	Ash1l
8.99465e-176	0.311109	0.674	0.48	2.43098e-171	1	Desi2
1.70324e-175	0.289532	0.823	0.632	4.60335e-171	1	Ndufb1-ps
5.12085e-174	0.260381	0.572	0.362	1.38401e-169	1	Diaph2
5.33818e-172	0.327657	0.691	0.478	1.44275e-167	1	Ptprs
7.2876e-172	0.251291	0.626	0.405	1.96962e-167	1	Btg3
1.04194e-171	0.262387	0.649	0.447	2.81605e-167	1	Fyttd1
1.64527e-171	0.277862	0.729	0.539	4.44668e-167	1	Polr2m
6.97531e-171	0.29473	0.716	0.532	1.88522e-166	1	Lims1
9.13967e-170	0.370797	0.972	0.796	2.47018e-165	1	Rpl13a
2.67217e-169	0.26832	0.731	0.535	7.22207e-165	1	Rab12
3.45366e-169	0.538155	0.934	0.821	9.3342e-165	1	Zfp36
1.13072e-168	0.305633	0.762	0.567	3.05601e-164	1	Tnrc6c
4.81614e-168	0.256319	0.554	0.34	1.30166e-163	1	Rnf150
1.58536e-167	0.251327	0.869	0.736	4.28474e-163	1	Scp2
2.06953e-167	0.272751	0.714	0.517	5.59333e-163	1	Tnrc6b
3.44083e-167	0.282724	0.744	0.536	9.29953e-163	1	Cux1
4.6854e-166	0.252683	0.571	0.368	1.26632e-161	1	Fam168a
9.93042e-165	0.254192	0.59	0.386	2.68389e-160	1	Clock
1.04658e-164	0.278791	0.963	0.796	2.82859e-160	1	Lmna
1.76552e-163	0.282028	0.701	0.474	4.77168e-159	1	Nfil3
4.57543e-162	0.255693	0.544	0.347	1.2366e-157	1	Mecp2
1.28444e-159	0.269842	0.756	0.57	3.47146e-155	1	Taok1
3.57327e-159	0.269203	0.661	0.473	9.65746e-155	1	Pcm1
9.18825e-159	0.48133	0.69	0.479	2.48331e-154	1	Hes1
1.20456e-158	0.432542	0.939	0.811	3.25556e-154	1	Slc38a2
2.77588e-158	0.259618	0.736	0.55	7.50237e-154	1	Ppm1a
6.84806e-158	0.250085	0.641	0.445	1.85082e-153	1	Synj2bp
2.40022e-155	0.288713	0.76	0.611	6.48707e-151	1	Ndufa12
3.03282e-155	0.257783	0.612	0.41	8.19679e-151	1	Klhl9
5.84545e-155	0.260035	0.725	0.524	1.57985e-150	1	Rhoq
6.43217e-155	0.255115	0.769	0.594	1.73842e-150	1	Eif4b
3.25731e-154	0.433372	0.951	0.836	8.80352e-150	1	Egr1
2.23471e-153	0.320628	0.625	0.435	6.03975e-149	1	Tsc22d2
4.46799e-152	0.261267	0.637	0.442	1.20756e-147	1	Pacsin2
2.95261e-151	0.271999	0.726	0.545	7.98002e-147	1	Pkn2
2.64376e-150	0.309034	0.74	0.566	7.14529e-146	1	Pnisr
2.2325e-147	0.691647	0.582	0.412	6.03378e-143	1	Gm26532
2.27554e-146	0.281	0.869	0.733	6.15011e-142	1	Pafah1b1
1.72687e-145	0.252054	0.699	0.52	4.66722e-141	1	Gatad1
8.06718e-145	0.258976	0.794	0.677	2.18032e-140	1	Ndufb2
1.55156e-143	0.251735	0.731	0.549	4.1934e-139	1	Ube2h
3.10229e-143	0.25529	0.838	0.69	8.38455e-139	1	Eif5b
1.13623e-142	0.274134	0.971	0.898	3.0709e-138	1	Rpl5
6.99124e-142	0.42023	0.834	0.674	1.88952e-137	1	Nr4a1
[truncated: 21,866 more rows]
