# Supplementary material for: Single-cell RNA sequencing identifies two fibroblast subtypes and a Trem2+ macrophage subtype as the possible specific cellular targets in abdominal aortic aneurysms
Source: Front Immunol. 2025 May 20;16:1551308. doi: 10.3389/fimmu.2025.1551308 (PMC12131870; doi:10.3389/fimmu.2025.1551308)
Supplement: Supplementary file 8 [file Table2.xlsx]

## Sheet: Sheet 1
Supplementary Data 2. Differentially expressed genes across cell subtypes of Macrophages
Gene lists used to define subtypes of Macrophages
p_val	avg_log2FC	pct.1	pct.2	p_val_adj	cluster	gene		The p-values are calculated using two-sided Wilcoxon rank sum test.
0	1.81124	0.987	0.793	0	Mac_TREM2	Lgals3
0	1.41539	0.906	0.503	0	Mac_TREM2	Bcl2a1b
0	1.41166	0.945	0.558	0	Mac_TREM2	Trem2
0	1.37352	0.927	0.569	0	Mac_TREM2	Ms4a7
0	1.35831	0.993	0.88	0	Mac_TREM2	Ctsd
0	1.24478	0.984	0.736	0	Mac_TREM2	Plin2
0	1.23701	0.929	0.528	0	Mac_TREM2	Basp1
0	1.18739	0.999	0.842	0	Mac_TREM2	Ctss
0	1.14822	1	0.973	0	Mac_TREM2	Ftl1
0	1.14458	0.998	0.935	0	Mac_TREM2	Ctsb
0	1.12008	0.875	0.519	0	Mac_TREM2	Capg
0	1.10446	0.981	0.712	0	Mac_TREM2	Cd68
0	1.09912	0.966	0.698	0	Mac_TREM2	Cstb
0	1.05276	0.951	0.614	0	Mac_TREM2	Cxcl16
0	1.01377	0.981	0.658	0	Mac_TREM2	Mpeg1
0	1.00986	1	0.997	0	Mac_TREM2	Fth1
0	0.972204	0.92	0.565	0	Mac_TREM2	Lipa
0	0.954312	0.996	0.826	0	Mac_TREM2	Cyba
0	0.945476	0.994	0.821	0	Mac_TREM2	Ctsz
0	0.934175	0.931	0.603	0	Mac_TREM2	Hexb
0	0.91399	0.728	0.305	0	Mac_TREM2	Clec4d
0	0.90097	0.936	0.639	0	Mac_TREM2	Creg1
0	0.894135	0.547	0.128	0	Mac_TREM2	Syngr1
0	0.880905	0.814	0.403	0	Mac_TREM2	Glipr1
0	0.855169	0.988	0.775	0	Mac_TREM2	Lgmn
0	0.853042	0.904	0.55	0	Mac_TREM2	Aprt
0	0.849707	0.946	0.573	0	Mac_TREM2	Cd300c2
0	0.843312	0.541	0.155	0	Mac_TREM2	Il7r
0	0.840115	0.616	0.218	0	Mac_TREM2	Adam8
0	0.819791	0.995	0.842	0	Mac_TREM2	Atp6v0c
0	0.812075	0.915	0.51	0	Mac_TREM2	Gngt2
0	0.788957	0.816	0.367	0	Mac_TREM2	Lat2
0	0.76144	0.937	0.533	0	Mac_TREM2	C3ar1
0	0.753664	0.979	0.759	0	Mac_TREM2	Akr1a1
0	0.737349	0.859	0.491	0	Mac_TREM2	Abcg1
0	0.735921	0.996	0.826	0	Mac_TREM2	Tyrobp
0	0.723829	0.777	0.339	0	Mac_TREM2	Nceh1
0	0.720517	0.852	0.479	0	Mac_TREM2	Pld3
0	0.706771	0.996	0.826	0	Mac_TREM2	Fcer1g
0	0.686465	0.988	0.776	0	Mac_TREM2	Sdcbp
0	0.673489	0.725	0.342	0	Mac_TREM2	Gpr137b
0	0.659534	0.649	0.224	0	Mac_TREM2	Fam20c
0	0.616526	0.866	0.462	0	Mac_TREM2	Cd84
0	0.6154	0.842	0.435	0	Mac_TREM2	Slc15a3
0	0.610319	0.535	0.156	0	Mac_TREM2	Lhfpl2
0	0.55774	0.758	0.354	0	Mac_TREM2	Tgfbr1
0	0.486573	0.619	0.212	0	Mac_TREM2	Itga6
6.05509e-307	0.562531	0.685	0.298	1.63651e-302	Mac_TREM2	Rcbtb2
7.99823e-303	0.61096	0.736	0.322	2.16168e-298	Mac_TREM2	Slamf7
3.49209e-301	0.62445	0.904	0.577	9.43809e-297	Mac_TREM2	Atp6v1a
9.12776e-298	0.56821	0.65	0.264	2.46696e-293	Mac_TREM2	Fnip2
1.36462e-296	0.616186	0.894	0.562	3.68816e-292	Mac_TREM2	Abhd12
2.4094e-296	0.631617	0.911	0.604	6.51189e-292	Mac_TREM2	Gusb
5.62339e-296	0.664168	0.973	0.773	1.51983e-291	Mac_TREM2	Anxa5
1.06921e-291	0.579753	0.768	0.409	2.88976e-287	Mac_TREM2	Atp6v1c1
5.12175e-291	0.504937	0.618	0.242	1.38426e-286	Mac_TREM2	Myo1e
2.71816e-290	0.73854	0.982	0.733	7.34636e-286	Mac_TREM2	Cotl1
5.01288e-289	0.553932	0.853	0.463	1.35483e-284	Mac_TREM2	Slc11a1
1.85715e-286	0.464233	0.627	0.243	5.01932e-282	Mac_TREM2	Slc37a2
9.69881e-280	0.494303	0.732	0.335	2.6213e-275	Mac_TREM2	Blnk
2.37764e-279	0.499223	0.648	0.272	6.42604e-275	Mac_TREM2	Arl11
9.8685e-274	0.605395	0.916	0.637	2.66716e-269	Mac_TREM2	Psmb6
2.84009e-273	0.496566	0.775	0.42	7.6759e-269	Mac_TREM2	Anxa4
2.01992e-268	0.594696	0.976	0.744	5.45924e-264	Mac_TREM2	Ctsa
2.75834e-268	0.503647	0.715	0.357	7.45497e-264	Mac_TREM2	Uap1l1
3.21392e-268	1.15332	0.754	0.411	8.68626e-264	Mac_TREM2	Cd72
3.23866e-266	0.496507	0.731	0.378	8.75313e-262	Mac_TREM2	Gde1
4.0189e-265	0.484879	0.906	0.539	1.08619e-260	Mac_TREM2	Itgb5
5.4976e-265	0.642949	0.869	0.555	1.48584e-260	Mac_TREM2	Card19
5.60778e-263	0.615079	0.88	0.541	1.51562e-258	Mac_TREM2	Arl4c
1.52275e-259	1.07979	0.822	0.448	4.11554e-255	Mac_TREM2	Rgs1
1.10994e-258	0.574399	0.894	0.521	2.99984e-254	Mac_TREM2	Rab7b
6.82859e-257	0.467565	0.925	0.642	1.84556e-252	Mac_TREM2	Vdac2
1.60496e-255	0.453201	0.701	0.313	4.33771e-251	Mac_TREM2	Sema4d
1.73672e-253	0.73161	0.866	0.511	4.69383e-249	Mac_TREM2	Tnfaip2
6.82156e-253	0.536059	0.955	0.724	1.84366e-248	Mac_TREM2	Atp6v0e
9.56955e-253	0.510054	0.955	0.673	2.58636e-248	Mac_TREM2	Tpd52
1.37458e-252	0.5426	0.907	0.586	3.71507e-248	Mac_TREM2	Cndp2
2.42413e-252	0.559546	0.769	0.389	6.5517e-248	Mac_TREM2	Tgm2
9.54211e-252	0.507183	0.822	0.496	2.57894e-247	Mac_TREM2	Tmem189
8.97243e-251	0.498081	0.839	0.493	2.42498e-246	Mac_TREM2	Pgd
1.27734e-250	0.507131	0.9	0.61	3.45226e-246	Mac_TREM2	Bax
1.06564e-248	0.533904	0.751	0.383	2.88011e-244	Mac_TREM2	Tmem86a
3.44584e-248	0.528105	0.79	0.426	9.31307e-244	Mac_TREM2	Cebpa
1.34463e-247	1.77215	0.594	0.266	3.63414e-243	Mac_TREM2	Gpnmb
3.54551e-247	0.323786	0.558	0.211	9.58244e-243	Mac_TREM2	Ldlrap1
6.56717e-247	0.500741	0.9	0.563	1.77491e-242	Mac_TREM2	Irf8
2.44165e-245	0.613119	0.977	0.745	6.59906e-241	Mac_TREM2	Hexa
5.70228e-243	0.357961	0.744	0.34	1.54116e-238	Mac_TREM2	Mmp14
1.12347e-242	0.496364	0.951	0.703	3.0364e-238	Mac_TREM2	Atp6v1g1
4.31482e-241	0.341992	0.624	0.267	1.16617e-236	Mac_TREM2	Bcl2l1
5.32745e-240	0.434116	0.51	0.177	1.43985e-235	Mac_TREM2	Kcnn4
5.00777e-239	0.482768	0.875	0.525	1.35345e-234	Mac_TREM2	Apobec1
6.70707e-238	1.91531	0.826	0.541	1.81272e-233	Mac_TREM2	Fabp5
1.18823e-237	0.852232	0.67	0.334	3.21142e-233	Mac_TREM2	Acp5
2.0155e-237	0.538011	0.965	0.704	5.4473e-233	Mac_TREM2	Efhd2
4.34903e-237	0.302528	0.337	0.07	1.17541e-232	Mac_TREM2	Cdk18
4.66607e-237	0.532135	0.809	0.437	1.2611e-232	Mac_TREM2	Rab20
7.90738e-237	0.427118	0.912	0.578	2.13713e-232	Mac_TREM2	Il10rb
5.9697e-236	0.529952	0.992	0.831	1.61343e-231	Mac_TREM2	Npc2
6.29673e-236	0.801417	0.971	0.803	1.70182e-231	Mac_TREM2	C1qb
9.5069e-234	0.54933	0.922	0.604	2.56943e-229	Mac_TREM2	Lilr4b
1.61812e-233	0.527687	0.631	0.291	4.37329e-229	Mac_TREM2	Aopep
5.91071e-233	0.818554	0.912	0.622	1.59749e-228	Mac_TREM2	Id2
6.04689e-233	0.504199	0.576	0.233	1.63429e-228	Mac_TREM2	Pdgfb
3.41879e-231	0.641504	0.971	0.726	9.23997e-227	Mac_TREM2	Pkm
1.64062e-229	0.577593	0.994	0.827	4.43411e-225	Mac_TREM2	Lamp1
7.89658e-229	0.532927	0.751	0.424	2.13421e-224	Mac_TREM2	Vat1
8.56226e-229	0.440313	0.955	0.709	2.31412e-224	Mac_TREM2	Atp6v1f
1.06527e-228	0.718846	0.963	0.757	2.87912e-224	Mac_TREM2	Cd63
2.39697e-227	0.395682	0.815	0.454	6.47829e-223	Mac_TREM2	Mdfic
1.36991e-226	0.449009	0.783	0.441	3.70247e-222	Mac_TREM2	Tnfsf12
2.85685e-226	0.966276	0.998	0.91	7.7212e-222	Mac_TREM2	Psap
4.14925e-226	0.477149	0.972	0.772	1.12142e-221	Mac_TREM2	Atp6v0b
6.49505e-226	0.383659	0.689	0.347	1.75542e-221	Mac_TREM2	Dnase1l1
1.74922e-225	0.713244	0.87	0.566	4.72761e-221	Mac_TREM2	Lilrb4a
3.49398e-225	0.556628	0.748	0.381	9.44317e-221	Mac_TREM2	Rasgef1b
3.54316e-225	0.624247	0.953	0.736	9.5761e-221	Mac_TREM2	Aldoa
1.10585e-224	0.443581	0.72	0.38	2.98877e-220	Mac_TREM2	Osbpl8
1.11619e-224	0.389271	0.645	0.297	3.01673e-220	Mac_TREM2	Cpd
1.38657e-223	0.469388	0.522	0.211	3.74748e-219	Mac_TREM2	Hebp1
3.93035e-223	0.378931	0.673	0.336	1.06225e-218	Mac_TREM2	Psen2
2.3417e-222	0.568835	0.964	0.685	6.3289e-218	Mac_TREM2	Spi1
2.66207e-222	0.616541	0.954	0.662	7.19479e-218	Mac_TREM2	Fyb
1.27252e-221	0.58827	0.986	0.783	3.43924e-217	Mac_TREM2	Ucp2
1.00289e-220	0.512137	0.894	0.622	2.71051e-216	Mac_TREM2	Psmd8
1.04625e-220	0.936591	0.981	0.816	2.82771e-216	Mac_TREM2	Prdx1
7.51832e-220	0.397265	0.801	0.484	2.03198e-215	Mac_TREM2	Atp6v1d
8.67912e-220	0.399648	0.741	0.387	2.3457e-215	Mac_TREM2	Lpxn
2.05936e-219	0.860863	0.922	0.63	5.56582e-215	Mac_TREM2	Cd14
1.28966e-216	0.534659	0.956	0.735	3.48556e-212	Mac_TREM2	Bri3
4.17833e-216	0.462015	0.78	0.445	1.12928e-211	Mac_TREM2	Soat1
5.40421e-216	0.680688	0.91	0.63	1.4606e-211	Mac_TREM2	Rnh1
3.56955e-215	0.617739	0.873	0.598	9.64742e-211	Mac_TREM2	Pgam1
5.83413e-215	0.458415	0.957	0.68	1.57679e-210	Mac_TREM2	Sirpa
5.99077e-215	0.393306	0.761	0.411	1.61913e-210	Mac_TREM2	Got1
8.98443e-215	0.380298	0.529	0.21	2.42822e-210	Mac_TREM2	Eepd1
9.1292e-213	0.290657	0.511	0.194	2.46735e-208	Mac_TREM2	Dtx4
1.60277e-212	0.42554	0.904	0.58	4.3318e-208	Mac_TREM2	Dhrs3
5.27209e-212	0.436517	0.805	0.435	1.42489e-207	Mac_TREM2	Cd93
8.48975e-210	0.401059	0.649	0.308	2.29452e-205	Mac_TREM2	Lpcat2
9.16772e-210	0.606265	0.817	0.52	2.47776e-205	Mac_TREM2	Sdf2l1
2.63104e-208	0.323338	0.654	0.317	7.11092e-204	Mac_TREM2	Renbp
4.35326e-208	0.543395	0.936	0.658	1.17656e-203	Mac_TREM2	Rgs10
2.57446e-206	0.562992	0.919	0.597	6.95799e-202	Mac_TREM2	Ms4a6d
3.28652e-206	0.508393	0.98	0.772	8.88246e-202	Mac_TREM2	Atox1
1.99145e-203	0.487721	0.809	0.454	5.38229e-199	Mac_TREM2	Cxcr4
7.95529e-203	0.497024	0.882	0.598	2.15008e-198	Mac_TREM2	Mif
1.13056e-202	0.472003	0.996	0.866	3.05556e-198	Mac_TREM2	Calm1
1.4824e-201	0.296065	0.636	0.291	4.00649e-197	Mac_TREM2	Ptk2b
1.51464e-200	0.475221	0.935	0.665	4.09363e-196	Mac_TREM2	Taldo1
4.68307e-199	0.345466	0.729	0.413	1.26569e-194	Mac_TREM2	Dtnbp1
8.68102e-199	0.311963	0.528	0.222	2.34622e-194	Mac_TREM2	Slc27a1
1.67258e-198	0.312978	0.745	0.404	4.52047e-194	Mac_TREM2	Vav1
2.70222e-197	0.342126	0.611	0.271	7.30329e-193	Mac_TREM2	Abi3
8.24574e-197	0.435574	0.898	0.591	2.22858e-192	Mac_TREM2	Gna13
5.40624e-195	0.296264	0.457	0.165	1.46114e-190	Mac_TREM2	Abcc3
5.74127e-195	0.346925	0.532	0.215	1.55169e-190	Mac_TREM2	Cd300lb
1.71214e-194	0.370387	0.612	0.283	4.62741e-190	Mac_TREM2	Cdk6
8.78027e-194	0.51055	0.94	0.658	2.37304e-189	Mac_TREM2	Abca1
7.69686e-193	0.746982	0.473	0.188	2.08023e-188	Mac_TREM2	Fbxo32
2.51056e-192	0.408616	0.82	0.508	6.7853e-188	Mac_TREM2	Atp6v1b2
3.5579e-190	0.366669	0.879	0.583	9.61593e-186	Mac_TREM2	M6pr
7.29663e-190	0.461697	0.436	0.154	1.97206e-185	Mac_TREM2	Zmynd15
1.32369e-189	0.288865	0.528	0.218	3.57753e-185	Mac_TREM2	Arhgap22
4.55661e-189	0.4352	0.903	0.63	1.23152e-184	Mac_TREM2	Atp6v1e1
4.76372e-189	0.399046	0.918	0.66	1.28749e-184	Mac_TREM2	Tomm20
1.01496e-188	0.382634	0.761	0.408	2.74314e-184	Mac_TREM2	Hpgds
4.10237e-188	0.435879	0.857	0.542	1.10875e-183	Mac_TREM2	Cd48
7.05203e-188	0.494974	0.992	0.833	1.90595e-183	Mac_TREM2	Sh3bgrl3
8.02877e-188	0.342401	0.765	0.407	2.16994e-183	Mac_TREM2	Lair1
9.91199e-188	0.33547	0.582	0.273	2.67891e-183	Mac_TREM2	Mthfs
1.07866e-187	0.524637	0.91	0.614	2.9153e-183	Mac_TREM2	Metrnl
7.98921e-187	0.40435	0.801	0.471	2.15924e-182	Mac_TREM2	AB124611
4.76056e-186	0.390401	0.942	0.671	1.28664e-181	Mac_TREM2	Grb2
9.01526e-186	0.395674	0.889	0.585	2.43655e-181	Mac_TREM2	Arrb2
2.70783e-185	0.470144	0.995	0.846	7.31845e-181	Mac_TREM2	Cfl1
4.2053e-185	0.417623	0.979	0.79	1.13657e-180	Mac_TREM2	Gng5
1.57124e-184	0.590041	0.884	0.61	4.24658e-180	Mac_TREM2	Esd
1.67377e-184	0.583718	0.845	0.542	4.5237e-180	Mac_TREM2	Rilpl2
3.24215e-184	0.342712	0.82	0.512	8.76257e-180	Mac_TREM2	Nmt1
8.16283e-184	0.469682	0.982	0.781	2.20617e-179	Mac_TREM2	Iqgap1
3.35397e-183	0.517858	0.94	0.665	9.06478e-179	Mac_TREM2	Nfe2l2
1.31649e-182	0.37651	0.533	0.232	3.55808e-178	Mac_TREM2	Tent5c
4.86056e-182	0.832287	0.591	0.297	1.31366e-177	Mac_TREM2	Hilpda
2.50997e-181	0.328483	0.823	0.513	6.78369e-177	Mac_TREM2	Ifngr2
2.64787e-181	0.295997	0.431	0.163	7.15641e-177	Mac_TREM2	Slc6a8
5.95541e-181	0.683816	0.951	0.714	1.60957e-176	Mac_TREM2	C1qc
6.88803e-181	0.292814	0.694	0.383	1.86163e-176	Mac_TREM2	Ftl1-ps1
2.01079e-180	0.305412	0.256	0.05	5.43455e-176	Mac_TREM2	Rnf128
2.58427e-180	0.40608	0.907	0.616	6.98452e-176	Mac_TREM2	Cyfip1
2.04384e-179	0.332418	0.812	0.489	5.52389e-175	Mac_TREM2	Anxa3
3.41413e-179	0.483442	0.825	0.522	9.22736e-175	Mac_TREM2	Pgk1
3.54812e-178	0.366571	0.88	0.601	9.58951e-174	Mac_TREM2	Lamtor1
1.96027e-177	0.473796	0.831	0.516	5.29802e-173	Mac_TREM2	Cd300a
5.24783e-177	0.275645	0.455	0.176	1.41833e-172	Mac_TREM2	Rai14
1.19477e-176	0.569376	0.858	0.543	3.2291e-172	Mac_TREM2	Pla2g7
2.26918e-176	0.30201	0.674	0.348	6.1329e-172	Mac_TREM2	Pik3r5
4.4503e-176	0.290606	0.783	0.471	1.20278e-171	Mac_TREM2	Rragc
4.63957e-176	1.44586	0.431	0.167	1.25394e-171	Mac_TREM2	Mmp12
6.37887e-176	0.56461	0.642	0.317	1.72402e-171	Mac_TREM2	Bcl2a1d
9.60348e-176	0.516496	0.985	0.79	2.59553e-171	Mac_TREM2	Fxyd5
1.97567e-175	0.537421	0.996	0.86	5.33965e-171	Mac_TREM2	Gpx1
3.45742e-175	0.59919	0.759	0.472	9.34438e-171	Mac_TREM2	Sgk1
6.90737e-175	0.28981	0.57	0.257	1.86685e-170	Mac_TREM2	Tlr13
1.88447e-174	0.426525	0.639	0.323	5.09315e-170	Mac_TREM2	Msr1
3.65985e-174	0.269322	0.46	0.178	9.89148e-170	Mac_TREM2	Tmem273
2.2249e-173	0.296154	0.516	0.222	6.01325e-169	Mac_TREM2	2310022A10Rik
5.81516e-173	0.468994	0.991	0.811	1.57166e-168	Mac_TREM2	Pfn1
9.17303e-173	0.316495	0.674	0.362	2.47919e-168	Mac_TREM2	Npc1
3.40139e-172	0.287617	0.46	0.177	9.19292e-168	Mac_TREM2	Ms4a14
1.12089e-170	0.60263	0.988	0.827	3.02943e-166	Mac_TREM2	Gapdh
1.35433e-170	0.34087	0.491	0.209	3.66034e-166	Mac_TREM2	Ly9
1.78032e-170	0.53116	0.981	0.757	4.81167e-166	Mac_TREM2	Lcp1
2.55486e-170	0.487638	0.99	0.808	6.90503e-166	Mac_TREM2	Ctsh
7.65135e-170	0.351958	0.846	0.543	2.06793e-165	Mac_TREM2	Gpsm3
8.66556e-170	0.322132	0.821	0.529	2.34204e-165	Mac_TREM2	Sdhb
2.86118e-169	0.353836	0.803	0.485	7.73291e-165	Mac_TREM2	Tnfrsf1b
3.06664e-169	0.47984	0.882	0.608	8.28821e-165	Mac_TREM2	Tpi1
5.44818e-169	0.281059	0.623	0.315	1.47248e-164	Mac_TREM2	Frrs1
1.6207e-168	0.338219	0.8	0.47	4.38026e-164	Mac_TREM2	Ncf4
1.65688e-168	0.324619	0.88	0.6	4.47805e-164	Mac_TREM2	Gltp
1.87891e-168	0.449322	0.896	0.59	5.07814e-164	Mac_TREM2	Ninj1
3.23176e-167	0.269447	0.647	0.337	8.73449e-163	Mac_TREM2	Dgkz
3.2406e-167	0.324567	0.815	0.489	8.75838e-163	Mac_TREM2	P2ry6
3.41494e-167	0.317468	0.813	0.492	9.22956e-163	Mac_TREM2	Gng2
4.19832e-167	0.383558	1	0.997	1.13468e-162	Mac_TREM2	Tmsb4x
7.49589e-167	0.326418	0.674	0.374	2.02592e-162	Mac_TREM2	Timm23
1.5418e-166	0.437515	0.987	0.797	4.16702e-162	Mac_TREM2	Arpc2
1.57584e-166	0.313542	0.841	0.522	4.25902e-162	Mac_TREM2	Tpp1
9.18587e-166	0.698955	0.999	0.924	2.48267e-161	Mac_TREM2	Lyz2
9.88177e-166	0.403089	0.854	0.544	2.67074e-161	Mac_TREM2	Lrrc25
5.23097e-165	0.324797	0.835	0.524	1.41377e-160	Mac_TREM2	Nckap1l
8.6397e-165	0.294442	0.714	0.371	2.33505e-160	Mac_TREM2	Fcgr4
1.3295e-164	0.314753	0.533	0.237	3.59325e-160	Mac_TREM2	Cd180
2.03604e-164	0.337089	0.831	0.543	5.5028e-160	Mac_TREM2	Sptssa
2.18816e-164	0.292882	0.843	0.545	5.91394e-160	Mac_TREM2	1810058I24Rik
3.26829e-164	0.343642	0.93	0.659	8.8332e-160	Mac_TREM2	Rab7
1.3658e-163	0.325726	0.859	0.581	3.69135e-159	Mac_TREM2	Bola2
3.17602e-162	0.338419	0.734	0.437	8.58383e-158	Mac_TREM2	Otulin
8.89819e-162	0.270961	0.632	0.335	2.40491e-157	Mac_TREM2	Rftn1
1.16471e-161	0.596398	0.62	0.322	3.14786e-157	Mac_TREM2	Cx3cr1
2.23402e-161	0.285785	0.847	0.56	6.03789e-157	Mac_TREM2	Vps29
1.47687e-160	0.434095	0.76	0.485	3.99152e-156	Mac_TREM2	Rnasek
4.11576e-160	0.274038	0.734	0.419	1.11237e-155	Mac_TREM2	Myof
4.31479e-160	0.411017	0.924	0.66	1.16616e-155	Mac_TREM2	Slc3a2
6.34538e-160	0.286483	0.775	0.454	1.71496e-155	Mac_TREM2	Dnase2a
8.60156e-160	0.406534	0.915	0.659	2.32474e-155	Mac_TREM2	Ywhah
2.86044e-159	0.282788	0.81	0.482	7.73091e-155	Mac_TREM2	Pik3ap1
5.4204e-159	0.294891	0.855	0.579	1.46497e-154	Mac_TREM2	Atp6v0d1
9.19911e-159	0.390896	0.782	0.495	2.48624e-154	Mac_TREM2	Tomm6
1.86788e-158	0.429517	0.96	0.687	5.04832e-154	Mac_TREM2	Cd53
1.87634e-158	0.331734	0.877	0.598	5.07119e-154	Mac_TREM2	Lamtor4
3.45566e-158	0.396397	0.649	0.365	9.33962e-154	Mac_TREM2	Dnmt3a
1.1179e-157	0.387277	0.737	0.414	3.02135e-153	Mac_TREM2	Bcl2l11
1.50998e-157	0.541391	0.806	0.502	4.08101e-153	Mac_TREM2	Cd9
2.64066e-157	0.313601	0.419	0.157	7.13691e-153	Mac_TREM2	Dpep2
4.98309e-157	0.280252	0.588	0.29	1.34678e-152	Mac_TREM2	Slc7a7
1.37396e-156	0.306314	0.639	0.342	3.71341e-152	Mac_TREM2	Gla
8.27153e-156	0.278481	0.595	0.306	2.23555e-151	Mac_TREM2	Fam129b
1.10107e-155	0.305131	0.627	0.319	2.97587e-151	Mac_TREM2	Retreg1
1.68657e-155	0.299488	0.703	0.404	4.55829e-151	Mac_TREM2	Rnf149
3.70892e-155	0.288915	0.811	0.524	1.00241e-150	Mac_TREM2	Cap1
6.31072e-155	0.467632	0.893	0.59	1.7056e-150	Mac_TREM2	Aif1
9.82371e-155	0.260077	0.765	0.446	2.65505e-150	Mac_TREM2	Adam17
1.26135e-154	0.453985	0.802	0.505	3.40906e-150	Mac_TREM2	Txnrd1
2.65006e-154	0.255845	0.771	0.481	7.16231e-150	Mac_TREM2	Trappc2l
3.55137e-154	0.295566	0.823	0.504	9.5983e-150	Mac_TREM2	Camk1
7.76383e-154	0.392854	0.712	0.403	2.09833e-149	Mac_TREM2	Gpr65
9.50053e-154	0.310688	0.699	0.388	2.56771e-149	Mac_TREM2	Acp2
5.25462e-153	0.2754	0.586	0.306	1.42016e-148	Mac_TREM2	Tmem65
6.35797e-153	0.309562	0.563	0.272	1.71837e-148	Mac_TREM2	Pdgfa
8.91627e-153	0.30554	0.491	0.216	2.4098e-148	Mac_TREM2	Gas2l3
1.34277e-152	0.71725	0.662	0.358	3.6291e-148	Mac_TREM2	Gdf15
2.02948e-152	0.256618	0.642	0.339	5.48508e-148	Mac_TREM2	Slc35f6
5.63125e-152	0.283277	0.726	0.411	1.52196e-147	Mac_TREM2	Cln8
2.43313e-151	0.27927	0.841	0.552	6.57601e-147	Mac_TREM2	Cox17
7.02766e-151	0.277829	0.819	0.522	1.89937e-146	Mac_TREM2	Adipor1
9.57821e-151	1.63662	0.904	0.679	2.5887e-146	Mac_TREM2	Spp1
9.83042e-151	0.319161	0.634	0.326	2.65687e-146	Mac_TREM2	Tmem37
1.80688e-150	0.318816	0.951	0.707	4.88345e-146	Mac_TREM2	Tmed10
4.20053e-150	0.500395	0.794	0.477	1.13528e-145	Mac_TREM2	Ccrl2
4.93621e-150	0.304458	0.812	0.501	1.33411e-145	Mac_TREM2	Irf5
2.68935e-149	0.511975	0.866	0.586	7.26851e-145	Mac_TREM2	Eno1
3.37815e-149	0.252074	0.734	0.434	9.13012e-145	Mac_TREM2	Cerk
5.91447e-148	0.911029	0.676	0.405	1.5985e-143	Mac_TREM2	Lpl
1.03695e-147	0.307037	0.896	0.627	2.80257e-143	Mac_TREM2	Ube2l3
2.73641e-147	0.260674	0.806	0.497	7.3957e-143	Mac_TREM2	Epb41l2
4.62305e-147	0.252773	0.76	0.462	1.24947e-142	Mac_TREM2	Arl8a
4.81931e-147	0.272999	0.62	0.326	1.30252e-142	Mac_TREM2	Arhgap25
5.85235e-147	0.603509	0.867	0.63	1.58171e-142	Mac_TREM2	Ckb
8.12775e-147	0.2557	0.568	0.272	2.19669e-142	Mac_TREM2	Slc7a8
1.34105e-146	0.256398	0.855	0.572	3.62445e-142	Mac_TREM2	Saraf
8.82768e-146	0.353098	0.518	0.24	2.38586e-141	Mac_TREM2	Pilra
1.0006e-145	0.27375	0.891	0.627	2.70433e-141	Mac_TREM2	Vapa
1.33903e-145	0.335164	0.728	0.42	3.61901e-141	Mac_TREM2	Igsf6
4.88203e-145	0.354005	0.426	0.181	1.31947e-140	Mac_TREM2	Srxn1
5.70811e-145	0.324467	0.72	0.432	1.54273e-140	Mac_TREM2	Mdm2
9.44761e-145	0.313247	0.882	0.621	2.55341e-140	Mac_TREM2	Ndufb8
1.62062e-144	0.273251	0.608	0.312	4.38004e-140	Mac_TREM2	Plaur
2.26177e-144	0.272103	0.741	0.432	6.11289e-140	Mac_TREM2	Myo1f
3.96869e-144	0.322602	0.743	0.467	1.07262e-139	Mac_TREM2	Atp5md
7.78127e-144	0.286472	0.908	0.636	2.10304e-139	Mac_TREM2	Rab5c
1.57652e-143	0.255248	0.853	0.575	4.26087e-139	Mac_TREM2	Msrb1
5.48386e-143	0.295604	0.822	0.52	1.48212e-138	Mac_TREM2	Tmem106a
9.05539e-143	0.255849	0.857	0.57	2.4474e-138	Mac_TREM2	Zmiz1
1.03016e-142	0.61628	0.96	0.799	2.78422e-138	Mac_TREM2	C1qa
1.29757e-141	0.26258	0.755	0.475	3.50695e-137	Mac_TREM2	Spg21
1.88691e-141	0.276082	0.806	0.505	5.09976e-137	Mac_TREM2	Mfsd1
3.57306e-141	0.291822	0.898	0.648	9.65691e-137	Mac_TREM2	Ifnar2
9.40021e-141	0.395148	0.764	0.473	2.54059e-136	Mac_TREM2	Clec12a
2.09179e-140	0.253796	0.715	0.438	5.65348e-136	Mac_TREM2	Por
2.63796e-140	0.286788	0.603	0.312	7.12961e-136	Mac_TREM2	Alcam
4.66559e-140	0.258903	0.805	0.514	1.26097e-135	Mac_TREM2	Pea15a
5.63511e-140	0.279426	0.926	0.663	1.523e-135	Mac_TREM2	Arl6ip1
6.54505e-140	0.271027	0.822	0.534	1.76893e-135	Mac_TREM2	Dnajb11
4.03909e-139	0.272606	0.601	0.325	1.09164e-134	Mac_TREM2	Amdhd2
7.90779e-139	0.278869	0.718	0.43	2.13724e-134	Mac_TREM2	Mcfd2
3.58615e-138	0.290308	0.797	0.487	9.69228e-134	Mac_TREM2	Itgb2
5.85685e-138	0.258016	0.371	0.14	1.58293e-133	Mac_TREM2	Nr1h3
6.90897e-138	0.285803	0.845	0.55	1.86729e-133	Mac_TREM2	Cmtm7
9.38012e-138	0.269188	0.867	0.601	2.53517e-133	Mac_TREM2	Tmem160
2.41866e-137	0.337149	0.965	0.739	6.53692e-133	Mac_TREM2	Sh3glb1
2.47441e-137	0.303433	0.932	0.678	6.68759e-133	Mac_TREM2	Arpc4
3.30025e-137	0.256771	0.9	0.637	8.91959e-133	Mac_TREM2	Cops9
3.52579e-137	0.268409	0.844	0.557	9.52917e-133	Mac_TREM2	P2rx4
5.81947e-137	0.288608	0.862	0.582	1.57283e-132	Mac_TREM2	Rab8b
5.13789e-136	0.387531	0.944	0.613	1.38862e-131	Mac_TREM2	Fcgr3
9.25701e-136	0.468219	0.78	0.495	2.50189e-131	Mac_TREM2	Tlr2
1.82808e-135	0.437873	0.935	0.705	4.94074e-131	Mac_TREM2	Manf
5.01883e-135	0.273379	0.793	0.486	1.35644e-130	Mac_TREM2	Otulinl
5.05499e-135	0.390221	0.995	0.805	1.36621e-130	Mac_TREM2	Laptm5
6.83624e-135	0.311796	0.847	0.574	1.84763e-130	Mac_TREM2	Crlf2
7.83818e-135	0.325775	0.874	0.546	2.11842e-130	Mac_TREM2	Adgre1
1.52806e-134	0.299564	0.875	0.592	4.12989e-130	Mac_TREM2	Plekho2
1.98541e-134	0.296728	0.93	0.657	5.36596e-130	Mac_TREM2	Ubl3
2.37555e-134	0.299809	0.817	0.555	6.42039e-130	Mac_TREM2	Psmb5
2.42271e-134	0.263181	0.738	0.447	6.54786e-130	Mac_TREM2	Rap2b
3.35045e-134	0.299154	0.858	0.593	9.05525e-130	Mac_TREM2	Nme1
7.24938e-134	0.285461	0.97	0.755	1.95929e-129	Mac_TREM2	Arhgdia
8.39779e-134	0.36073	0.475	0.216	2.26967e-129	Mac_TREM2	Itgax
1.06584e-133	0.258624	0.47	0.22	2.88065e-129	Mac_TREM2	Gramd1b
1.97966e-133	0.296445	0.893	0.623	5.35041e-129	Mac_TREM2	Spcs2
4.09427e-133	0.440494	0.985	0.852	1.10656e-128	Mac_TREM2	Calr
4.70878e-133	0.276638	0.875	0.594	1.27264e-128	Mac_TREM2	Plekho1
2.86277e-132	0.386429	0.503	0.233	7.73721e-128	Mac_TREM2	Tnip3
3.00113e-132	0.429952	0.92	0.666	8.11116e-128	Mac_TREM2	Sqstm1
1.22915e-131	0.289743	0.694	0.41	3.32203e-127	Mac_TREM2	Cyth1
5.66671e-131	0.340365	0.987	0.83	1.53154e-126	Mac_TREM2	Gabarap
5.74418e-131	0.362412	0.964	0.695	1.55248e-126	Mac_TREM2	Mafb
6.51779e-131	0.282709	0.922	0.667	1.76156e-126	Mac_TREM2	Mrpl52
7.27038e-131	0.575558	0.429	0.193	1.96497e-126	Mac_TREM2	Il1rn
9.95826e-131	0.298233	0.896	0.639	2.69142e-126	Mac_TREM2	Atp5g1
2.55717e-130	0.263456	0.784	0.513	6.91125e-126	Mac_TREM2	0610012G03Rik
5.68201e-130	0.262273	0.885	0.612	1.53568e-125	Mac_TREM2	Tkt
7.16804e-130	0.290188	0.285	0.09	1.93731e-125	Mac_TREM2	Cadm1
1.04827e-129	0.348672	0.424	0.192	2.83317e-125	Mac_TREM2	Anpep
4.38698e-129	0.313322	0.958	0.737	1.18567e-124	Mac_TREM2	Rtn4
4.43279e-129	0.315105	0.787	0.509	1.19805e-124	Mac_TREM2	Mylip
1.16971e-127	0.269957	0.94	0.71	3.16138e-123	Mac_TREM2	Rps27l
1.18798e-127	0.251486	0.878	0.604	3.21077e-123	Mac_TREM2	Rhog
1.29932e-127	0.355962	0.979	0.785	3.51166e-123	Mac_TREM2	Eif4a1
1.45005e-127	0.347125	0.981	0.776	3.91906e-123	Mac_TREM2	Arpc3
2.87807e-127	0.250747	0.853	0.574	7.77857e-123	Mac_TREM2	Fkbp2
5.61935e-127	0.276057	0.865	0.573	1.51874e-122	Mac_TREM2	Csf2ra
8.5445e-127	0.274931	0.897	0.644	2.30932e-122	Mac_TREM2	Tmem14c
3.01468e-125	0.254831	0.719	0.445	8.14778e-121	Mac_TREM2	Eea1
4.40409e-125	0.268855	0.943	0.692	1.19029e-120	Mac_TREM2	Brk1
5.86643e-125	0.317854	0.934	0.67	1.58552e-120	Mac_TREM2	Litaf
4.28143e-124	0.272844	0.896	0.605	1.15714e-119	Mac_TREM2	Cd44
5.50919e-124	0.282558	0.938	0.657	1.48897e-119	Mac_TREM2	Snx5
1.06294e-123	0.259951	0.935	0.693	2.87279e-119	Mac_TREM2	Ostf1
1.79894e-123	0.378721	0.789	0.536	4.86198e-119	Mac_TREM2	Atp5g2
3.13437e-123	0.27252	0.922	0.684	8.47125e-119	Mac_TREM2	Cox6a1
9.29075e-123	0.296888	0.93	0.663	2.51101e-118	Mac_TREM2	Slc6a6
9.34174e-123	0.250854	0.694	0.427	2.52479e-118	Mac_TREM2	Mrpl23
1.36324e-122	0.307029	0.994	0.898	3.68443e-118	Mac_TREM2	Ppia
5.53709e-121	0.277073	0.949	0.713	1.49651e-116	Mac_TREM2	Arf1
2.85261e-120	0.250193	0.602	0.343	7.70974e-116	Mac_TREM2	Evl
1.80491e-119	0.357931	0.929	0.698	4.87812e-115	Mac_TREM2	Pdia6
1.65733e-118	0.600633	0.94	0.703	4.47925e-114	Mac_TREM2	Slfn2
6.17827e-118	0.27378	0.871	0.61	1.6698e-113	Mac_TREM2	Prelid1
1.2851e-117	0.28392	0.874	0.593	3.47325e-113	Mac_TREM2	Hcls1
1.3578e-117	0.251192	0.713	0.43	3.66973e-113	Mac_TREM2	Cttnbp2nl
5.14519e-117	0.303	0.823	0.497	1.39059e-112	Mac_TREM2	C5ar1
5.49888e-116	0.414624	0.957	0.74	1.48618e-111	Mac_TREM2	Txn1
1.20018e-114	0.353533	0.991	0.913	3.24373e-110	Mac_TREM2	Rpl10
2.54921e-114	0.360122	0.884	0.619	6.88975e-110	Mac_TREM2	Lst1
7.47571e-113	0.451912	0.365	0.156	2.02046e-108	Mac_TREM2	Bcl2a1a
6.15865e-112	0.327101	0.979	0.787	1.6645e-107	Mac_TREM2	Clta
2.03325e-111	0.295413	0.987	0.809	5.49527e-107	Mac_TREM2	Cdc42
2.06022e-109	0.364398	0.988	0.812	5.56816e-105	Mac_TREM2	Grn
3.40468e-109	0.317507	0.988	0.863	9.20182e-105	Mac_TREM2	Rps25
1.10338e-108	0.268887	0.768	0.472	2.98211e-104	Mac_TREM2	Ccl3
2.29811e-108	0.299798	0.956	0.728	6.2111e-104	Mac_TREM2	Arpc5
1.17516e-107	0.342637	0.651	0.391	3.17612e-103	Mac_TREM2	Stap1
4.65872e-105	0.254416	0.944	0.716	1.25911e-100	Mac_TREM2	Cox5b
1.33857e-104	0.381357	0.995	0.916	3.61776e-100	Mac_TREM2	H3f3b
2.39291e-103	0.281324	0.977	0.755	6.46733e-99	Mac_TREM2	Capzb
2.09744e-102	0.28033	0.925	0.699	5.66876e-98	Mac_TREM2	Cox5a
4.22601e-102	0.286718	0.977	0.721	1.14216e-97	Mac_TREM2	Cd52
4.30161e-101	0.294668	0.993	0.918	1.1626e-96	Mac_TREM2	Rplp2
1.68305e-100	0.344833	0.944	0.751	4.54879e-96	Mac_TREM2	Uba52
3.94939e-100	0.309372	0.925	0.714	1.0674e-95	Mac_TREM2	Rpl36al
3.14249e-99	0.319919	0.908	0.666	8.49322e-95	Mac_TREM2	Ly86
9.68957e-99	0.256127	0.904	0.688	2.6188e-94	Mac_TREM2	Atp5l
1.703e-98	0.682229	0.625	0.396	4.60269e-94	Mac_TREM2	Clec4n
1.72632e-98	0.313952	0.972	0.814	4.66572e-94	Mac_TREM2	Rpl31
1.51236e-96	0.275995	0.55	0.31	4.08744e-92	Mac_TREM2	Rcan1
2.11655e-94	0.382209	0.472	0.263	5.7204e-90	Mac_TREM2	Gclm
5.53357e-93	0.291921	0.661	0.408	1.49556e-88	Mac_TREM2	Jdp2
1.20367e-92	0.271186	0.973	0.776	3.25316e-88	Mac_TREM2	Clic1
3.56178e-92	0.263861	0.849	0.598	9.62642e-88	Mac_TREM2	Tnfaip8
5.09922e-92	0.584073	0.396	0.196	1.37817e-87	Mac_TREM2	AA467197
3.02747e-91	0.280503	0.486	0.26	8.18233e-87	Mac_TREM2	Arl5c
7.0926e-91	0.322751	0.527	0.298	1.91692e-86	Mac_TREM2	Slamf9
2.43873e-86	0.258878	0.914	0.704	6.59117e-82	Mac_TREM2	Gpx4
2.80671e-86	0.300825	0.39	0.2	7.5857e-82	Mac_TREM2	Vegfa
6.63498e-86	0.288084	0.987	0.882	1.79324e-81	Mac_TREM2	Rps19
7.03904e-84	0.264103	0.969	0.768	1.90244e-79	Mac_TREM2	Emp3
2.20872e-82	0.270577	0.939	0.689	5.96951e-78	Mac_TREM2	Cybb
4.8562e-82	0.272012	0.987	0.837	1.31249e-77	Mac_TREM2	Arpc1b
4.31495e-81	0.41751	0.824	0.561	1.1662e-76	Mac_TREM2	Cd83
1.05959e-79	0.255146	0.635	0.391	2.86375e-75	Mac_TREM2	Nlrp3
1.12015e-78	0.261019	0.924	0.703	3.02743e-74	Mac_TREM2	Ldha
2.69384e-76	0.285365	0.985	0.795	7.28064e-72	Mac_TREM2	Gnai2
3.84885e-76	0.255637	0.966	0.75	1.04023e-71	Mac_TREM2	Actr3
2.02007e-75	0.257704	0.831	0.569	5.45964e-71	Mac_TREM2	Sdc4
7.86634e-74	0.767318	0.824	0.564	2.12604e-69	Mac_TREM2	Hmox1
1.9272e-71	0.260672	0.975	0.827	5.20866e-67	Mac_TREM2	Rpl29
3.17327e-71	0.347775	0.939	0.718	8.57639e-67	Mac_TREM2	Tgfbi
2.1449e-69	0.253401	1	0.983	5.79703e-65	Mac_TREM2	Actb
4.80859e-66	0.323273	0.587	0.391	1.29962e-61	Mac_TREM2	Hist1h1c
6.43997e-63	0.274419	0.977	0.841	1.74053e-58	Mac_TREM2	Rpl23a
5.87897e-62	0.29041	0.411	0.234	1.58891e-57	Mac_TREM2	Clec4e
2.4931e-61	0.281609	0.973	0.781	6.7381e-57	Mac_TREM2	Srgn
8.2965e-60	0.272827	0.61	0.401	2.2423e-55	Mac_TREM2	Thbs1
5.65451e-59	0.281106	0.966	0.84	1.52824e-54	Mac_TREM2	Rps10
1.33354e-55	0.286469	0.927	0.79	3.60415e-51	Mac_TREM2	Rpl13a
2.34085e-48	0.269009	0.626	0.431	6.32661e-44	Mac_TREM2	Tnf
7.98556e-44	0.285063	0.993	0.92	2.15826e-39	Mac_TREM2	Hspa5
6.34081e-40	0.387985	0.609	0.435	1.71373e-35	Mac_TREM2	Fcrls
8.30906e-40	0.507833	0.968	0.801	2.24569e-35	Mac_TREM2	Ctsl
7.24956e-21	0.282696	0.563	0.43	1.95934e-16	Mac_TREM2	Apoe
0	2.43194	0.876	0.329	0	Mac_FOLR2	F13a1
0	2.38472	0.709	0.19	0	Mac_FOLR2	Folr2
0	2.38439	0.979	0.533	0	Mac_FOLR2	Mrc1
0	2.27494	0.765	0.228	0	Mac_FOLR2	Cbr2
0	2.18527	0.487	0.052	0	Mac_FOLR2	Lyve1
0	2.14132	0.469	0.07	0	Mac_FOLR2	Cd163
0	1.93736	0.744	0.288	0	Mac_FOLR2	Clec10a
0	1.89592	0.951	0.506	0	Mac_FOLR2	Maf
0	1.88831	0.494	0.113	0	Mac_FOLR2	Ednrb
0	1.86428	0.435	0.081	0	Mac_FOLR2	Fcna
0	1.83235	0.986	0.847	0	Mac_FOLR2	Selenop
0	1.79174	0.865	0.541	0	Mac_FOLR2	Pf4
0	1.74748	0.932	0.737	0	Mac_FOLR2	Ccl6
0	1.68232	0.881	0.585	0	Mac_FOLR2	Fcgrt
0	1.59278	0.6	0.182	0	Mac_FOLR2	Ltc4s
0	1.39473	0.961	0.798	0	Mac_FOLR2	Serinc3
0	1.37816	0.654	0.215	0	Mac_FOLR2	Mgl2
0	1.36505	0.969	0.741	0	Mac_FOLR2	Pltp
0	1.35706	0.968	0.788	0	Mac_FOLR2	Ly6e
0	1.29239	0.907	0.628	0	Mac_FOLR2	Glul
0	1.25811	0.933	0.708	0	Mac_FOLR2	Dab2
0	1.25047	0.674	0.237	0	Mac_FOLR2	Stard8
0	1.24856	0.925	0.701	0	Mac_FOLR2	Kctd12
0	1.24439	0.812	0.402	0	Mac_FOLR2	Wwp1
0	1.24129	0.952	0.704	0	Mac_FOLR2	Trf
0	1.21908	0.76	0.307	0	Mac_FOLR2	Lifr
0	1.21899	0.468	0.092	0	Mac_FOLR2	Fxyd2
0	1.18816	0.977	0.813	0	Mac_FOLR2	Ctsc
0	1.17218	0.856	0.553	0	Mac_FOLR2	Ap2a2
0	1.14314	0.995	0.82	0	Mac_FOLR2	C1qa
0	1.13212	0.953	0.743	0	Mac_FOLR2	Csf1r
0	1.12185	0.817	0.462	0	Mac_FOLR2	Frmd4b
0	1.10533	0.932	0.699	0	Mac_FOLR2	Fcgr2b
0	1.06247	0.915	0.683	0	Mac_FOLR2	Ehd4
0	0.988753	0.934	0.75	0	Mac_FOLR2	Cltc
0	0.982404	0.747	0.318	0	Mac_FOLR2	Gas7
0	0.96575	0.693	0.304	0	Mac_FOLR2	Itsn1
0	0.925522	0.647	0.21	0	Mac_FOLR2	Abca9
0	0.917824	0.996	0.942	0	Mac_FOLR2	Itm2b
0	0.904317	0.606	0.19	0	Mac_FOLR2	Slco2b1
0	0.755042	0.409	0.029	0	Mac_FOLR2	Chp2
0	0.563874	0.385	0.059	0	Mac_FOLR2	Alox5
1.29472e-304	1.18559	0.337	0.044	3.49924e-300	Mac_FOLR2	Ccl24
6.62835e-304	3.10348	0.804	0.509	1.79144e-299	Mac_FOLR2	Ccl8
1.98229e-300	1.05774	0.983	0.749	5.35753e-296	Mac_FOLR2	C1qc
2.76592e-294	1.14446	0.925	0.719	7.47545e-290	Mac_FOLR2	Ifi207
5.08278e-291	0.683536	0.476	0.121	1.37372e-286	Mac_FOLR2	Sult1a1
6.34236e-287	0.706883	0.443	0.104	1.71415e-282	Mac_FOLR2	Npl
6.10935e-285	1.34046	0.979	0.897	1.65117e-280	Mac_FOLR2	Jun
1.35603e-282	0.903239	0.66	0.284	3.66493e-278	Mac_FOLR2	Dclre1c
1.94187e-274	1.01687	0.848	0.545	5.24828e-270	Mac_FOLR2	Gas6
3.29562e-272	0.583658	0.367	0.068	8.90707e-268	Mac_FOLR2	Plekhg5
3.81702e-272	0.997791	0.625	0.268	1.03163e-267	Mac_FOLR2	Rnasel
3.29319e-271	1.96547	0.66	0.291	8.90052e-267	Mac_FOLR2	Ccl12
6.85093e-267	0.557446	0.377	0.074	1.8516e-262	Mac_FOLR2	Etv1
3.34942e-266	1.26591	0.862	0.551	9.05247e-262	Mac_FOLR2	Stab1
3.22464e-262	1.17142	0.935	0.742	8.71523e-258	Mac_FOLR2	Ccl9
1.44299e-261	1.13134	0.941	0.775	3.89997e-257	Mac_FOLR2	Zfp36l1
6.48719e-261	1.00835	0.831	0.602	1.75329e-256	Mac_FOLR2	Tut7
2.21398e-257	0.937334	0.81	0.496	5.98373e-253	Mac_FOLR2	Nrp1
1.78336e-256	1.13279	0.953	0.832	4.81988e-252	Mac_FOLR2	Klf6
8.21393e-252	0.946031	0.815	0.417	2.21998e-247	Mac_FOLR2	Fcrls
3.3346e-251	1.09359	0.857	0.617	9.01243e-247	Mac_FOLR2	Tsc22d3
7.31913e-249	1.05502	0.795	0.601	1.97814e-244	Mac_FOLR2	Snx2
3.14063e-246	0.719855	0.558	0.21	8.48818e-242	Mac_FOLR2	Psd3
7.03689e-239	0.995991	0.701	0.371	1.90186e-234	Mac_FOLR2	Tmcc1
1.27945e-237	0.879657	0.707	0.368	3.45797e-233	Mac_FOLR2	Rgl1
5.79371e-237	1.14095	0.966	0.743	1.56587e-232	Mac_FOLR2	Mafb
4.2928e-236	0.761102	0.939	0.776	1.16021e-231	Mac_FOLR2	Unc93b1
5.45511e-236	0.444131	0.307	0.05	1.47435e-231	Mac_FOLR2	Bank1
5.4419e-234	1.05883	0.897	0.679	1.47078e-229	Mac_FOLR2	Cfp
7.76628e-232	0.869147	0.991	0.829	2.09899e-227	Mac_FOLR2	C1qb
1.19211e-225	0.839554	0.573	0.241	3.22191e-221	Mac_FOLR2	Sema4a
6.4826e-225	0.80967	0.738	0.449	1.75205e-220	Mac_FOLR2	Ap1b1
1.84098e-222	0.874211	0.797	0.529	4.97563e-218	Mac_FOLR2	Mef2c
6.53667e-221	0.950069	0.939	0.809	1.76667e-216	Mac_FOLR2	Zfand5
7.61569e-221	0.684641	0.572	0.244	2.05829e-216	Mac_FOLR2	Slc9a9
4.08435e-220	1.2799	0.916	0.752	1.10388e-215	Mac_FOLR2	Klf2
4.97128e-217	0.764099	0.461	0.143	1.34359e-212	Mac_FOLR2	Oas2
1.30805e-213	0.831497	0.909	0.682	3.53526e-209	Mac_FOLR2	Fcgr3
1.32409e-212	1.25806	0.792	0.528	3.57862e-208	Mac_FOLR2	Marcksl1
2.11298e-212	1.06634	0.855	0.63	5.71076e-208	Mac_FOLR2	Txnip
4.02976e-211	0.871531	0.834	0.554	1.08912e-206	Mac_FOLR2	C5ar1
2.31529e-210	0.590405	0.43	0.128	6.25753e-206	Mac_FOLR2	Gpr34
4.61573e-208	1.75178	0.798	0.594	1.24749e-203	Mac_FOLR2	Ccl2
1.08251e-206	0.822387	0.843	0.58	2.9257e-202	Mac_FOLR2	Ms4a6b
8.39188e-206	0.751972	0.86	0.663	2.26807e-201	Mac_FOLR2	Tcf4
1.90008e-204	0.757688	0.861	0.608	5.13535e-200	Mac_FOLR2	Adgre1
1.05e-203	0.769061	0.648	0.352	2.83784e-199	Mac_FOLR2	Smagp
3.21152e-203	0.700415	0.619	0.314	8.67977e-199	Mac_FOLR2	Rab11fip5
4.34789e-202	2.13899	0.753	0.532	1.1751e-197	Mac_FOLR2	Ccl7
5.7961e-199	0.772149	0.803	0.536	1.56651e-194	Mac_FOLR2	Ifi204
1.68853e-198	1.12387	0.948	0.757	4.56359e-194	Mac_FOLR2	Ifi27l2a
8.16023e-195	1.3148	0.712	0.439	2.20547e-190	Mac_FOLR2	C4b
8.62219e-195	0.801718	0.748	0.485	2.33032e-190	Mac_FOLR2	Eps8
1.05543e-194	1.31491	0.867	0.713	2.85252e-190	Mac_FOLR2	Nfkbiz
4.73511e-193	0.713255	0.783	0.513	1.27976e-188	Mac_FOLR2	Rab3il1
4.38859e-192	1.27906	0.95	0.843	1.1861e-187	Mac_FOLR2	Egr1
1.21919e-190	0.653998	0.528	0.227	3.29512e-186	Mac_FOLR2	Serpinb8
3.33413e-190	0.499664	0.358	0.095	9.01115e-186	Mac_FOLR2	Reps2
1.67809e-188	0.577595	0.388	0.112	4.53538e-184	Mac_FOLR2	Ddx60
3.53768e-187	0.933289	0.487	0.183	9.56129e-183	Mac_FOLR2	Hpgd
1.74314e-185	1.12453	0.918	0.736	4.71117e-181	Mac_FOLR2	Klf4
1.99923e-185	0.847242	0.747	0.466	5.40331e-181	Mac_FOLR2	Cd38
2.54099e-185	0.699265	0.644	0.358	6.86754e-181	Mac_FOLR2	Lrp6
7.12522e-185	0.771837	0.765	0.515	1.92573e-180	Mac_FOLR2	Ssh2
4.39637e-184	1.32858	0.895	0.768	1.18821e-179	Mac_FOLR2	Ier3
1.24063e-183	0.717558	0.978	0.846	3.35306e-179	Mac_FOLR2	Grn
7.22102e-183	1.12056	0.841	0.654	1.95163e-178	Mac_FOLR2	Rhob
8.14764e-180	0.681752	0.885	0.72	2.20206e-175	Mac_FOLR2	Snx5
6.86933e-176	1.27776	0.914	0.842	1.85657e-171	Mac_FOLR2	Zfp36
5.36814e-175	0.837855	0.319	0.08	1.45085e-170	Mac_FOLR2	Bmp2
2.84625e-174	1.06071	0.915	0.752	7.69257e-170	Mac_FOLR2	Btg2
3.75132e-172	0.450712	0.298	0.068	1.01387e-167	Mac_FOLR2	Siglec1
4.71873e-172	0.806619	0.725	0.444	1.27533e-167	Mac_FOLR2	Ifi203
5.19068e-172	0.643572	0.951	0.802	1.40289e-167	Mac_FOLR2	Marcks
1.52646e-171	0.59121	0.517	0.229	4.12557e-167	Mac_FOLR2	Ophn1
5.50442e-171	0.75429	0.823	0.651	1.48768e-166	Mac_FOLR2	Blvrb
7.2901e-171	1.30193	0.946	0.853	1.9703e-166	Mac_FOLR2	Dusp1
1.38509e-169	0.736545	0.742	0.505	3.74349e-165	Mac_FOLR2	Myo5a
9.15035e-169	0.716282	0.749	0.572	2.47306e-164	Mac_FOLR2	Snx6
1.78757e-168	0.5723	0.54	0.248	4.83126e-164	Mac_FOLR2	Lyl1
4.36024e-167	0.643583	0.866	0.708	1.17844e-162	Mac_FOLR2	Qk
7.09225e-163	0.656668	0.733	0.51	1.91682e-158	Mac_FOLR2	Man1a
8.00942e-160	0.425112	0.368	0.116	2.16471e-155	Mac_FOLR2	P2ry12
8.46273e-160	0.640709	0.896	0.744	2.28722e-155	Mac_FOLR2	Ptpn18
2.21001e-159	0.658155	0.665	0.401	5.97299e-155	Mac_FOLR2	B4galt6
8.73019e-159	0.893088	0.802	0.568	2.35951e-154	Mac_FOLR2	Tent5a
2.21392e-157	0.673655	0.638	0.413	5.98356e-153	Mac_FOLR2	Eps15
3.10028e-156	0.589084	0.531	0.26	8.37912e-152	Mac_FOLR2	Sbf2
3.1669e-156	0.653542	0.422	0.159	8.55917e-152	Mac_FOLR2	Ccdc152
5.47623e-155	0.722726	0.703	0.466	1.48006e-150	Mac_FOLR2	Mtss1
9.26713e-155	0.398018	0.313	0.088	2.50463e-150	Mac_FOLR2	Trpv4
3.52072e-154	0.619303	0.629	0.376	9.51545e-150	Mac_FOLR2	Dse
6.58854e-152	0.600454	0.595	0.331	1.78068e-147	Mac_FOLR2	Rnf150
6.65017e-152	0.561683	0.556	0.275	1.79734e-147	Mac_FOLR2	Aoah
9.01554e-152	0.346876	0.303	0.081	2.43663e-147	Mac_FOLR2	Grap
2.55199e-151	0.631015	0.58	0.316	6.89726e-147	Mac_FOLR2	Tbc1d14
4.36412e-151	0.641946	0.825	0.647	1.17949e-146	Mac_FOLR2	Rbpj
1.9897e-150	0.409684	0.726	0.499	5.37755e-146	Mac_FOLR2	Ighm
2.27191e-149	0.364531	0.284	0.071	6.14028e-145	Mac_FOLR2	Cmah
3.31415e-149	0.734456	0.745	0.584	8.95715e-145	Mac_FOLR2	Tcn2
2.02956e-148	0.682276	0.814	0.649	5.4853e-144	Mac_FOLR2	Nrros
9.93304e-147	0.948464	0.94	0.892	2.6846e-142	Mac_FOLR2	Jund
1.13415e-146	1.00153	0.771	0.56	3.06527e-142	Mac_FOLR2	Cited2
1.50479e-144	0.589265	0.936	0.782	4.06701e-140	Mac_FOLR2	Atp2b1
3.40374e-144	0.66566	0.471	0.201	9.19929e-140	Mac_FOLR2	Adrb2
2.53304e-143	0.581493	0.412	0.171	6.84606e-139	Mac_FOLR2	Selenbp1
1.97801e-142	0.705528	0.917	0.786	5.34597e-138	Mac_FOLR2	Neat1
1.52788e-141	0.592457	0.787	0.513	4.12941e-137	Mac_FOLR2	Clec4a1
1.38071e-140	0.631734	0.531	0.268	3.73164e-136	Mac_FOLR2	Nxpe5
3.3362e-140	0.814749	0.771	0.605	9.01676e-136	Mac_FOLR2	Il4ra
6.77504e-140	0.643657	0.962	0.811	1.83109e-135	Mac_FOLR2	Zeb2
2.989e-139	0.409929	0.36	0.124	8.07836e-135	Mac_FOLR2	Prune2
2.55664e-138	0.503299	0.465	0.205	6.90984e-134	Mac_FOLR2	Gbp7
3.92575e-137	0.639981	0.858	0.703	1.06101e-132	Mac_FOLR2	Ddx3x
2.58808e-135	0.605173	0.616	0.346	6.99479e-131	Mac_FOLR2	Mertk
3.51022e-135	0.568074	0.438	0.185	9.48708e-131	Mac_FOLR2	St3gal6
8.09422e-135	0.537608	0.753	0.574	2.18762e-130	Mac_FOLR2	Tgfbr2
5.81015e-133	0.330395	0.279	0.076	1.57031e-128	Mac_FOLR2	Slc28a2
6.06775e-133	0.617909	0.725	0.492	1.63993e-128	Mac_FOLR2	Zfhx3
2.52727e-132	0.604997	0.688	0.472	6.83046e-128	Mac_FOLR2	Spred1
8.676e-132	0.36884	0.271	0.073	2.34486e-127	Mac_FOLR2	Kitl
1.48015e-131	0.629676	0.911	0.724	4.0004e-127	Mac_FOLR2	Tmem176b
5.92215e-131	0.57456	0.892	0.708	1.60058e-126	Mac_FOLR2	Pld4
2.74935e-129	0.705228	0.627	0.38	7.43067e-125	Mac_FOLR2	Dusp6
4.99442e-129	0.523192	0.433	0.197	1.34984e-124	Mac_FOLR2	Nfxl1
6.83205e-129	0.876932	0.761	0.608	1.8465e-124	Mac_FOLR2	Cfh
1.71263e-128	0.63003	0.711	0.497	4.62873e-124	Mac_FOLR2	Il6ra
3.95773e-128	0.569778	0.497	0.244	1.06966e-123	Mac_FOLR2	Dok2
4.4741e-128	0.616017	0.922	0.804	1.20921e-123	Mac_FOLR2	Ahnak
8.18332e-128	0.67667	0.807	0.644	2.2117e-123	Mac_FOLR2	Stk17b
6.00736e-125	0.482829	0.558	0.311	1.62361e-120	Mac_FOLR2	Tns1
2.85e-124	0.584215	0.936	0.783	7.70268e-120	Mac_FOLR2	Wnk1
2.63895e-123	0.468903	0.997	0.938	7.13229e-119	Mac_FOLR2	Lyz2
3.21559e-123	0.622954	0.834	0.686	8.69078e-119	Mac_FOLR2	Jmjd1c
5.16029e-123	0.606117	0.714	0.475	1.39467e-118	Mac_FOLR2	Clec4a2
8.77317e-123	0.277976	0.271	0.079	2.37113e-118	Mac_FOLR2	Gm10134
1.52655e-122	0.585551	0.565	0.313	4.1258e-118	Mac_FOLR2	March1
2.56311e-122	0.498404	0.514	0.275	6.92731e-118	Mac_FOLR2	Cmklr1
3.5287e-122	0.548714	0.536	0.291	9.53701e-118	Mac_FOLR2	Tlr7
1.26153e-121	1.06713	0.953	0.913	3.40954e-117	Mac_FOLR2	Fos
2.70424e-121	0.555961	0.603	0.388	7.30875e-117	Mac_FOLR2	Snx8
2.96648e-121	0.723829	0.663	0.517	8.01751e-117	Mac_FOLR2	Pepd
1.73857e-120	0.497735	0.997	0.987	4.69883e-116	Mac_FOLR2	Malat1
4.9403e-119	0.521796	0.818	0.699	1.33522e-114	Mac_FOLR2	Rnf130
1.1682e-118	0.414497	0.356	0.139	3.15729e-114	Mac_FOLR2	Pdgfc
1.73809e-118	0.563877	0.501	0.27	4.69754e-114	Mac_FOLR2	Osbpl11
2.12149e-118	0.584415	0.8	0.64	5.73375e-114	Mac_FOLR2	Wsb1
2.44088e-118	0.386131	0.431	0.184	6.59698e-114	Mac_FOLR2	Cp
4.27807e-118	0.572508	0.333	0.123	1.15623e-113	Mac_FOLR2	Fam43a
6.2996e-118	0.83792	0.466	0.234	1.70259e-113	Mac_FOLR2	G530011O06Rik
7.1434e-118	0.644418	0.777	0.583	1.93065e-113	Mac_FOLR2	Rnase4
1.81655e-117	0.467205	0.913	0.797	4.90959e-113	Mac_FOLR2	Lamp2
2.05356e-116	0.672345	0.696	0.488	5.55016e-112	Mac_FOLR2	Pmp22
1.41511e-115	0.545616	0.859	0.67	3.82463e-111	Mac_FOLR2	Cd81
1.04547e-114	0.874576	0.911	0.846	2.82559e-110	Mac_FOLR2	Fosb
1.66045e-114	0.585374	0.636	0.405	4.48769e-110	Mac_FOLR2	Parp14
3.14578e-114	0.779793	0.733	0.538	8.50211e-110	Mac_FOLR2	Gda
1.06328e-113	0.52062	0.678	0.475	2.87373e-109	Mac_FOLR2	Hfe
1.29896e-113	0.382304	0.258	0.077	3.5107e-109	Mac_FOLR2	Gpt2
1.53681e-113	0.457164	0.411	0.186	4.15353e-109	Mac_FOLR2	Nfatc2
4.66511e-113	0.540394	0.792	0.61	1.26084e-108	Mac_FOLR2	Rassf4
8.16998e-113	0.35557	0.314	0.112	2.2081e-108	Mac_FOLR2	Gpr160
1.19926e-112	0.51581	0.891	0.78	3.24125e-108	Mac_FOLR2	Ccnl1
1.65297e-112	0.57149	0.465	0.232	4.46749e-108	Mac_FOLR2	Ctla2b
2.43522e-112	0.56108	0.622	0.429	6.58167e-108	Mac_FOLR2	Rin2
2.46493e-112	0.539509	0.733	0.6	6.66197e-108	Mac_FOLR2	Scamp2
1.66359e-111	0.466569	0.841	0.695	4.49619e-107	Mac_FOLR2	Aplp2
4.5355e-111	0.498769	0.548	0.317	1.22581e-106	Mac_FOLR2	Fgd2
8.79595e-111	0.400737	0.421	0.189	2.37728e-106	Mac_FOLR2	Ptgs1
1.2514e-110	0.632223	0.726	0.548	3.38216e-106	Mac_FOLR2	Trib1
3.83227e-110	0.357732	0.791	0.619	1.03575e-105	Mac_FOLR2	Hmox1
1.46624e-109	0.822208	0.815	0.665	3.96281e-105	Mac_FOLR2	Ninj1
1.22732e-108	0.969052	0.838	0.766	3.31709e-104	Mac_FOLR2	Ier2
1.42886e-108	0.494774	0.664	0.482	3.86178e-104	Mac_FOLR2	Nr3c1
1.50795e-108	0.560764	0.75	0.524	4.07555e-104	Mac_FOLR2	Slfn5
2.12336e-108	0.50933	0.875	0.62	5.73882e-104	Mac_FOLR2	C3ar1
2.1684e-108	0.334695	0.325	0.124	5.86054e-104	Mac_FOLR2	Scamp5
2.89985e-108	0.497754	0.497	0.273	7.83743e-104	Mac_FOLR2	Wdfy2
3.44464e-108	0.538092	0.729	0.556	9.30983e-104	Mac_FOLR2	Adam15
5.03249e-108	0.419577	0.379	0.166	1.36013e-103	Mac_FOLR2	Tmem8
1.03708e-107	0.600193	0.735	0.541	2.80291e-103	Mac_FOLR2	Cd300ld
2.39493e-107	0.532593	0.673	0.489	6.47279e-103	Mac_FOLR2	Mpp1
3.91868e-107	0.55928	0.632	0.436	1.0591e-102	Mac_FOLR2	Srgap2
1.12935e-106	0.942668	0.951	0.917	3.0523e-102	Mac_FOLR2	Junb
1.54374e-105	0.291256	0.269	0.086	4.17226e-101	Mac_FOLR2	Nhsl2
3.40629e-105	0.490703	0.854	0.68	9.20617e-101	Mac_FOLR2	Vsir
8.12698e-105	0.50091	0.507	0.281	2.19648e-100	Mac_FOLR2	Cd33
1.23079e-104	0.548265	0.685	0.478	3.32647e-100	Mac_FOLR2	Mndal
1.84597e-103	0.511375	0.641	0.451	4.9891e-99	Mac_FOLR2	2610507B11Rik
5.42192e-103	0.643109	0.889	0.744	1.46538e-98	Mac_FOLR2	BC005537
1.11591e-102	0.51868	0.803	0.678	3.01596e-98	Mac_FOLR2	Gmfg
4.3031e-102	0.564664	0.578	0.354	1.163e-97	Mac_FOLR2	9930111J21Rik2
5.73965e-102	0.488825	0.697	0.512	1.55126e-97	Mac_FOLR2	Bmp2k
6.15392e-102	0.506955	0.583	0.373	1.66322e-97	Mac_FOLR2	Zswim6
1.64415e-101	0.523054	0.633	0.427	4.44364e-97	Mac_FOLR2	Hacd4
1.03001e-99	0.457061	0.888	0.704	2.78381e-95	Mac_FOLR2	Ms4a6c
3.03704e-99	0.499309	0.634	0.438	8.20822e-95	Mac_FOLR2	Ptprj
4.96694e-99	0.500302	0.898	0.713	1.34242e-94	Mac_FOLR2	Ly86
7.7855e-98	0.658738	0.799	0.635	2.10419e-93	Mac_FOLR2	Sdc3
9.48598e-98	0.387255	0.411	0.201	2.56378e-93	Mac_FOLR2	Fchsd2
1.84262e-97	0.58757	0.979	0.926	4.98006e-93	Mac_FOLR2	Ubc
7.35918e-96	0.530526	0.611	0.419	1.98897e-91	Mac_FOLR2	Iqgap2
1.44426e-95	0.695482	0.513	0.284	3.90341e-91	Mac_FOLR2	Cd36
2.40778e-95	0.501164	0.83	0.677	6.5075e-91	Mac_FOLR2	Tm6sf1
2.99256e-95	1.1245	0.883	0.838	8.08799e-91	Mac_FOLR2	Atf3
5.09136e-95	0.532218	0.646	0.476	1.37604e-90	Mac_FOLR2	Aftph
8.50625e-95	0.274459	0.251	0.082	2.29898e-90	Mac_FOLR2	Ralgps2
4.50049e-94	0.489386	0.638	0.456	1.21635e-89	Mac_FOLR2	Fli1
5.08964e-94	0.464313	0.423	0.22	1.37558e-89	Mac_FOLR2	Arhgef3
5.23469e-94	0.440052	0.406	0.207	1.41478e-89	Mac_FOLR2	Clcn5
8.11389e-94	0.543579	0.801	0.617	2.19294e-89	Mac_FOLR2	Itgam
1.15497e-93	0.437727	0.436	0.235	3.12153e-89	Mac_FOLR2	Sgpp1
3.8491e-93	0.545808	0.703	0.486	1.0403e-88	Mac_FOLR2	Hpgds
4.12496e-93	0.503714	0.68	0.521	1.11485e-88	Mac_FOLR2	Fcho2
5.71642e-93	0.676252	0.892	0.802	1.54498e-88	Mac_FOLR2	Ier5
2.43194e-92	0.460025	0.746	0.604	6.5728e-88	Mac_FOLR2	Prcp
1.44743e-91	0.475322	0.734	0.598	3.91198e-87	Mac_FOLR2	G3bp2
2.08282e-91	0.438744	0.479	0.28	5.62924e-87	Mac_FOLR2	Mob3c
2.65493e-91	0.481438	0.758	0.59	7.17547e-87	Mac_FOLR2	Tmem106a
1.29746e-90	0.521379	0.87	0.732	3.50665e-86	Mac_FOLR2	Man2b1
2.24416e-90	0.484307	0.549	0.369	6.0653e-86	Mac_FOLR2	Mon2
3.13036e-90	0.44729	0.614	0.446	8.46043e-86	Mac_FOLR2	Mgat1
2.44025e-89	0.691899	0.655	0.432	6.59526e-85	Mac_FOLR2	Apoe
1.09114e-88	0.543395	0.678	0.518	2.94904e-84	Mac_FOLR2	Tiparp
2.53382e-88	0.461611	0.787	0.646	6.84815e-84	Mac_FOLR2	Nisch
3.44778e-88	0.404213	0.376	0.176	9.3183e-84	Mac_FOLR2	Rasgrp4
6.88473e-88	0.452901	0.874	0.693	1.86074e-83	Mac_FOLR2	Tmem176a
4.32392e-87	0.370012	0.689	0.516	1.16863e-82	Mac_FOLR2	Epsti1
2.27377e-86	0.290527	0.279	0.106	6.14531e-82	Mac_FOLR2	Cass4
7.3278e-86	0.496019	0.903	0.718	1.98048e-81	Mac_FOLR2	Abca1
9.13185e-86	0.298644	0.307	0.126	2.46807e-81	Mac_FOLR2	Rgs18
2.35563e-85	0.490467	0.59	0.392	6.36657e-81	Mac_FOLR2	Tmem37
2.4875e-85	0.828541	0.264	0.099	6.72297e-81	Mac_FOLR2	Il10
2.60913e-85	0.563957	0.605	0.437	7.05171e-81	Mac_FOLR2	Arid5a
1.37132e-84	0.448675	0.578	0.404	3.70628e-80	Mac_FOLR2	Man1c1
3.64414e-84	0.452874	0.827	0.707	9.84902e-80	Mac_FOLR2	Ppp1r15a
3.66019e-84	0.541818	0.812	0.688	9.89238e-80	Mac_FOLR2	Runx1
5.89368e-84	0.446218	0.611	0.421	1.59288e-79	Mac_FOLR2	Tbxas1
7.77013e-84	0.440768	0.678	0.52	2.10003e-79	Mac_FOLR2	Arap1
1.22799e-83	1.00584	0.774	0.714	3.31889e-79	Mac_FOLR2	Socs3
1.78114e-83	0.84869	0.637	0.461	4.81389e-79	Mac_FOLR2	Chka
1.88135e-83	0.413029	0.393	0.206	5.08473e-79	Mac_FOLR2	Rnf169
2.13928e-83	0.413068	0.509	0.302	5.78182e-79	Mac_FOLR2	Cysltr1
2.46548e-83	0.375775	0.667	0.477	6.66345e-79	Mac_FOLR2	Klf9
3.71078e-83	0.403952	0.491	0.308	1.00291e-78	Mac_FOLR2	Ctnnd1
4.69501e-83	0.554006	0.487	0.285	1.26892e-78	Mac_FOLR2	Tagap
1.07554e-82	0.416428	0.294	0.121	2.90686e-78	Mac_FOLR2	Gm34455
1.44288e-82	0.374061	0.799	0.711	3.89968e-78	Mac_FOLR2	Ndfip1
3.26038e-82	0.403471	0.927	0.798	8.81182e-78	Mac_FOLR2	Picalm
2.30733e-81	0.45106	0.822	0.653	6.23603e-77	Mac_FOLR2	Pid1
2.42934e-81	0.552502	0.757	0.605	6.56577e-77	Mac_FOLR2	Ptafr
9.74731e-81	0.359387	0.422	0.229	2.63441e-76	Mac_FOLR2	Cyp27a1
3.48127e-80	0.441104	0.736	0.567	9.40882e-76	Mac_FOLR2	P2ry6
3.8404e-80	0.522229	0.944	0.87	1.03794e-75	Mac_FOLR2	Mcl1
5.67591e-80	0.494639	0.597	0.423	1.53403e-75	Mac_FOLR2	Rassf2
8.10577e-80	0.338935	0.896	0.779	2.19075e-75	Mac_FOLR2	App
8.11275e-80	0.532257	0.63	0.478	2.19263e-75	Mac_FOLR2	Casp4
1.45426e-79	0.384039	0.974	0.899	3.93042e-75	Mac_FOLR2	Ddx5
2.2207e-79	0.412584	0.861	0.653	6.00188e-75	Mac_FOLR2	Aif1
3.50606e-79	0.490095	0.812	0.688	9.47583e-75	Mac_FOLR2	Pirb
6.36288e-79	0.405267	0.67	0.494	1.7197e-74	Mac_FOLR2	Clec2d
7.08043e-79	0.425534	0.729	0.594	1.91363e-74	Mac_FOLR2	Ppp3ca
9.69973e-79	0.358529	0.903	0.79	2.62155e-74	Mac_FOLR2	Mbnl1
3.06268e-78	0.498694	0.56	0.396	8.2775e-74	Mac_FOLR2	Dnajc13
9.46198e-78	0.437639	0.798	0.665	2.55729e-73	Mac_FOLR2	Kmt2e
4.90273e-77	0.389895	0.836	0.605	1.32506e-72	Mac_FOLR2	Pla2g7
8.63534e-77	0.450345	0.553	0.387	2.33387e-72	Mac_FOLR2	Wdfy3
1.67542e-76	0.40031	0.545	0.366	4.52816e-72	Mac_FOLR2	Slc29a1
1.69727e-75	0.422983	0.645	0.482	4.58721e-71	Mac_FOLR2	Nav1
1.74672e-75	0.388885	0.732	0.606	4.72086e-71	Mac_FOLR2	Comt
2.81629e-75	0.541126	0.571	0.399	7.6116e-71	Mac_FOLR2	Ptger4
1.06724e-74	0.436648	0.477	0.3	2.88442e-70	Mac_FOLR2	Tmem87b
1.178e-74	0.454161	0.476	0.278	3.18378e-70	Mac_FOLR2	Rtp4
1.30033e-74	0.401631	0.572	0.419	3.5144e-70	Mac_FOLR2	Idh2
1.86605e-74	0.44206	0.626	0.468	5.04337e-70	Mac_FOLR2	Arhgap18
3.66776e-74	0.373009	0.957	0.897	9.91285e-70	Mac_FOLR2	Ifitm3
5.39551e-74	0.3451	0.799	0.648	1.45824e-69	Mac_FOLR2	Samhd1
1.2012e-73	0.425841	0.597	0.441	3.24648e-69	Mac_FOLR2	Sec14l1
1.86924e-73	0.457666	0.508	0.319	5.052e-69	Mac_FOLR2	Tanc2
2.01696e-73	0.428435	0.617	0.449	5.45123e-69	Mac_FOLR2	Hip1
2.15591e-73	0.459641	0.641	0.503	5.82678e-69	Mac_FOLR2	Gapvd1
3.827e-73	0.409736	0.842	0.724	1.03432e-68	Mac_FOLR2	Clk1
4.94204e-73	0.458157	0.9	0.758	1.33568e-68	Mac_FOLR2	Zfp36l2
1.33426e-72	0.633426	0.825	0.736	3.60611e-68	Mac_FOLR2	Plek
6.51229e-72	0.453899	0.705	0.555	1.76008e-67	Mac_FOLR2	Tnfaip8l2
1.26319e-71	0.422295	0.602	0.44	3.41403e-67	Mac_FOLR2	Apobec3
2.49308e-71	0.391825	0.494	0.326	6.73804e-67	Mac_FOLR2	Ppp1r21
1.01174e-70	0.468219	0.622	0.466	2.73442e-66	Mac_FOLR2	Trim30a
1.24353e-70	0.579929	0.74	0.572	3.3609e-66	Mac_FOLR2	Ccr5
1.66117e-70	0.42848	0.596	0.423	4.48966e-66	Mac_FOLR2	Adap2
2.257e-70	0.351535	0.914	0.794	6.09999e-66	Mac_FOLR2	Timp2
2.71674e-70	0.368446	0.368	0.201	7.34255e-66	Mac_FOLR2	Mtmr12
2.83526e-70	0.330723	0.315	0.15	7.66285e-66	Mac_FOLR2	Lpin1
4.49526e-70	0.561437	0.887	0.765	1.21493e-65	Mac_FOLR2	Brd2
4.71777e-70	0.335047	0.916	0.814	1.27507e-65	Mac_FOLR2	Rap1b
5.82778e-70	0.366677	0.87	0.787	1.57507e-65	Mac_FOLR2	Srsf5
6.49105e-70	0.386813	0.572	0.421	1.75434e-65	Mac_FOLR2	Cmtm6
1.20058e-69	0.417988	0.664	0.534	3.24482e-65	Mac_FOLR2	Fndc3a
2.17812e-69	0.370608	0.536	0.369	5.8868e-65	Mac_FOLR2	Trim47
3.67593e-69	0.428488	0.51	0.354	9.93493e-65	Mac_FOLR2	Gpr146
1.76328e-68	0.481714	0.648	0.489	4.76561e-64	Mac_FOLR2	Xdh
2.02441e-68	0.338664	0.824	0.707	5.47138e-64	Mac_FOLR2	Aldh2
2.08645e-68	0.371073	0.837	0.709	5.63904e-64	Mac_FOLR2	Gns
3.38814e-68	0.456584	0.748	0.622	9.15713e-64	Mac_FOLR2	Tob2
4.8574e-68	0.388493	0.733	0.605	1.31281e-63	Mac_FOLR2	Tpp1
8.35108e-68	0.455624	0.635	0.515	2.25705e-63	Mac_FOLR2	Bin1
1.26484e-67	0.400461	0.427	0.256	3.41849e-63	Mac_FOLR2	P2rx7
2.05464e-67	0.378575	0.338	0.173	5.55309e-63	Mac_FOLR2	Ints6l
5.12483e-67	0.481884	0.575	0.413	1.38509e-62	Mac_FOLR2	Lacc1
8.97957e-67	0.591159	0.902	0.806	2.42691e-62	Mac_FOLR2	Cebpb
1.19417e-66	0.460437	0.564	0.418	3.22747e-62	Mac_FOLR2	Atp6v0a1
1.70754e-66	0.60434	0.621	0.449	4.61496e-62	Mac_FOLR2	Hspa1a
1.76819e-66	0.408444	0.389	0.223	4.7789e-62	Mac_FOLR2	Rnf141
2.87277e-66	0.399728	0.822	0.708	7.76423e-62	Mac_FOLR2	Irf2bp2
4.46095e-66	0.405622	0.573	0.424	1.20566e-61	Mac_FOLR2	Per1
9.93783e-66	0.373173	0.697	0.55	2.6859e-61	Mac_FOLR2	Lmo2
1.75338e-65	0.326155	0.664	0.49	4.73887e-61	Mac_FOLR2	Sash1
1.89299e-65	0.412626	0.576	0.414	5.11617e-61	Mac_FOLR2	Tet3
2.70421e-65	0.386169	0.365	0.202	7.30867e-61	Mac_FOLR2	Sesn1
2.72575e-65	0.345007	0.963	0.82	7.36688e-61	Mac_FOLR2	Lgmn
4.93958e-65	0.42036	0.448	0.27	1.33502e-60	Mac_FOLR2	Gm21188
7.03412e-65	0.337418	0.252	0.103	1.90111e-60	Mac_FOLR2	Ifi213
2.3791e-64	0.352051	0.816	0.659	6.42999e-60	Mac_FOLR2	Dhrs3
2.45857e-64	0.413097	0.617	0.476	6.64478e-60	Mac_FOLR2	Birc3
3.02518e-64	0.56874	0.432	0.262	8.17615e-60	Mac_FOLR2	Egr2
3.4835e-64	0.505961	0.738	0.631	9.41486e-60	Mac_FOLR2	Bach1
6.92881e-64	0.38	0.839	0.731	1.87265e-59	Mac_FOLR2	Rgs10
1.05787e-63	1.42815	0.766	0.719	2.8591e-59	Mac_FOLR2	Cxcl2
2.59816e-63	0.414454	0.417	0.26	7.02205e-59	Mac_FOLR2	Prxl2b
4.01221e-63	0.288565	0.291	0.136	1.08438e-58	Mac_FOLR2	Cela1
5.17319e-63	0.432783	0.451	0.286	1.39816e-58	Mac_FOLR2	Fkbp5
6.65462e-63	0.258984	0.77	0.549	1.79854e-58	Mac_FOLR2	Igf1
7.10967e-63	0.349562	0.499	0.35	1.92153e-58	Mac_FOLR2	Fez2
1.14177e-62	0.331625	0.408	0.243	3.08585e-58	Mac_FOLR2	St6gal1
1.40024e-62	0.374335	0.446	0.285	3.78444e-58	Mac_FOLR2	Pros1
2.09594e-62	0.400114	0.542	0.396	5.66469e-58	Mac_FOLR2	Pias1
2.79062e-62	0.373657	0.693	0.578	7.5422e-58	Mac_FOLR2	Ppp1r12c
4.94632e-62	0.35146	0.806	0.697	1.33684e-57	Mac_FOLR2	Wdr26
8.64529e-62	0.402478	0.507	0.357	2.33656e-57	Mac_FOLR2	Rreb1
1.12002e-61	0.362344	0.754	0.581	3.02707e-57	Mac_FOLR2	Clec4a3
1.58714e-61	0.430914	0.434	0.291	4.28955e-57	Mac_FOLR2	Agtrap
2.05608e-61	0.313696	0.306	0.154	5.55695e-57	Mac_FOLR2	Slc16a7
2.49429e-61	0.471104	0.66	0.511	6.74132e-57	Mac_FOLR2	Atp13a2
6.6636e-61	0.262373	0.738	0.614	1.80097e-56	Mac_FOLR2	Cebpd
7.72884e-61	0.34529	0.552	0.403	2.08887e-56	Mac_FOLR2	Mfsd11
1.97629e-60	0.369187	0.735	0.623	5.34133e-56	Mac_FOLR2	Arhgap17
2.52149e-60	0.310547	0.381	0.22	6.81483e-56	Mac_FOLR2	Zdhhc14
3.08627e-60	0.321737	0.983	0.909	8.34126e-56	Mac_FOLR2	H2-D1
3.33043e-60	0.364803	0.72	0.586	9.00116e-56	Mac_FOLR2	Camk1
5.65366e-60	0.462291	0.523	0.384	1.52801e-55	Mac_FOLR2	Sulf2
6.50948e-60	0.311129	0.334	0.179	1.75932e-55	Mac_FOLR2	Inpp4a
1.11905e-59	0.97342	0.885	0.795	3.02446e-55	Mac_FOLR2	Wfdc17
1.5448e-59	0.323568	0.275	0.129	4.17513e-55	Mac_FOLR2	Mir99ahg
1.89691e-59	0.340702	0.582	0.444	5.12677e-55	Mac_FOLR2	Cd164
6.03407e-59	0.385542	0.476	0.316	1.63083e-54	Mac_FOLR2	Samd9l
7.27878e-59	0.376064	0.622	0.473	1.96724e-54	Mac_FOLR2	Gna12
1.05086e-58	0.456896	0.698	0.58	2.84016e-54	Mac_FOLR2	Plxnb2
1.14227e-58	0.484415	0.514	0.351	3.08721e-54	Mac_FOLR2	Nfkbid
1.70372e-58	0.362136	0.803	0.684	4.60465e-54	Mac_FOLR2	Celf2
1.84275e-58	0.258072	0.416	0.256	4.9804e-54	Mac_FOLR2	Zcchc24
2.76258e-58	0.491427	0.702	0.581	7.46643e-54	Mac_FOLR2	Ppp1r10
2.88255e-58	0.406271	0.782	0.68	7.79067e-54	Mac_FOLR2	Mef2a
5.06824e-58	0.354505	0.845	0.739	1.36979e-53	Mac_FOLR2	Tpr
9.08279e-58	0.396496	0.683	0.549	2.45481e-53	Mac_FOLR2	Cd86
1.00061e-57	0.308458	0.803	0.717	2.70436e-53	Mac_FOLR2	Asah1
2.62322e-57	0.40515	0.588	0.448	7.08977e-53	Mac_FOLR2	Cd37
4.22222e-57	0.627712	0.677	0.554	1.14114e-52	Mac_FOLR2	Irf1
8.11288e-57	0.410708	0.607	0.493	2.19267e-52	Mac_FOLR2	Map3k8
8.75471e-57	0.311837	0.476	0.313	2.36613e-52	Mac_FOLR2	Rcsd1
7.48594e-56	0.436646	0.69	0.573	2.02322e-51	Mac_FOLR2	Nufip2
1.15031e-55	0.393733	0.759	0.677	3.10894e-51	Mac_FOLR2	Ap2m1
2.4082e-55	0.323762	0.846	0.748	6.50863e-51	Mac_FOLR2	Akap13
2.94361e-55	0.478891	0.567	0.41	7.95569e-51	Mac_FOLR2	Plk2
3.69562e-55	0.407788	0.608	0.521	9.98814e-51	Mac_FOLR2	Osbpl9
4.18625e-55	0.390284	0.432	0.264	1.13142e-50	Mac_FOLR2	Oasl2
4.22005e-55	0.327226	0.851	0.771	1.14055e-50	Mac_FOLR2	Pnrc1
4.26937e-55	0.323695	0.825	0.663	1.15388e-50	Mac_FOLR2	Cndp2
4.61046e-55	0.298529	0.422	0.271	1.24607e-50	Mac_FOLR2	Ulk2
8.21444e-55	0.389262	0.555	0.417	2.22012e-50	Mac_FOLR2	Tle4
1.11614e-54	0.338057	0.723	0.56	3.0166e-50	Mac_FOLR2	Fcgr1
1.68187e-54	0.742201	0.752	0.636	4.54559e-50	Mac_FOLR2	Sdc4
4.51809e-54	0.310957	0.409	0.252	1.2211e-49	Mac_FOLR2	Notch1
6.79008e-54	0.268309	0.981	0.895	1.83515e-49	Mac_FOLR2	H2-K1
7.46952e-54	0.521129	0.58	0.446	2.01879e-49	Mac_FOLR2	Hexim1
8.17364e-54	0.402558	0.585	0.459	2.20909e-49	Mac_FOLR2	Ntpcr
2.74637e-53	0.26486	0.711	0.598	7.42262e-49	Mac_FOLR2	Cd302
5.95731e-53	0.402858	0.51	0.378	1.61008e-48	Mac_FOLR2	Fkbp15
1.1917e-52	0.334121	0.467	0.33	3.22082e-48	Mac_FOLR2	Rasa1
2.81146e-52	0.360287	0.462	0.315	7.59852e-48	Mac_FOLR2	Ptpro
3.42376e-52	0.407219	0.549	0.425	9.2534e-48	Mac_FOLR2	AC149090.1
3.949e-52	0.388105	0.776	0.616	1.0673e-47	Mac_FOLR2	Rab7b
4.01361e-52	0.369705	0.505	0.368	1.08476e-47	Mac_FOLR2	Arhgef6
4.60918e-52	0.381204	0.821	0.727	1.24572e-47	Mac_FOLR2	Bst2
5.14346e-52	0.38944	0.501	0.363	1.39012e-47	Mac_FOLR2	Rbbp8
6.20555e-52	0.351243	0.639	0.506	1.67717e-47	Mac_FOLR2	Pla2g15
1.20834e-51	0.335816	0.644	0.526	3.26578e-47	Mac_FOLR2	Klf3
1.20883e-51	0.298729	0.42	0.278	3.26711e-47	Mac_FOLR2	Trim41
1.05328e-50	0.32068	0.522	0.379	2.84669e-46	Mac_FOLR2	Ugcg
2.33249e-50	0.403275	0.622	0.505	6.30401e-46	Mac_FOLR2	Ets2
2.487e-50	0.310421	0.917	0.837	6.72161e-46	Mac_FOLR2	Clta
3.46856e-50	0.373731	0.422	0.28	9.37446e-46	Mac_FOLR2	Snx30
4.37238e-50	0.345183	0.548	0.423	1.18172e-45	Mac_FOLR2	Rab31
4.66656e-50	0.31331	0.748	0.597	1.26123e-45	Mac_FOLR2	Serpinb6a
5.48555e-50	0.356678	0.498	0.358	1.48258e-45	Mac_FOLR2	Raph1
6.33924e-50	0.298857	0.365	0.219	1.71331e-45	Mac_FOLR2	Il16
6.69744e-50	0.369613	0.478	0.346	1.81012e-45	Mac_FOLR2	Klhl9
6.77168e-50	0.312408	0.697	0.585	1.83018e-45	Mac_FOLR2	Pip4k2a
7.10413e-50	0.315194	0.469	0.337	1.92003e-45	Mac_FOLR2	Ly96
1.03831e-49	0.273603	0.352	0.204	2.80624e-45	Mac_FOLR2	S1pr1
1.68948e-49	0.328165	0.848	0.75	4.56616e-45	Mac_FOLR2	Lars2
1.97225e-49	0.282483	0.842	0.752	5.33039e-45	Mac_FOLR2	Rab14
2.02919e-49	1.07717	0.656	0.552	5.4843e-45	Mac_FOLR2	Ccl3
2.81682e-49	0.304549	0.749	0.631	7.61301e-45	Mac_FOLR2	P2rx4
2.96868e-49	0.338244	0.58	0.462	8.02346e-45	Mac_FOLR2	Stxbp3
2.99393e-49	0.335833	0.478	0.328	8.09169e-45	Mac_FOLR2	Themis2
5.03349e-49	0.420868	0.459	0.324	1.3604e-44	Mac_FOLR2	Slc16a6
1.04442e-48	0.341488	0.383	0.231	2.82275e-44	Mac_FOLR2	Fgfr1
1.04761e-48	0.250269	0.308	0.175	2.83136e-44	Mac_FOLR2	Myo7a
1.30367e-48	0.269731	0.789	0.701	3.52343e-44	Mac_FOLR2	Rab1a
2.12704e-48	0.303111	0.564	0.436	5.74876e-44	Mac_FOLR2	Mapk14
2.66798e-48	0.324334	0.495	0.372	7.21076e-44	Mac_FOLR2	Prkacb
3.83475e-48	0.293999	0.678	0.563	1.03642e-43	Mac_FOLR2	Rock2
3.83519e-48	0.307208	0.745	0.64	1.03654e-43	Mac_FOLR2	Foxp1
3.9939e-48	0.316115	0.768	0.665	1.07943e-43	Mac_FOLR2	Mat2a
5.08527e-48	0.391084	0.927	0.841	1.3744e-43	Mac_FOLR2	Sat1
5.51076e-48	0.264358	0.294	0.16	1.48939e-43	Mac_FOLR2	Slc12a7
7.00117e-48	0.260426	0.349	0.211	1.89221e-43	Mac_FOLR2	Nacc2
8.02656e-48	0.34757	0.6	0.467	2.16934e-43	Mac_FOLR2	Nfam1
1.42196e-47	0.348232	0.595	0.485	3.84313e-43	Mac_FOLR2	Galnt1
1.68637e-47	0.382294	0.992	0.94	4.55775e-43	Mac_FOLR2	mt-Nd2
2.30681e-47	0.353485	0.442	0.299	6.23461e-43	Mac_FOLR2	Stard9
2.80424e-47	0.347338	0.615	0.507	7.57902e-43	Mac_FOLR2	Washc2
7.68859e-47	0.251893	0.253	0.126	2.07799e-42	Mac_FOLR2	Tlr8
9.57272e-47	0.314286	0.465	0.335	2.58722e-42	Mac_FOLR2	Mknk1
1.23311e-46	0.359	0.556	0.417	3.33272e-42	Mac_FOLR2	Naaa
1.48101e-46	0.320997	0.337	0.204	4.00273e-42	Mac_FOLR2	Ang
2.25294e-46	0.368247	0.687	0.586	6.08903e-42	Mac_FOLR2	Ehd1
4.45021e-46	0.504386	0.43	0.292	1.20276e-41	Mac_FOLR2	Rnd3
4.69082e-46	0.345447	0.598	0.482	1.26779e-41	Mac_FOLR2	Trim8
9.61545e-46	0.373502	0.365	0.223	2.59877e-41	Mac_FOLR2	Gm26740
1.11342e-45	0.335469	0.724	0.608	3.00925e-41	Mac_FOLR2	Lgals3bp
1.45154e-45	0.388597	0.434	0.296	3.92307e-41	Mac_FOLR2	Fgd4
1.46739e-45	0.332891	0.565	0.449	3.96591e-41	Mac_FOLR2	Plod1
1.75366e-45	0.373612	0.392	0.253	4.73962e-41	Mac_FOLR2	Stat2
1.85374e-45	0.292088	0.737	0.63	5.01011e-41	Mac_FOLR2	Tacc1
2.21953e-45	0.37515	0.473	0.349	5.99874e-41	Mac_FOLR2	Washc4
4.40357e-45	0.412481	0.62	0.516	1.19015e-40	Mac_FOLR2	Pcf11
6.31423e-45	0.266394	0.91	0.803	1.70655e-40	Mac_FOLR2	Hexa
1.1615e-44	0.291585	0.927	0.879	3.13919e-40	Mac_FOLR2	Ifitm2
3.32436e-44	0.37578	0.652	0.503	8.98475e-40	Mac_FOLR2	Pou2f2
9.51727e-44	0.286744	0.833	0.742	2.57223e-39	Mac_FOLR2	Tra2b
9.64912e-44	0.482104	0.664	0.597	2.60787e-39	Mac_FOLR2	Sbno2
1.84372e-43	0.278627	0.327	0.2	4.98302e-39	Mac_FOLR2	Arhgap12
2.77798e-43	0.263103	0.317	0.186	7.50805e-39	Mac_FOLR2	Adam19
3.28246e-43	0.304198	0.894	0.746	8.8715e-39	Mac_FOLR2	Cyth4
4.6626e-43	0.260912	0.823	0.756	1.26016e-38	Mac_FOLR2	Snx3
6.36208e-43	0.309278	0.634	0.516	1.71948e-38	Mac_FOLR2	Lcp2
7.69444e-43	0.304784	0.363	0.232	2.07958e-38	Mac_FOLR2	Mfsd6
1.29584e-42	0.30889	0.654	0.564	3.50228e-38	Mac_FOLR2	Gnaq
1.41695e-42	0.350898	0.708	0.603	3.8296e-38	Mac_FOLR2	Zbtb7a
3.54731e-42	0.293462	0.616	0.513	9.58731e-38	Mac_FOLR2	Trafd1
5.35457e-42	0.395363	0.722	0.65	1.44718e-37	Mac_FOLR2	Kdm6b
2.40922e-41	0.253868	0.363	0.235	6.5114e-37	Mac_FOLR2	Fbxw4
2.56275e-41	0.262623	0.311	0.185	6.92635e-37	Mac_FOLR2	Mtr
5.83683e-41	0.254747	0.253	0.136	1.57752e-36	Mac_FOLR2	Tspan32
7.82493e-41	0.282694	0.549	0.447	2.11484e-36	Mac_FOLR2	Adam9
1.27e-40	0.323982	0.624	0.513	3.43244e-36	Mac_FOLR2	Synj1
1.38911e-40	0.286601	0.503	0.391	3.75434e-36	Mac_FOLR2	Fam234a
1.41723e-40	0.321445	0.323	0.198	3.83034e-36	Mac_FOLR2	Mtm1
1.42274e-40	0.273376	0.958	0.866	3.84524e-36	Mac_FOLR2	Lamp1
1.46974e-40	0.342759	0.499	0.385	3.97225e-36	Mac_FOLR2	Herc1
1.60232e-40	0.306426	0.691	0.6	4.33059e-36	Mac_FOLR2	Ralbp1
2.37109e-40	0.293175	0.792	0.687	6.40835e-36	Mac_FOLR2	Fermt3
2.41661e-40	0.325381	0.48	0.362	6.53136e-36	Mac_FOLR2	Dmxl1
2.64454e-40	0.300482	0.709	0.579	7.14739e-36	Mac_FOLR2	Ncf1
2.70839e-40	0.331466	0.84	0.754	7.31997e-36	Mac_FOLR2	Rsrp1
5.39092e-40	0.341472	0.585	0.489	1.457e-35	Mac_FOLR2	Ap1s2
9.53164e-40	0.293521	0.471	0.361	2.57612e-35	Mac_FOLR2	Phf20
1.34011e-39	0.3146	0.608	0.491	3.6219e-35	Mac_FOLR2	Fam111a
1.44989e-39	0.257377	0.826	0.733	3.91863e-35	Mac_FOLR2	Ptbp3
1.58693e-39	0.306417	0.553	0.442	4.28899e-35	Mac_FOLR2	Sipa1
1.72876e-39	0.314894	0.505	0.395	4.67231e-35	Mac_FOLR2	Secisbp2l
2.02303e-39	0.290596	0.881	0.789	5.46765e-35	Mac_FOLR2	Srsf2
3.88553e-39	0.396518	0.601	0.472	1.05014e-34	Mac_FOLR2	Tnf
4.85679e-39	0.3384	0.634	0.51	1.31264e-34	Mac_FOLR2	Slc43a2
6.92127e-39	0.316133	0.505	0.401	1.87061e-34	Mac_FOLR2	Rapgef6
6.94459e-39	0.253421	0.364	0.228	1.87691e-34	Mac_FOLR2	Trim30d
1.0672e-38	0.391123	0.467	0.343	2.88431e-34	Mac_FOLR2	Gm26532
1.49236e-38	0.278081	0.311	0.189	4.03339e-34	Mac_FOLR2	Kansl1l
2.52057e-38	0.254211	0.333	0.212	6.81235e-34	Mac_FOLR2	Slc25a37
3.41323e-38	0.353055	0.561	0.467	9.22494e-34	Mac_FOLR2	Dram2
7.60764e-38	0.277724	0.744	0.626	2.05612e-33	Mac_FOLR2	Lrrc25
8.27507e-38	0.305956	0.517	0.42	2.2365e-33	Mac_FOLR2	Cept1
1.61731e-37	0.277943	0.708	0.609	4.37112e-33	Mac_FOLR2	Inpp5d
1.6235e-37	0.27795	0.446	0.332	4.38784e-33	Mac_FOLR2	Sft2d2
1.86356e-37	0.288444	0.592	0.476	5.03665e-33	Mac_FOLR2	Sp100
1.90113e-37	0.259831	0.568	0.439	5.13817e-33	Mac_FOLR2	Nrp2
3.20484e-37	0.298617	0.602	0.508	8.66173e-33	Mac_FOLR2	Cttnbp2nl
3.60307e-37	0.326431	0.484	0.385	9.73802e-33	Mac_FOLR2	Fh1
4.29902e-37	0.277829	0.636	0.525	1.1619e-32	Mac_FOLR2	Kdm7a
5.08417e-37	0.364719	0.389	0.272	1.3741e-32	Mac_FOLR2	Cbx4
9.84368e-37	0.285486	0.512	0.407	2.66045e-32	Mac_FOLR2	Kif1b
1.06601e-36	0.307806	0.477	0.36	2.88111e-32	Mac_FOLR2	Ralgds
1.21091e-36	0.264424	0.473	0.366	3.27273e-32	Mac_FOLR2	Rap1gds1
2.25161e-36	0.256576	0.468	0.349	6.08543e-32	Mac_FOLR2	Arhgap31
3.5166e-36	0.298874	0.648	0.572	9.50432e-32	Mac_FOLR2	Sertad1
4.76614e-36	0.486758	0.487	0.361	1.28814e-31	Mac_FOLR2	Nabp1
9.94224e-36	0.284824	0.6	0.511	2.68709e-31	Mac_FOLR2	Ccdc50
1.23713e-35	0.312021	0.732	0.655	3.3436e-31	Mac_FOLR2	Tsc22d4
1.61083e-35	0.576625	0.718	0.633	4.35358e-31	Mac_FOLR2	Cd83
1.99008e-35	0.250664	0.764	0.69	5.37858e-31	Mac_FOLR2	Rbms1
2.13707e-35	0.310079	0.315	0.201	5.77585e-31	Mac_FOLR2	Slc38a6
2.3398e-35	0.332532	0.387	0.277	6.32378e-31	Mac_FOLR2	Slc45a4
2.5806e-35	0.336153	0.502	0.386	6.9746e-31	Mac_FOLR2	Rnf213
2.92638e-35	0.363274	0.635	0.557	7.90913e-31	Mac_FOLR2	Dnajb9
3.44133e-35	0.285431	0.806	0.729	9.30087e-31	Mac_FOLR2	Ap2s1
3.90756e-35	0.327481	0.464	0.36	1.0561e-30	Mac_FOLR2	Ankfy1
4.38121e-35	0.307492	0.649	0.585	1.18411e-30	Mac_FOLR2	Tubb6
5.29476e-35	0.258654	0.843	0.702	1.43102e-30	Mac_FOLR2	Cd14
1.09568e-34	0.273614	0.389	0.278	2.96129e-30	Mac_FOLR2	Rnf145
1.1229e-34	0.288433	0.49	0.386	3.03486e-30	Mac_FOLR2	Mindy2
1.21884e-34	0.355855	0.523	0.409	3.29415e-30	Mac_FOLR2	Fgl2
1.43589e-34	0.275334	0.748	0.679	3.88078e-30	Mac_FOLR2	Mapkapk2
1.52464e-34	0.292521	0.683	0.608	4.12066e-30	Mac_FOLR2	Necap2
1.75826e-34	0.291513	0.694	0.611	4.75206e-30	Mac_FOLR2	Evi2a
2.42795e-34	0.256004	0.344	0.233	6.56203e-30	Mac_FOLR2	Usp24
3.82655e-34	0.272948	0.373	0.256	1.0342e-29	Mac_FOLR2	Tpcn1
6.97351e-34	0.254419	0.375	0.268	1.88473e-29	Mac_FOLR2	Evi5
1.0683e-33	0.291458	0.421	0.315	2.8873e-29	Mac_FOLR2	Dip2b
1.08885e-33	0.358689	0.583	0.5	2.94284e-29	Mac_FOLR2	Zfp703
1.34536e-33	0.33094	0.575	0.485	3.6361e-29	Mac_FOLR2	Tfe3
1.43049e-33	0.252857	0.74	0.685	3.86618e-29	Mac_FOLR2	Hsbp1
1.46237e-33	0.281493	0.605	0.518	3.95234e-29	Mac_FOLR2	Pura
2.14436e-33	0.296845	0.43	0.324	5.79557e-29	Mac_FOLR2	Rp2
2.30095e-33	0.258887	0.468	0.349	6.21876e-29	Mac_FOLR2	Slc7a8
3.27261e-33	0.258117	0.377	0.261	8.8449e-29	Mac_FOLR2	Plcl2
4.04221e-33	0.270907	0.668	0.57	1.09249e-28	Mac_FOLR2	Dleu2
7.61654e-33	0.294953	0.59	0.5	2.05852e-28	Mac_FOLR2	Arid4a
9.67948e-33	0.323882	0.639	0.545	2.61607e-28	Mac_FOLR2	Dnase2a
1.14352e-32	0.304577	0.678	0.591	3.0906e-28	Mac_FOLR2	Gls
1.79443e-32	0.300076	0.61	0.53	4.84981e-28	Mac_FOLR2	Fnip1
2.23752e-32	0.278913	0.548	0.46	6.04736e-28	Mac_FOLR2	Tifa
2.35981e-32	0.263669	0.404	0.303	6.37787e-28	Mac_FOLR2	Tmem141
2.64145e-32	0.339839	0.641	0.58	7.13905e-28	Mac_FOLR2	Nipa2
4.45967e-32	0.259128	0.321	0.216	1.20532e-27	Mac_FOLR2	Scamp1
4.53358e-32	0.319941	0.405	0.297	1.22529e-27	Mac_FOLR2	Pfkfb3
4.54972e-32	0.300908	0.561	0.479	1.22965e-27	Mac_FOLR2	Ripk1
4.60262e-32	0.300262	0.368	0.26	1.24395e-27	Mac_FOLR2	Pikfyve
5.27052e-32	0.291588	0.642	0.547	1.42446e-27	Mac_FOLR2	Il10ra
7.00749e-32	0.293615	0.752	0.667	1.89392e-27	Mac_FOLR2	Atrx
1.151e-31	0.482872	0.986	0.935	3.11081e-27	Mac_FOLR2	Hspa5
1.44955e-31	0.267659	0.429	0.323	3.9177e-27	Mac_FOLR2	Rere
2.3412e-31	0.272258	0.352	0.247	6.32757e-27	Mac_FOLR2	Mlxip
2.70117e-31	0.316005	0.479	0.381	7.30046e-27	Mac_FOLR2	Dennd1a
5.5244e-31	0.269338	0.711	0.617	1.49308e-26	Mac_FOLR2	Arhgap30
6.24866e-31	0.282175	0.697	0.635	1.68882e-26	Mac_FOLR2	H2-T23
8.8927e-31	0.253514	0.535	0.44	2.40343e-26	Mac_FOLR2	Tut4
9.6982e-31	0.274629	0.659	0.579	2.62113e-26	Mac_FOLR2	Rnpep
1.03908e-30	0.257222	0.635	0.544	2.80834e-26	Mac_FOLR2	Neu1
1.35653e-30	0.275573	0.5	0.403	3.6663e-26	Mac_FOLR2	Chd9
1.47595e-30	0.25675	0.658	0.587	3.98906e-26	Mac_FOLR2	Irf2
2.00139e-30	0.270631	0.41	0.314	5.40915e-26	Mac_FOLR2	Tbc1d9b
1.02504e-29	0.255008	0.52	0.433	2.77038e-25	Mac_FOLR2	Morc3
1.12251e-29	0.33439	0.566	0.486	3.03381e-25	Mac_FOLR2	Ep300
1.22493e-29	0.295947	0.588	0.501	3.31063e-25	Mac_FOLR2	Cln8
7.2684e-29	0.370042	0.409	0.309	1.96443e-24	Mac_FOLR2	Arrdc3
1.28754e-28	0.299049	0.703	0.632	3.47983e-24	Mac_FOLR2	Ddit3
4.71613e-28	0.29037	0.534	0.458	1.27463e-23	Mac_FOLR2	Cep170
1.04443e-27	0.256932	0.396	0.299	2.82278e-23	Mac_FOLR2	Ncoa1
1.47385e-27	0.255455	0.669	0.614	3.98337e-23	Mac_FOLR2	Bcl10
2.01008e-27	0.262541	0.649	0.588	5.43264e-23	Mac_FOLR2	Hmox2
2.18604e-27	0.269895	0.373	0.272	5.90821e-23	Mac_FOLR2	Pik3cg
4.58684e-27	0.255412	0.414	0.314	1.23968e-22	Mac_FOLR2	Crebrf
4.86397e-27	0.318991	0.561	0.486	1.31458e-22	Mac_FOLR2	Csrnp1
9.71886e-27	0.292814	0.941	0.879	2.62672e-22	Mac_FOLR2	Nfkbia
1.00764e-26	0.343607	0.534	0.464	2.72335e-22	Mac_FOLR2	Peli1
1.78011e-26	0.294279	0.964	0.919	4.81111e-22	Mac_FOLR2	Cd74
2.52461e-26	0.252196	0.901	0.806	6.82327e-22	Mac_FOLR2	H2-Aa
5.90633e-26	0.326908	0.505	0.394	1.59631e-21	Mac_FOLR2	Ccr1
1.713e-25	0.275364	0.576	0.5	4.62971e-21	Mac_FOLR2	Ddi2
2.70111e-25	0.253818	0.378	0.284	7.30028e-21	Mac_FOLR2	Pde3b
2.78797e-25	0.296843	0.568	0.508	7.53506e-21	Mac_FOLR2	Itsn2
2.93952e-25	0.251422	0.452	0.351	7.94464e-21	Mac_FOLR2	Pitpnc1
3.19282e-25	0.28196	0.406	0.32	8.62922e-21	Mac_FOLR2	Ing2
6.3192e-25	0.250309	0.318	0.22	1.70789e-20	Mac_FOLR2	Zfp217
9.30844e-25	0.250151	0.447	0.364	2.51579e-20	Mac_FOLR2	Notch2
1.5301e-24	0.274694	0.348	0.259	4.13541e-20	Mac_FOLR2	Ago3
1.69205e-24	0.402524	0.472	0.393	4.57311e-20	Mac_FOLR2	Gm6377
2.27889e-24	0.437596	0.576	0.507	6.15917e-20	Mac_FOLR2	Tnfaip3
3.01861e-24	0.277798	0.373	0.288	8.15839e-20	Mac_FOLR2	Map3k11
3.44102e-24	0.261488	0.472	0.394	9.30005e-20	Mac_FOLR2	Rell1
3.45453e-24	0.255076	0.613	0.523	9.33656e-20	Mac_FOLR2	Etv3
7.35621e-24	0.355364	0.297	0.204	1.98816e-19	Mac_FOLR2	Hbegf
8.53675e-24	0.284754	0.428	0.345	2.30723e-19	Mac_FOLR2	Apc
1.15587e-23	1.02191	0.631	0.584	3.12396e-19	Mac_FOLR2	Ccl4
1.19599e-23	0.254006	0.702	0.647	3.2324e-19	Mac_FOLR2	Nipbl
1.44449e-23	0.277155	0.447	0.364	3.90403e-19	Mac_FOLR2	Gnpda1
7.37078e-23	0.315167	0.493	0.422	1.9921e-18	Mac_FOLR2	Ankhd1
1.155e-22	0.5316	0.301	0.216	3.12163e-18	Mac_FOLR2	Thbd
1.41288e-21	0.271983	0.509	0.438	3.81859e-17	Mac_FOLR2	Zmynd8
1.78306e-21	0.250921	0.394	0.318	4.81907e-17	Mac_FOLR2	Rmnd5a
2.11601e-21	0.354476	0.639	0.583	5.71894e-17	Mac_FOLR2	Polr2a
2.15474e-21	0.253183	0.979	0.843	5.82362e-17	Mac_FOLR2	Laptm5
8.36383e-21	0.307423	0.576	0.491	2.26049e-16	Mac_FOLR2	Gpr65
1.14489e-20	0.275523	0.627	0.544	3.09428e-16	Mac_FOLR2	Cd93
1.33294e-20	0.277986	0.995	0.94	3.60255e-16	Mac_FOLR2	mt-Nd1
2.39493e-20	0.353005	0.383	0.301	6.47279e-16	Mac_FOLR2	Tob1
7.42481e-20	0.339855	0.357	0.275	2.0067e-15	Mac_FOLR2	Tppp3
1.61239e-19	0.305622	0.517	0.453	4.3578e-15	Mac_FOLR2	Phip
1.58687e-18	0.263329	0.493	0.428	4.28885e-14	Mac_FOLR2	Pik3cd
2.80456e-18	0.275479	0.378	0.307	7.57989e-14	Mac_FOLR2	Man2a2
3.13773e-18	0.35962	0.477	0.423	8.48034e-14	Mac_FOLR2	Topors
1.81849e-17	0.256399	0.535	0.475	4.91483e-13	Mac_FOLR2	Klhl24
5.1776e-17	0.295486	0.315	0.238	1.39935e-12	Mac_FOLR2	Osm
5.69407e-17	0.276245	0.76	0.711	1.53894e-12	Mac_FOLR2	Herpud1
1.43356e-16	0.254195	0.424	0.369	3.87448e-12	Mac_FOLR2	Vcpip1
1.87288e-16	0.294568	0.325	0.252	5.06184e-12	Mac_FOLR2	2810013P06Rik
3.00533e-13	0.282945	0.443	0.403	8.12252e-09	Mac_FOLR2	Pim3
1.09056e-12	0.295454	0.399	0.351	2.94744e-08	Mac_FOLR2	Slc20a1
1.01026e-10	0.29835	0.505	0.466	2.73042e-06	Mac_FOLR2	Nlrp3
5.39002e-10	1.13702	0.326	0.292	1.45676e-05	Mac_FOLR2	mt-Rnr2
7.62011e-10	0.252201	0.765	0.766	2.05949e-05	Mac_FOLR2	Pim1
1.10384e-09	0.273225	0.767	0.708	2.98336e-05	Mac_FOLR2	Rgs2
1.72746e-07	0.388428	0.983	0.934	0.0046688	Mac_FOLR2	H3f3b
2.27056e-07	0.567183	0.326	0.292	0.00613664	Mac_FOLR2	mt-Rnr1
4.96206e-05	0.470574	0.472	0.458	1	Mac_FOLR2	Gdf15
0	2.35147	0.991	0.999	0	Angio-Mac1	Gm42418
0	2.15588	0.952	0.961	0	Angio-Mac1	Mgp
0	1.63012	0.885	0.897	0	Angio-Mac1	Sparc
1.63802e-261	1.58967	0.845	0.881	4.42709e-257	Angio-Mac1	Col3a1
3.73078e-253	1.75637	0.833	0.853	1.00832e-248	Angio-Mac1	Dcn
2.40661e-228	1.49869	0.823	0.858	6.50435e-224	Angio-Mac1	Col1a2
1.87484e-203	0.274539	0.158	0.751	5.06712e-199	Angio-Mac1	Paip2
7.88465e-190	0.263375	0.151	0.711	2.13098e-185	Angio-Mac1	Ergic3
5.84797e-189	0.253429	0.138	0.683	1.58053e-184	Angio-Mac1	Mcrip1
8.60921e-185	1.74966	0.772	0.825	2.32681e-180	Angio-Mac1	Igfbp7
2.96538e-184	0.270219	0.138	0.675	8.01454e-180	Angio-Mac1	Arl1
1.18302e-183	0.271144	0.189	0.782	3.19735e-179	Angio-Mac1	Sfr1
3.31466e-176	0.347133	0.143	0.674	8.95852e-172	Angio-Mac1	Sar1a
1.95371e-174	0.267487	0.202	0.792	5.28029e-170	Angio-Mac1	Fkbp1a
3.04244e-172	1.80608	0.76	0.833	8.22281e-168	Angio-Mac1	Bgn
5.05184e-172	0.305486	0.131	0.641	1.36536e-167	Angio-Mac1	Ift20
9.06104e-172	2.00779	0.734	0.837	2.44893e-167	Angio-Mac1	Acta2
6.68544e-168	0.313418	0.216	0.816	1.80687e-163	Angio-Mac1	Swi5
1.32865e-166	0.299192	0.207	0.799	3.59094e-162	Angio-Mac1	Snrnp70
1.95068e-165	0.367597	0.195	0.765	5.27209e-161	Angio-Mac1	Ctnnb1
1.07493e-161	0.338369	0.158	0.682	2.90523e-157	Angio-Mac1	Cnpy2
7.09768e-161	0.251926	0.084	0.526	1.91829e-156	Angio-Mac1	Cnih1
4.00036e-160	0.268993	0.136	0.631	1.08118e-155	Angio-Mac1	Sec61a1
6.5848e-158	0.260571	0.113	0.579	1.77967e-153	Angio-Mac1	Eny2
6.76393e-158	0.329331	0.155	0.667	1.82809e-153	Angio-Mac1	Dap
8.14212e-158	0.419079	0.136	0.626	2.20057e-153	Angio-Mac1	Ppp1r2
4.39099e-156	0.348888	0.219	0.801	1.18675e-151	Angio-Mac1	Eif4a2
1.28616e-155	0.337494	0.199	0.755	3.4761e-151	Angio-Mac1	Hnrnph1
1.9867e-155	0.274123	0.075	0.497	5.36945e-151	Angio-Mac1	Polr2m
3.69889e-155	0.279166	0.13	0.606	9.997e-151	Angio-Mac1	Prdx4
3.02249e-154	0.306509	0.123	0.593	8.16889e-150	Angio-Mac1	Oxct1
1.89114e-153	0.3043	0.189	0.732	5.1112e-149	Angio-Mac1	Mtch1
4.81858e-153	0.265663	0.12	0.583	1.30232e-148	Angio-Mac1	Ybx3
2.22161e-152	0.267823	0.131	0.607	6.00436e-148	Angio-Mac1	Ccnl2
2.17389e-149	0.30873	0.106	0.546	5.87538e-145	Angio-Mac1	Gabarapl1
6.13493e-148	0.27316	0.087	0.508	1.65809e-143	Angio-Mac1	Ugp2
4.6745e-147	0.279309	0.083	0.498	1.26338e-142	Angio-Mac1	Gng12
1.9295e-145	0.293713	0.092	0.516	5.21485e-141	Angio-Mac1	Cltb
3.79862e-145	0.271194	0.166	0.666	1.02665e-140	Angio-Mac1	Man2a1
6.65941e-145	0.259262	0.225	0.784	1.79984e-140	Angio-Mac1	Clic4
8.07362e-143	0.345961	0.188	0.71	2.18206e-138	Angio-Mac1	Atp2a2
1.4005e-142	0.250777	0.105	0.534	3.78514e-138	Angio-Mac1	Myo1c
2.82458e-142	0.319134	0.122	0.568	7.63399e-138	Angio-Mac1	Sptan1
5.7863e-142	1.45338	0.742	0.82	1.56386e-137	Angio-Mac1	Col1a1
7.6887e-142	0.258206	0.097	0.517	2.07802e-137	Angio-Mac1	Mlec
1.33541e-140	0.272475	0.096	0.513	3.6092e-136	Angio-Mac1	Ube2h
1.19369e-139	0.251786	0.096	0.51	3.22617e-135	Angio-Mac1	Trpm7
1.92473e-139	0.376596	0.109	0.536	5.20196e-135	Angio-Mac1	Wls
2.04449e-139	0.962198	0.89	0.968	5.52566e-135	Angio-Mac1	Mt1
5.59427e-139	0.429718	0.205	0.737	1.51196e-134	Angio-Mac1	Tmed3
6.09866e-139	0.27404	0.088	0.494	1.64829e-134	Angio-Mac1	Tbl1x
5.17971e-138	0.262076	0.083	0.48	1.39992e-133	Angio-Mac1	Dnajc1
3.73119e-135	0.742619	0.158	0.622	1.00843e-130	Angio-Mac1	Ighm
1.24274e-134	0.443219	0.181	0.683	3.35875e-130	Angio-Mac1	Actn4
4.0966e-134	0.253946	0.115	0.539	1.10719e-129	Angio-Mac1	Tspan3
2.1153e-132	0.281162	0.149	0.607	5.71703e-128	Angio-Mac1	Clec2d
6.66184e-131	0.436004	0.152	0.612	1.8005e-126	Angio-Mac1	Kdelr2
7.17076e-131	0.34882	0.09	0.484	1.93804e-126	Angio-Mac1	Fam162a
1.11973e-130	0.379662	0.153	0.609	3.0263e-126	Angio-Mac1	Tubb4b
3.9454e-129	0.451045	0.228	0.768	1.06632e-124	Angio-Mac1	Cyb5a
1.20165e-127	0.449747	0.185	0.675	3.24771e-123	Angio-Mac1	Hmgn1
1.25028e-127	0.293859	0.138	0.574	3.37914e-123	Angio-Mac1	Plec
1.5795e-127	0.369823	0.117	0.533	4.2689e-123	Angio-Mac1	Tbrg1
6.97058e-126	0.572481	0.198	0.701	1.88394e-121	Angio-Mac1	Oat
1.81522e-125	0.349595	0.157	0.61	4.90598e-121	Angio-Mac1	Por
4.25038e-125	0.253548	0.084	0.461	1.14875e-120	Angio-Mac1	Rhoq
2.62386e-121	0.409893	0.186	0.662	7.09151e-117	Angio-Mac1	Tceal9
5.42008e-120	0.271123	0.094	0.471	1.46489e-115	Angio-Mac1	Pofut2
1.50432e-119	0.307918	0.104	0.49	4.06572e-115	Angio-Mac1	Rras
1.07519e-117	0.440074	0.194	0.67	2.90591e-113	Angio-Mac1	Ifi27
1.25186e-117	0.474669	0.146	0.572	3.38341e-113	Angio-Mac1	Fndc3b
5.27068e-113	0.281343	0.086	0.441	1.42451e-108	Angio-Mac1	Wwp2
1.13829e-111	0.510561	0.155	0.58	3.07645e-107	Angio-Mac1	Map1lc3a
4.21171e-110	0.354468	0.103	0.468	1.1383e-105	Angio-Mac1	Txndc5
4.70106e-110	0.28074	0.233	0.729	1.27055e-105	Angio-Mac1	Icam1
1.74422e-109	0.329668	0.16	0.582	4.71411e-105	Angio-Mac1	Hist1h2bc
3.11641e-109	0.318692	0.079	0.417	8.42273e-105	Angio-Mac1	Smarca2
1.31975e-108	0.630856	0.193	0.655	3.56689e-104	Angio-Mac1	Cyb5r3
1.6934e-108	0.282173	0.112	0.483	4.57676e-104	Angio-Mac1	Itgav
2.15124e-108	0.423664	0.086	0.431	5.81415e-104	Angio-Mac1	Rcn2
2.18176e-108	0.339518	0.297	0.876	5.89664e-104	Angio-Mac1	Arf4
5.65187e-106	0.314983	0.136	0.528	1.52753e-101	Angio-Mac1	Itga5
9.94229e-106	0.3455	0.156	0.565	2.6871e-101	Angio-Mac1	Axl
1.51072e-105	0.252021	0.071	0.397	4.08303e-101	Angio-Mac1	Copg1
2.70869e-105	0.2785	0.065	0.383	7.32078e-101	Angio-Mac1	Rnf11
3.12762e-105	0.360301	0.106	0.464	8.45303e-101	Angio-Mac1	Tnfrsf12a
8.5799e-105	0.26587	0.106	0.461	2.31889e-100	Angio-Mac1	Ckap4
6.20855e-103	0.293772	0.09	0.428	1.67799e-98	Angio-Mac1	Bag3
7.78377e-103	0.264768	0.23	0.701	2.10372e-98	Angio-Mac1	Rnase4
8.966e-103	0.350037	0.092	0.431	2.42324e-98	Angio-Mac1	Uap1
1.60249e-101	0.263957	0.135	0.514	4.33104e-97	Angio-Mac1	AC149090.1
7.14475e-101	0.364469	0.096	0.433	1.93101e-96	Angio-Mac1	Dnajb4
8.07331e-101	0.393415	0.118	0.48	2.18197e-96	Angio-Mac1	Irs2
5.74706e-100	0.320419	0.079	0.399	1.55326e-95	Angio-Mac1	Tceal8
2.36722e-99	0.404681	0.12	0.482	6.39789e-95	Angio-Mac1	Eva1b
3.89376e-99	0.254263	0.08	0.399	1.05237e-94	Angio-Mac1	Maff
8.80178e-99	0.298937	0.333	0.916	2.37886e-94	Angio-Mac1	Dbi
1.01884e-98	0.261109	0.068	0.376	2.75362e-94	Angio-Mac1	Lxn
3.02547e-97	0.352833	0.096	0.427	8.17695e-93	Angio-Mac1	Pbxip1
2.77615e-96	0.310677	0.083	0.401	7.5031e-92	Angio-Mac1	Mafk
7.75074e-96	0.333286	0.166	0.563	2.09479e-91	Angio-Mac1	Rhoc
6.4695e-95	0.278554	0.096	0.423	1.74851e-90	Angio-Mac1	Nbeal1
1.63366e-94	0.391495	0.099	0.428	4.41529e-90	Angio-Mac1	Cpq
2.13308e-93	0.253821	0.062	0.351	5.76508e-89	Angio-Mac1	Ext2
5.86863e-93	0.661398	0.196	0.625	1.58611e-88	Angio-Mac1	mt-Nd4l
7.6257e-93	0.257312	0.066	0.359	2.061e-88	Angio-Mac1	Pdcd4
3.71198e-92	0.44064	0.181	0.582	1.00324e-87	Angio-Mac1	Klf9
6.61518e-92	0.271227	0.055	0.336	1.78789e-87	Angio-Mac1	Arl2
1.04162e-91	0.275929	0.071	0.366	2.81518e-87	Angio-Mac1	Ramp1
1.68183e-91	0.295354	0.295	0.813	4.54547e-87	Angio-Mac1	Lrp1
6.85439e-91	0.312555	0.068	0.357	1.85254e-86	Angio-Mac1	AI506816
8.94333e-91	0.306903	0.095	0.413	2.41711e-86	Angio-Mac1	Ptprs
1.0245e-89	0.477742	0.109	0.439	2.76892e-85	Angio-Mac1	Mprip
1.602e-89	0.265461	0.065	0.351	4.32973e-85	Angio-Mac1	Sept8
1.21475e-88	0.343081	0.079	0.377	3.28311e-84	Angio-Mac1	Slmap
6.67494e-88	0.461482	0.095	0.405	1.80404e-83	Angio-Mac1	Cd151
5.48833e-87	0.267549	0.127	0.464	1.48333e-82	Angio-Mac1	Aopep
1.29823e-86	0.634042	0.158	0.528	3.50872e-82	Angio-Mac1	Gstm1
2.3229e-86	0.390515	0.07	0.351	6.2781e-82	Angio-Mac1	Mbd1
3.18867e-86	0.288914	0.068	0.347	8.61801e-82	Angio-Mac1	Dag1
4.09442e-86	0.28667	0.06	0.333	1.1066e-81	Angio-Mac1	Chpt1
5.09556e-86	0.33335	0.076	0.364	1.37718e-81	Angio-Mac1	Arl4a
5.2073e-86	0.258873	0.17	0.542	1.40738e-81	Angio-Mac1	Bhlhe40
6.56977e-86	0.383722	0.259	0.724	1.77561e-81	Angio-Mac1	Ecm1
1.95733e-85	0.256909	0.073	0.357	5.29008e-81	Angio-Mac1	Cyth3
1.13283e-84	0.28276	0.066	0.341	3.06171e-80	Angio-Mac1	Hipk3
5.20195e-83	0.301871	0.11	0.42	1.40593e-78	Angio-Mac1	Ndrg1
5.90117e-82	0.703874	0.225	0.666	1.59491e-77	Angio-Mac1	Nenf
9.10209e-82	0.66442	0.153	0.508	2.46002e-77	Angio-Mac1	Lpp
6.06817e-81	0.356305	0.338	0.896	1.64005e-76	Angio-Mac1	Laptm4a
7.87336e-81	0.49976	0.131	0.457	2.12793e-76	Angio-Mac1	Nfix
1.03232e-79	0.273497	0.049	0.297	2.79006e-75	Angio-Mac1	Tvp23b
1.04249e-79	0.278641	0.073	0.343	2.81754e-75	Angio-Mac1	Arhgef12
3.32815e-79	0.444362	0.087	0.371	8.995e-75	Angio-Mac1	Kctd10
3.88656e-79	0.278678	0.052	0.301	1.05042e-74	Angio-Mac1	Zfp771
1.87944e-77	0.520009	0.134	0.458	5.07956e-73	Angio-Mac1	Fblim1
2.31975e-77	0.665916	0.149	0.492	6.26959e-73	Angio-Mac1	Nudt4
6.39887e-77	0.480572	0.084	0.359	1.72942e-72	Angio-Mac1	Ttc3
8.44559e-77	0.396032	0.074	0.339	2.28259e-72	Angio-Mac1	Sh3pxd2a
2.47463e-76	0.742015	0.182	0.555	6.68817e-72	Angio-Mac1	Calu
1.11571e-75	0.341381	0.07	0.327	3.01542e-71	Angio-Mac1	Mbtps1
1.47329e-75	0.349969	0.107	0.398	3.98186e-71	Angio-Mac1	Olfml3
2.00124e-75	0.257803	0.083	0.352	5.40874e-71	Angio-Mac1	Itga9
4.10845e-75	0.273348	0.047	0.283	1.11039e-70	Angio-Mac1	Slc44a1
4.67877e-75	0.341883	0.081	0.35	1.26453e-70	Angio-Mac1	Leng8
4.79447e-75	0.258091	0.35	0.88	1.2958e-70	Angio-Mac1	Ptms
6.86618e-75	1.54482	0.664	0.807	1.85572e-70	Angio-Mac1	Mt2
2.12941e-74	0.616059	0.264	0.723	5.75517e-70	Angio-Mac1	Slc25a4
8.10832e-74	0.326851	0.057	0.299	2.19143e-69	Angio-Mac1	Trp53inp2
6.22108e-73	0.253606	0.052	0.287	1.68137e-68	Angio-Mac1	Sec24d
1.59232e-71	0.624701	0.297	0.786	4.30356e-67	Angio-Mac1	Flna
2.35469e-71	0.286826	0.078	0.334	6.36403e-67	Angio-Mac1	Smad7
3.13791e-71	0.443167	0.076	0.331	8.48084e-67	Angio-Mac1	Zcchc24
6.30718e-71	0.357168	0.079	0.335	1.70464e-66	Angio-Mac1	Cfl2
6.59819e-71	0.713085	0.2	0.583	1.78329e-66	Angio-Mac1	Gm47283
5.49374e-70	0.360124	0.051	0.279	1.48479e-65	Angio-Mac1	Ormdl3
5.971e-70	0.290918	0.071	0.318	1.61378e-65	Angio-Mac1	Slc1a5
1.6832e-69	0.720267	0.17	0.511	4.54919e-65	Angio-Mac1	Tsc22d1
3.91411e-69	0.573377	0.158	0.484	1.05787e-64	Angio-Mac1	Mgst1
2.48349e-68	0.436351	0.069	0.31	6.71213e-64	Angio-Mac1	Crtap
2.48913e-68	0.683226	0.169	0.506	6.72737e-64	Angio-Mac1	Il11ra1
9.24826e-68	0.289887	0.056	0.283	2.49953e-63	Angio-Mac1	Fas
1.85878e-67	0.316063	0.058	0.287	5.02373e-63	Angio-Mac1	Slc39a13
4.79471e-67	0.62249	0.146	0.457	1.29587e-62	Angio-Mac1	Il6st
6.88617e-67	0.28955	0.075	0.316	1.86113e-62	Angio-Mac1	Emilin1
8.41381e-67	0.348165	0.304	0.759	2.274e-62	Angio-Mac1	Anxa1
1.17418e-66	0.360466	0.071	0.309	3.17345e-62	Angio-Mac1	Utrn
5.23454e-66	0.334609	0.366	0.91	1.41474e-61	Angio-Mac1	Selenow
1.4554e-65	0.658451	0.135	0.432	3.9335e-61	Angio-Mac1	Pdlim7
3.25548e-65	0.398755	0.361	0.889	8.7986e-61	Angio-Mac1	Rpl22l1
8.95426e-64	0.362651	0.079	0.318	2.42007e-59	Angio-Mac1	Ugdh
1.48227e-63	0.350179	0.28	0.698	4.00613e-59	Angio-Mac1	Serpinb6a
7.76021e-63	0.315208	0.052	0.264	2.09735e-58	Angio-Mac1	Fdx1
1.40912e-62	0.419251	0.352	0.891	3.80842e-58	Angio-Mac1	Bsg
3.10885e-61	0.330821	0.075	0.303	8.4023e-57	Angio-Mac1	Esyt2
3.47657e-60	0.269822	0.052	0.257	9.39612e-56	Angio-Mac1	Fech
2.44277e-59	0.624555	0.129	0.402	6.60206e-55	Angio-Mac1	Rbpms
2.70903e-59	0.275808	0.056	0.262	7.32171e-55	Angio-Mac1	Marveld1
4.53402e-59	0.840779	0.205	0.556	1.22541e-54	Angio-Mac1	Csrp1
1.1998e-58	0.362816	0.062	0.272	3.24269e-54	Angio-Mac1	Rora
2.77746e-58	0.261982	0.056	0.26	7.50664e-54	Angio-Mac1	Ier5l
5.92263e-58	0.302366	0.056	0.259	1.60071e-53	Angio-Mac1	Myc
1.97889e-56	0.313379	0.06	0.262	5.34835e-52	Angio-Mac1	Ccser2
5.69364e-56	0.722768	0.22	0.569	1.53882e-51	Angio-Mac1	Zbtb20
1.10276e-55	1.69596	0.601	0.757	2.98043e-51	Angio-Mac1	Eln
1.90077e-55	1.99087	0.573	0.674	5.13722e-51	Angio-Mac1	Tagln
9.78134e-55	0.315034	0.063	0.264	2.6436e-50	Angio-Mac1	Thra
1.2054e-54	0.379176	0.057	0.253	3.25784e-50	Angio-Mac1	Ikbip
5.31827e-54	2.30832	0.18	0.49	1.43737e-49	Angio-Mac1	Gm26917
3.47179e-53	0.466901	0.071	0.277	9.38321e-49	Angio-Mac1	Rgs3
1.25651e-52	0.403485	0.062	0.257	3.39596e-48	Angio-Mac1	Golim4
1.26105e-52	0.466572	0.081	0.292	3.40824e-48	Angio-Mac1	Qsox1
3.36632e-52	0.814566	0.201	0.527	9.09815e-48	Angio-Mac1	Selenom
4.9857e-51	0.514391	0.09	0.305	1.34749e-46	Angio-Mac1	Pdlim1
8.1393e-51	0.605593	0.104	0.332	2.19981e-46	Angio-Mac1	Pdlim2
1.56904e-50	0.65446	0.296	0.709	4.24065e-46	Angio-Mac1	Cebpd
5.46034e-50	0.857335	0.195	0.506	1.47577e-45	Angio-Mac1	Errfi1
7.10739e-50	0.473267	0.144	0.398	1.92091e-45	Angio-Mac1	Ccnd2
1.19868e-49	0.496062	0.084	0.29	3.23966e-45	Angio-Mac1	Scn1b
2.46794e-49	0.340164	0.075	0.272	6.6701e-45	Angio-Mac1	Ahnak2
1.19639e-48	0.443973	0.069	0.26	3.23348e-44	Angio-Mac1	Dtx3
3.7998e-48	0.736277	0.135	0.383	1.02697e-43	Angio-Mac1	Ltbp3
5.92605e-48	0.336326	0.295	0.67	1.60163e-43	Angio-Mac1	Cd9
1.35057e-47	0.782755	0.178	0.464	3.65019e-43	Angio-Mac1	Actn1
3.92257e-47	1.00753	0.218	0.546	1.06015e-42	Angio-Mac1	Sptbn1
8.97031e-47	0.480959	0.08	0.275	2.42441e-42	Angio-Mac1	Vcl
1.08136e-46	0.528037	0.091	0.296	2.92259e-42	Angio-Mac1	Maged1
4.90622e-45	0.502077	0.105	0.316	1.326e-40	Angio-Mac1	Cfb
8.32073e-45	0.539651	0.091	0.29	2.24884e-40	Angio-Mac1	Efemp2
9.39767e-45	0.409707	0.071	0.252	2.53991e-40	Angio-Mac1	Nr1d1
7.62821e-44	0.442149	0.075	0.259	2.06168e-39	Angio-Mac1	Prnp
6.0976e-43	0.69896	0.155	0.401	1.648e-38	Angio-Mac1	Tns1
1.26778e-42	0.611024	0.099	0.3	3.42644e-38	Angio-Mac1	Copz2
1.42701e-42	0.927992	0.348	0.825	3.85678e-38	Angio-Mac1	Dstn
1.56519e-42	0.815503	0.512	0.744	4.23023e-38	Angio-Mac1	mt-Co2
1.15082e-41	0.322294	0.086	0.271	3.11032e-37	Angio-Mac1	Gm12840
1.74678e-41	0.470981	0.078	0.257	4.72103e-37	Angio-Mac1	P3h3
3.70785e-41	0.432671	0.352	0.777	1.00212e-36	Angio-Mac1	Lmna
2.42385e-40	0.66222	0.125	0.34	6.55093e-36	Angio-Mac1	Angptl4
3.05839e-39	0.654203	0.111	0.31	8.26591e-35	Angio-Mac1	Palld
5.00486e-39	0.984679	0.234	0.55	1.35266e-34	Angio-Mac1	Tpm1
5.30377e-39	0.455688	0.103	0.293	1.43345e-34	Angio-Mac1	Fgfr1
6.39379e-39	0.617637	0.099	0.288	1.72805e-34	Angio-Mac1	Atf5
1.03096e-38	0.810658	0.162	0.404	2.78638e-34	Angio-Mac1	Dst
3.36384e-38	1.121	0.64	0.824	9.09146e-34	Angio-Mac1	Fn1
5.87099e-38	0.695249	0.767	0.987	1.58675e-33	Angio-Mac1	Myl6
7.28278e-38	0.561501	0.092	0.272	1.96832e-33	Angio-Mac1	Pkd1
9.90703e-38	0.298737	0.443	0.906	2.67757e-33	Angio-Mac1	Ahnak
1.31113e-37	0.579829	0.099	0.283	3.5436e-33	Angio-Mac1	Nfia
2.16887e-37	0.697701	0.134	0.346	5.8618e-33	Angio-Mac1	Htra3
3.38716e-37	0.58039	0.105	0.292	9.15448e-33	Angio-Mac1	Plxdc2
6.69755e-37	1.04518	0.285	0.647	1.81015e-32	Angio-Mac1	mt-Atp8
4.55746e-33	0.674194	0.126	0.317	1.23175e-28	Angio-Mac1	Serpine1
2.73043e-32	0.518891	0.406	0.896	7.37953e-28	Angio-Mac1	Gas5
6.81513e-32	0.6646	0.112	0.288	1.84193e-27	Angio-Mac1	C1ra
7.33532e-32	0.594778	0.096	0.26	1.98252e-27	Angio-Mac1	Cp
9.95677e-32	1.27315	0.747	0.992	2.69102e-27	Angio-Mac1	mt-Nd2
1.11664e-31	0.498895	0.256	0.541	3.01795e-27	Angio-Mac1	C4b
1.41425e-31	1.23244	0.764	0.992	3.8223e-27	Angio-Mac1	mt-Nd4
5.2862e-31	0.74922	0.142	0.341	1.4287e-26	Angio-Mac1	Nbl1
4.89449e-29	1.75718	0.528	0.66	1.32283e-24	Angio-Mac1	Lum
3.30437e-28	0.734648	0.142	0.327	8.93071e-24	Angio-Mac1	Col5a1
3.59023e-28	0.701089	0.112	0.275	9.70331e-24	Angio-Mac1	Ctsk
6.44482e-28	0.591813	0.127	0.3	1.74184e-23	Angio-Mac1	Plpp3
1.55031e-27	0.749349	0.11	0.271	4.19002e-23	Angio-Mac1	Fkbp7
2.18118e-27	0.557281	0.103	0.255	5.89507e-23	Angio-Mac1	mt-Nd6
3.57475e-27	0.679407	0.146	0.33	9.66148e-23	Angio-Mac1	Hes1
6.27698e-27	0.700637	0.293	0.608	1.69648e-22	Angio-Mac1	Pmepa1
6.3787e-27	1.06303	0.239	0.51	1.72397e-22	Angio-Mac1	Igfbp6
1.84658e-26	0.548797	0.331	0.66	4.99075e-22	Angio-Mac1	Gas6
1.88304e-26	0.698026	0.111	0.268	5.08929e-22	Angio-Mac1	Mmp23
1.98202e-26	0.710148	0.125	0.292	5.35681e-22	Angio-Mac1	Crip2
2.57799e-26	1.21028	0.804	0.994	6.96753e-22	Angio-Mac1	mt-Cytb
3.7906e-26	1.10947	0.22	0.471	1.02448e-21	Angio-Mac1	Mfge8
6.32859e-26	0.883255	0.335	0.712	1.71043e-21	Angio-Mac1	Tuba1a
6.89926e-26	0.788481	0.149	0.332	1.86466e-21	Angio-Mac1	Gem
8.74511e-26	0.839984	0.14	0.318	2.36354e-21	Angio-Mac1	Fkbp9
7.44433e-25	0.803034	0.142	0.318	2.01198e-20	Angio-Mac1	Mxra8
1.56805e-24	2.75161	0.323	0.273	4.23797e-20	Angio-Mac1	CT010467.1
1.93996e-24	0.631408	0.115	0.266	5.24312e-20	Angio-Mac1	Cpxm2
2.26787e-24	0.762843	0.116	0.27	6.12937e-20	Angio-Mac1	Prelp
3.02658e-24	0.612799	0.12	0.275	8.17995e-20	Angio-Mac1	Adamts2
6.00806e-24	0.756824	0.11	0.257	1.6238e-19	Angio-Mac1	Hspg2
2.56816e-23	0.96462	0.175	0.372	6.94098e-19	Angio-Mac1	Ltbp4
9.91158e-23	0.700272	0.133	0.29	2.6788e-18	Angio-Mac1	Fbln2
4.26913e-22	0.873847	0.166	0.349	1.15382e-17	Angio-Mac1	Loxl1
5.61829e-22	0.818184	0.152	0.323	1.51846e-17	Angio-Mac1	Fbn1
8.98897e-22	0.907832	0.264	0.532	2.42945e-17	Angio-Mac1	Rcn3
1.76054e-21	2.04356	0.335	0.291	4.75821e-17	Angio-Mac1	mt-Rnr1
3.54656e-21	3.10619	0.285	0.228	9.5853e-17	Angio-Mac1	Gm26870
1.06119e-20	0.955619	0.294	0.59	2.86808e-16	Angio-Mac1	Gpx3
1.86057e-20	0.936549	0.172	0.351	5.02856e-16	Angio-Mac1	Saa3
2.96523e-20	0.893766	0.231	0.454	8.01412e-16	Angio-Mac1	Col14a1
4.68946e-20	0.879078	0.172	0.347	1.26742e-15	Angio-Mac1	Meg3
1.32959e-19	0.924675	0.589	0.78	3.59347e-15	Angio-Mac1	mt-Co3
1.54444e-19	0.815529	0.127	0.271	4.17415e-15	Angio-Mac1	Bmp1
1.55106e-19	0.993312	0.167	0.339	4.19204e-15	Angio-Mac1	Lbp
6.1126e-19	0.769629	0.141	0.29	1.65205e-14	Angio-Mac1	Cavin3
7.35568e-19	0.904496	0.197	0.39	1.98802e-14	Angio-Mac1	Htra1
2.10125e-18	1.04933	0.226	0.444	5.67904e-14	Angio-Mac1	Comp
3.27263e-18	0.936376	0.137	0.282	8.84494e-14	Angio-Mac1	Pls3
5.36336e-18	0.889733	0.125	0.261	1.44956e-13	Angio-Mac1	Snhg18
8.75002e-18	0.885527	0.144	0.291	2.36487e-13	Angio-Mac1	Col6a2
1.28515e-17	0.786049	0.129	0.264	3.47338e-13	Angio-Mac1	Sfrp1
2.17384e-17	1.40128	0.336	0.291	5.87525e-13	Angio-Mac1	mt-Rnr2
2.31624e-17	0.746063	0.128	0.26	6.26011e-13	Angio-Mac1	Il33
3.57508e-17	1.12409	0.244	0.473	9.66238e-13	Angio-Mac1	Pam
4.5193e-17	0.918593	0.163	0.321	1.22143e-12	Angio-Mac1	Lox
1.97202e-16	0.948656	0.19	0.364	5.32977e-12	Angio-Mac1	Col6a1
3.08625e-16	0.932029	0.16	0.312	8.34121e-12	Angio-Mac1	Ctla2a
3.28403e-16	1.18859	0.587	0.891	8.87576e-12	Angio-Mac1	Gsn
5.11177e-16	1.39729	0.554	0.824	1.38156e-11	Angio-Mac1	Nupr1
6.08585e-16	0.818204	0.39	0.761	1.64482e-11	Angio-Mac1	Gadd45g
1.33991e-15	0.88974	0.276	0.513	3.62137e-11	Angio-Mac1	Vcam1
3.28102e-15	1.02837	0.169	0.323	8.8676e-11	Angio-Mac1	Fhl1
3.44296e-15	0.995123	0.192	0.363	9.30529e-11	Angio-Mac1	Sod3
4.29824e-15	0.993111	0.654	0.855	1.16168e-10	Angio-Mac1	mt-Atp6
4.91221e-15	0.9154	0.173	0.326	1.32762e-10	Angio-Mac1	Ccdc80
7.84473e-15	0.894269	0.128	0.251	2.12019e-10	Angio-Mac1	Il6
1.11243e-14	1.10142	0.205	0.385	3.00657e-10	Angio-Mac1	Ccn5
2.097e-14	0.510526	0.467	0.876	5.66756e-10	Angio-Mac1	S100a11
2.6931e-14	0.883174	0.139	0.266	7.27864e-10	Angio-Mac1	Prss23
3.8502e-14	1.16077	0.263	0.493	1.04059e-09	Angio-Mac1	Mmp2
6.73646e-14	1.54003	0.533	0.768	1.82066e-09	Angio-Mac1	C3
1.38231e-13	0.74805	0.375	0.691	3.73596e-09	Angio-Mac1	Cfh
1.58721e-13	1.80394	0.502	0.656	4.28976e-09	Angio-Mac1	AY036118
3.52777e-13	1.087	0.244	0.448	9.5345e-09	Angio-Mac1	Mfap4
3.74686e-13	0.980775	0.16	0.295	1.01266e-08	Angio-Mac1	Ptgis
6.5578e-13	2.0396	0.261	0.227	1.77238e-08	Angio-Mac1	Mir6236
8.53098e-13	0.928884	0.15	0.278	2.30567e-08	Angio-Mac1	Lhfp
9.3885e-13	0.939293	0.234	0.424	2.53743e-08	Angio-Mac1	Sfrp2
1.30422e-12	0.920783	0.137	0.255	3.52491e-08	Angio-Mac1	Col6a3
1.90837e-12	0.811979	0.146	0.266	5.15776e-08	Angio-Mac1	Nfib
2.09391e-12	0.989855	0.186	0.337	5.65921e-08	Angio-Mac1	Fbln5
4.17482e-12	1.02198	0.183	0.33	1.12833e-07	Angio-Mac1	Ppic
5.38747e-12	1.12021	0.219	0.394	1.45607e-07	Angio-Mac1	Col4a1
5.58352e-12	1.07259	0.205	0.368	1.50906e-07	Angio-Mac1	Ccn1
7.68863e-12	1.10455	0.266	0.481	2.07801e-07	Angio-Mac1	Pcolce
1.06106e-11	0.873224	0.143	0.259	2.86772e-07	Angio-Mac1	Ccl19
1.06742e-11	0.989502	0.746	0.993	2.8849e-07	Angio-Mac1	mt-Nd1
1.39525e-11	1.12939	0.25	0.448	3.77095e-07	Angio-Mac1	Fbln1
1.09244e-10	1.03561	0.174	0.304	2.95255e-06	Angio-Mac1	Fmo2
2.49343e-10	1.07773	0.178	0.312	6.73898e-06	Angio-Mac1	Cd200
2.65602e-10	1.02605	0.163	0.286	7.17844e-06	Angio-Mac1	Adamts1
2.79993e-10	1.16868	0.29	0.518	7.56736e-06	Angio-Mac1	Hp
3.16497e-10	0.986882	0.166	0.292	8.55397e-06	Angio-Mac1	Cryab
4.16686e-10	1.20321	0.22	0.387	1.12618e-05	Angio-Mac1	Cpe
9.2697e-10	1.05473	0.213	0.365	2.50532e-05	Angio-Mac1	Cygb
1.40553e-09	0.824309	0.784	0.991	3.79872e-05	Angio-Mac1	mt-Co1
2.5397e-09	1.13266	0.185	0.317	6.86404e-05	Angio-Mac1	Fxyd1
4.10258e-09	1.20957	0.235	0.403	0.00011088	Angio-Mac1	Rarres2
4.46794e-09	1.10815	0.261	0.449	0.000120755	Angio-Mac1	Serpina3n
7.45345e-09	1.12774	0.194	0.33	0.000201444	Angio-Mac1	Col4a2
1.02453e-08	1.0214	0.162	0.272	0.0002769	Angio-Mac1	Ly6c1
1.38458e-08	1.61485	0.529	0.818	0.000374211	Angio-Mac1	Lars2
3.19161e-08	1.20912	0.207	0.348	0.000862596	Angio-Mac1	C1s1
4.51808e-08	1.11155	0.162	0.271	0.0012211	Angio-Mac1	Cavin1
8.0444e-08	0.979971	0.175	0.286	0.00217416	Angio-Mac1	Clec3b
1.28603e-07	1.80339	0.423	0.56	0.00347574	Angio-Mac1	Tpm2
2.2296e-07	1.07085	0.315	0.538	0.00602595	Angio-Mac1	Serpinf1
6.72749e-07	0.341878	0.539	0.925	0.0181824	Angio-Mac1	Fosb
2.11861e-06	1.10269	0.177	0.282	0.0572597	Angio-Mac1	Smoc2
4.32335e-06	1.12906	0.476	0.939	0.116847	Angio-Mac1	mt-Nd5
7.05526e-06	1.17887	0.198	0.313	0.190683	Angio-Mac1	Ccn3
8.22811e-06	1.06927	0.207	0.324	0.222381	Angio-Mac1	Ogn
1.14363e-05	1.26714	0.231	0.369	0.309089	Angio-Mac1	Timp3
5.39555e-05	1.19532	0.268	0.428	1	Angio-Mac1	Col5a2
5.9117e-05	1.36127	0.322	0.541	1	Angio-Mac1	Pi16
7.58323e-05	0.422309	0.543	0.963	1	Angio-Mac1	Gnas
9.63088e-05	1.24238	0.201	0.309	1	Angio-Mac1	Serpine2
0.000200104	1.63963	0.216	0.335	1	Angio-Mac1	Scd1
0.000367964	1.53694	0.427	0.595	1	Angio-Mac1	Cxcl12
0.00045502	1.80768	0.403	0.564	1	Angio-Mac1	Igkc
0.000552876	1.43031	0.297	0.478	1	Angio-Mac1	Myl9
0.000804315	1.04684	0.367	0.602	1	Angio-Mac1	Ly6a
0.000878236	1.32859	0.274	0.427	1	Angio-Mac1	Rbp1
0.00133146	1.31083	0.481	0.725	1	Angio-Mac1	Id3
0.00211923	0.524106	0.519	0.88	1	Angio-Mac1	Timp2
0.00233156	1.31393	0.426	0.585	1	Angio-Mac1	Serpinh1
0.00810926	1.02419	0.505	0.953	1	Angio-Mac1	mt-Nd3
0	2.73593	0.986	0.788	0	Angio-Mac2	Col1a1
0	2.67056	0.994	0.837	0	Angio-Mac2	Col1a2
0	2.56034	0.998	0.884	0	Angio-Mac2	Sparc
0	2.49826	0.995	0.862	0	Angio-Mac2	Col3a1
0	2.19308	0.967	0.53	0	Angio-Mac2	Serping1
0	2.13944	0.998	0.797	0	Angio-Mac2	Igfbp7
0	2.12398	0.992	0.512	0	Angio-Mac2	Serpinh1
0	2.03797	0.983	0.477	0	Angio-Mac2	Aebp1
0	1.903	0.985	0.415	0	Angio-Mac2	Fstl1
0	1.86803	0.997	0.802	0	Angio-Mac2	Bgn
0	1.73913	0.869	0.259	0	Angio-Mac2	Meg3
0	1.66793	0.95	0.411	0	Angio-Mac2	Cald1
0	1.66424	0.862	0.283	0	Angio-Mac2	Cygb
0	1.63602	0.902	0.364	0	Angio-Mac2	Col14a1
0	1.609	0.939	0.391	0	Angio-Mac2	Pcolce
0	1.5742	0.965	0.169	0	Angio-Mac2	Nfib
0	1.53015	0.867	0.244	0	Angio-Mac2	Ogn
0	1.52825	0.942	0.343	0	Angio-Mac2	Col5a2
0	1.46683	0.93	0.233	0	Angio-Mac2	Ccdc80
0	1.46151	0.882	0.309	0	Angio-Mac2	Col4a1
0	1.45053	0.913	0.202	0	Angio-Mac2	Plpp3
0	1.42385	0.727	0.185	0	Angio-Mac2	Il33
0	1.42287	0.97	0.46	0	Angio-Mac2	Zbtb20
0	1.41811	0.964	0.296	0	Angio-Mac2	Nedd4
0	1.41596	0.804	0.147	0	Angio-Mac2	Abi3bp
0	1.41149	0.96	0.341	0	Angio-Mac2	Rbp1
0	1.38885	0.929	0.271	0	Angio-Mac2	Col6a1
0	1.36088	0.893	0.18	0	Angio-Mac2	Adamts2
0	1.35398	0.903	0.255	0	Angio-Mac2	Loxl1
0	1.33475	0.904	0.231	0	Angio-Mac2	Col5a1
0	1.32808	0.89	0.23	0	Angio-Mac2	Fbn1
0	1.32065	0.786	0.208	0	Angio-Mac2	Fbln2
0	1.31424	0.96	0.378	0	Angio-Mac2	Pam
0	1.25949	0.93	0.316	0	Angio-Mac2	Rarres2
0	1.25519	0.963	0.436	0	Angio-Mac2	Rcn3
0	1.24668	0.768	0.122	0	Angio-Mac2	Gas1
0	1.24561	0.853	0.254	0	Angio-Mac2	Fbln5
0	1.22979	0.913	0.273	0	Angio-Mac2	Sod3
0	1.22976	0.938	0.344	0	Angio-Mac2	Nfix
0	1.22506	0.867	0.129	0	Angio-Mac2	Prrx1
0	1.20975	0.761	0.211	0	Angio-Mac2	Smoc2
0	1.20182	0.906	0.196	0	Angio-Mac2	Cavin3
0	1.20056	0.846	0.235	0	Angio-Mac2	Lox
0	1.19339	0.74	0.156	0	Angio-Mac2	Cpxm1
0	1.17873	0.915	0.298	0	Angio-Mac2	Htra1
0	1.1764	0.962	0.419	0	Angio-Mac2	Selenom
0	1.16584	0.938	0.396	0	Angio-Mac2	Il11ra1
0	1.15438	0.845	0.17	0	Angio-Mac2	Col6a3
0	1.14534	0.855	0.248	0	Angio-Mac2	Nbl1
0	1.14413	0.831	0.251	0	Angio-Mac2	Col4a2
0	1.1432	0.88	0.095	0	Angio-Mac2	Ebf1
0	1.13795	0.836	0.116	0	Angio-Mac2	Nid1
0	1.11623	0.831	0.244	0	Angio-Mac2	Gem
0	1.10736	0.916	0.24	0	Angio-Mac2	Ppic
0	1.09452	0.782	0.094	0	Angio-Mac2	Plod2
0	1.09361	0.966	0.439	0	Angio-Mac2	Sptbn1
0	1.08596	0.879	0.174	0	Angio-Mac2	Mmp23
0	1.08586	0.817	0.106	0	Angio-Mac2	Bicc1
0	1.08026	0.85	0.195	0	Angio-Mac2	C1ra
0	1.07927	0.906	0.278	0	Angio-Mac2	Ltbp4
0	1.07053	0.668	0.153	0	Angio-Mac2	Gdf10
0	1.06411	0.825	0.214	0	Angio-Mac2	Ptgis
0	1.06286	0.836	0.254	0	Angio-Mac2	Htra3
0	1.05852	0.89	0.224	0	Angio-Mac2	Mxra8
0	1.05772	0.851	0.18	0	Angio-Mac2	Prss23
0	1.05406	0.858	0.267	0	Angio-Mac2	C1s1
0	1.04195	0.814	0.183	0	Angio-Mac2	Prelp
0	1.03893	0.872	0.201	0	Angio-Mac2	Col6a2
0	1.03637	0.893	0.188	0	Angio-Mac2	Lhfp
0	1.02961	0.854	0.202	0	Angio-Mac2	Adamts1
0	1.02029	0.887	0.142	0	Angio-Mac2	Npdc1
0	1.01826	0.769	0.16	0	Angio-Mac2	Itgbl1
0	0.997688	0.672	0.078	0	Angio-Mac2	Adamts5
0	0.997265	0.599	0.09	0	Angio-Mac2	Pcolce2
0	0.990898	0.894	0.183	0	Angio-Mac2	Nfia
0	0.962404	0.72	0.107	0	Angio-Mac2	Map1b
0	0.950198	0.83	0.203	0	Angio-Mac2	Crip2
0	0.946334	0.908	0.222	0	Angio-Mac2	Fkbp9
0	0.943263	0.844	0.13	0	Angio-Mac2	Gpx8
0	0.934461	0.738	0.145	0	Angio-Mac2	Crispld2
0	0.930161	0.834	0.127	0	Angio-Mac2	Rhoj
0	0.927673	0.727	0.082	0	Angio-Mac2	Pdgfra
0	0.919458	0.833	0.168	0	Angio-Mac2	Hspg2
0	0.915995	0.774	0.165	0	Angio-Mac2	Slc43a3
0	0.9043	0.873	0.17	0	Angio-Mac2	Snhg18
0	0.90176	0.633	0.118	0	Angio-Mac2	Dpep1
0	0.90085	0.77	0.192	0	Angio-Mac2	Ctsk
0	0.899874	0.786	0.121	0	Angio-Mac2	Dpysl3
0	0.884681	0.768	0.134	0	Angio-Mac2	Cyp1b1
0	0.882275	0.841	0.239	0	Angio-Mac2	Fhl1
0	0.881147	0.666	0.106	0	Angio-Mac2	Pdgfrl
0	0.878853	0.895	0.231	0	Angio-Mac2	Fxyd1
0	0.874526	0.646	0.136	0	Angio-Mac2	Cd34
0	0.865129	0.816	0.091	0	Angio-Mac2	Fermt2
0	0.864135	0.629	0.127	0	Angio-Mac2	Col15a1
0	0.85779	0.59	0.102	0	Angio-Mac2	Tnxb
0	0.855985	0.807	0.097	0	Angio-Mac2	Olfml2b
0	0.848881	0.593	0.061	0	Angio-Mac2	Svep1
0	0.846126	0.857	0.192	0	Angio-Mac2	Efemp2
0	0.843589	0.855	0.157	0	Angio-Mac2	Lamb2
0	0.841262	0.824	0.211	0	Angio-Mac2	Cryab
0	0.835164	0.73	0.095	0	Angio-Mac2	Pcdh7
0	0.816365	0.809	0.118	0	Angio-Mac2	S100a16
0	0.815543	0.634	0.072	0	Angio-Mac2	Entpd2
0	0.80803	0.727	0.09	0	Angio-Mac2	Gxylt2
0	0.805842	0.789	0.221	0	Angio-Mac2	Palld
0	0.795529	0.779	0.098	0	Angio-Mac2	Islr
0	0.788273	0.779	0.086	0	Angio-Mac2	Gata6
0	0.779926	0.65	0.059	0	Angio-Mac2	Tshz2
0	0.778096	0.622	0.097	0	Angio-Mac2	Fxyd6
0	0.771334	0.659	0.105	0	Angio-Mac2	Clec11a
0	0.769601	0.789	0.201	0	Angio-Mac2	Pls3
0	0.768633	0.773	0.116	0	Angio-Mac2	Mxra7
0	0.765205	0.832	0.191	0	Angio-Mac2	Cavin1
0	0.753956	0.61	0.087	0	Angio-Mac2	Cdh11
0	0.753154	0.844	0.18	0	Angio-Mac2	Fkbp7
0	0.751707	0.839	0.183	0	Angio-Mac2	Bmp1
0	0.751241	0.668	0.09	0	Angio-Mac2	Medag
0	0.75077	0.812	0.132	0	Angio-Mac2	Cnn3
0	0.748751	0.783	0.115	0	Angio-Mac2	Pdgfrb
0	0.748288	0.83	0.162	0	Angio-Mac2	P3h3
0	0.746117	0.711	0.09	0	Angio-Mac2	Gpx7
0	0.74487	0.619	0.064	0	Angio-Mac2	Dclk1
0	0.740258	0.676	0.125	0	Angio-Mac2	Heg1
0	0.739176	0.839	0.205	0	Angio-Mac2	Copz2
0	0.738061	0.661	0.132	0	Angio-Mac2	Gfpt2
0	0.73319	0.819	0.202	0	Angio-Mac2	Maged1
0	0.72476	0.775	0.128	0	Angio-Mac2	Rcn1
0	0.723957	0.803	0.116	0	Angio-Mac2	Gstm2
0	0.722166	0.649	0.084	0	Angio-Mac2	Fat1
0	0.7201	0.802	0.202	0	Angio-Mac2	Plxdc2
0	0.718493	0.807	0.156	0	Angio-Mac2	Ddah2
0	0.717115	0.668	0.056	0	Angio-Mac2	Foxp2
0	0.716531	0.809	0.238	0	Angio-Mac2	Pdlim2
0	0.713249	0.712	0.067	0	Angio-Mac2	Nr2f2
0	0.712695	0.871	0.196	0	Angio-Mac2	Fgfr1
0	0.70536	0.645	0.105	0	Angio-Mac2	C2
0	0.70443	0.617	0.11	0	Angio-Mac2	Cd248
0	0.70318	0.88	0.284	0	Angio-Mac2	Ltbp3
0	0.698677	0.78	0.097	0	Angio-Mac2	Ddr2
0	0.684909	0.485	0.06	0	Angio-Mac2	Scara5
0	0.683866	0.612	0.108	0	Angio-Mac2	Thbs2
0	0.683612	0.751	0.081	0	Angio-Mac2	Ehd2
0	0.680278	0.582	0.097	0	Angio-Mac2	Ltbp1
0	0.678352	0.772	0.112	0	Angio-Mac2	Sdc2
0	0.674467	0.738	0.048	0	Angio-Mac2	Rbms3
0	0.67018	0.713	0.073	0	Angio-Mac2	Fkbp10
0	0.666922	0.467	0.041	0	Angio-Mac2	Fst
0	0.665787	0.705	0.089	0	Angio-Mac2	Sulf1
0	0.657952	0.557	0.074	0	Angio-Mac2	Fndc1
0	0.657734	0.561	0.061	0	Angio-Mac2	Gpm6b
0	0.654229	0.765	0.17	0	Angio-Mac2	Prnp
0	0.652488	0.579	0.067	0	Angio-Mac2	Col4a5
0	0.650087	0.759	0.07	0	Angio-Mac2	Ryk
0	0.649705	0.664	0.068	0	Angio-Mac2	Mrc2
0	0.640234	0.593	0.054	0	Angio-Mac2	Loxl2
0	0.635654	0.688	0.038	0	Angio-Mac2	Meis2
0	0.635366	0.643	0.071	0	Angio-Mac2	Il1r1
0	0.634485	0.747	0.077	0	Angio-Mac2	Wwtr1
0	0.634065	0.617	0.098	0	Angio-Mac2	Plat
0	0.631485	0.61	0.07	0	Angio-Mac2	Srpx
0	0.630542	0.612	0.04	0	Angio-Mac2	Ar
0	0.630372	0.493	0.051	0	Angio-Mac2	Lgi2
0	0.625316	0.758	0.113	0	Angio-Mac2	Chpf
0	0.623236	0.569	0.069	0	Angio-Mac2	Rian
0	0.62249	0.691	0.151	0	Angio-Mac2	Phlda3
0	0.621578	0.702	0.088	0	Angio-Mac2	Kdelr3
0	0.616813	0.487	0.068	0	Angio-Mac2	Fbln7
0	0.60756	0.639	0.066	0	Angio-Mac2	Mfap2
0	0.6075	0.585	0.052	0	Angio-Mac2	Epha3
0	0.60625	0.561	0.087	0	Angio-Mac2	Abca8a
0	0.603138	0.705	0.111	0	Angio-Mac2	Cped1
0	0.600987	0.746	0.117	0	Angio-Mac2	Colec12
0	0.599333	0.647	0.081	0	Angio-Mac2	Nox4
0	0.597588	0.562	0.08	0	Angio-Mac2	Abcc9
0	0.595969	0.671	0.081	0	Angio-Mac2	Dkk3
0	0.595456	0.548	0.051	0	Angio-Mac2	Scn7a
0	0.593465	0.654	0.069	0	Angio-Mac2	Mast4
0	0.591017	0.752	0.108	0	Angio-Mac2	Plpp1
0	0.584897	0.727	0.088	0	Angio-Mac2	Osmr
0	0.579242	0.54	0.048	0	Angio-Mac2	Osr1
0	0.577516	0.321	0.023	0	Angio-Mac2	C7
0	0.567785	0.659	0.063	0	Angio-Mac2	Phldb2
0	0.566633	0.782	0.139	0	Angio-Mac2	Pbx1
0	0.563952	0.692	0.081	0	Angio-Mac2	Hspb8
0	0.562576	0.678	0.127	0	Angio-Mac2	Ace
0	0.561201	0.526	0.067	0	Angio-Mac2	Vegfd
0	0.561023	0.541	0.07	0	Angio-Mac2	Itga1
0	0.557507	0.554	0.045	0	Angio-Mac2	Slit3
0	0.553994	0.686	0.073	0	Angio-Mac2	Antxr1
0	0.551318	0.614	0.03	0	Angio-Mac2	Gpc6
0	0.548969	0.712	0.102	0	Angio-Mac2	Nnmt
0	0.547329	0.712	0.079	0	Angio-Mac2	Dlc1
0	0.541861	0.569	0.052	0	Angio-Mac2	Tgfb2
0	0.540471	0.648	0.051	0	Angio-Mac2	Auts2
0	0.538822	0.695	0.133	0	Angio-Mac2	Maged2
0	0.537182	0.703	0.091	0	Angio-Mac2	Vasn
0	0.537104	0.645	0.105	0	Angio-Mac2	Creb3l1
0	0.527711	0.47	0.049	0	Angio-Mac2	Fmo1
0	0.524872	0.72	0.139	0	Angio-Mac2	Ttc28
0	0.524718	0.774	0.147	0	Angio-Mac2	Rab34
0	0.524398	0.65	0.059	0	Angio-Mac2	Emp2
0	0.524145	0.735	0.169	0	Angio-Mac2	Golim4
0	0.521529	0.507	0.075	0	Angio-Mac2	Rasl11a
0	0.518945	0.741	0.139	0	Angio-Mac2	Gna11
0	0.513791	0.64	0.123	0	Angio-Mac2	Samd4
0	0.512008	0.517	0.065	0	Angio-Mac2	Pde3a
0	0.509599	0.721	0.16	0	Angio-Mac2	Lamc1
0	0.507902	0.655	0.095	0	Angio-Mac2	Scarf2
0	0.507808	0.498	0.054	0	Angio-Mac2	Nexn
0	0.502266	0.617	0.113	0	Angio-Mac2	Matn2
0	0.502195	0.73	0.139	0	Angio-Mac2	Twsg1
0	0.500618	0.661	0.061	0	Angio-Mac2	Epdr1
0	0.500306	0.62	0.066	0	Angio-Mac2	Camk2n1
0	0.499589	0.74	0.165	0	Angio-Mac2	Ikbip
0	0.497155	0.675	0.094	0	Angio-Mac2	Col16a1
0	0.493061	0.626	0.109	0	Angio-Mac2	Pkdcc
0	0.492829	0.631	0.104	0	Angio-Mac2	Synpo
0	0.492086	0.613	0.095	0	Angio-Mac2	Gja1
0	0.491222	0.478	0.055	0	Angio-Mac2	Col12a1
0	0.490231	0.621	0.056	0	Angio-Mac2	Foxc1
0	0.487045	0.636	0.082	0	Angio-Mac2	Tgfb1i1
0	0.486124	0.638	0.066	0	Angio-Mac2	Fzd1
0	0.483773	0.582	0.056	0	Angio-Mac2	Tgfbr3
0	0.479083	0.76	0.171	0	Angio-Mac2	Ccser2
0	0.476837	0.617	0.045	0	Angio-Mac2	Tead1
0	0.475731	0.655	0.083	0	Angio-Mac2	Gstt1
0	0.471198	0.503	0.038	0	Angio-Mac2	C1qtnf7
0	0.470423	0.487	0.062	0	Angio-Mac2	Thy1
0	0.467442	0.555	0.055	0	Angio-Mac2	Scara3
0	0.466458	0.592	0.057	0	Angio-Mac2	Setbp1
0	0.466006	0.638	0.087	0	Angio-Mac2	Oaf
0	0.463802	0.659	0.06	0	Angio-Mac2	Bmpr1a
0	0.463727	0.747	0.175	0	Angio-Mac2	Thra
0	0.463088	0.579	0.053	0	Angio-Mac2	Lama4
0	0.462524	0.487	0.045	0	Angio-Mac2	Nsg1
0	0.461821	0.585	0.08	0	Angio-Mac2	Cpne8
0	0.459342	0.54	0.044	0	Angio-Mac2	Fzd4
0	0.456329	0.498	0.057	0	Angio-Mac2	Ablim1
0	0.454557	0.688	0.077	0	Angio-Mac2	Parva
0	0.453731	0.681	0.115	0	Angio-Mac2	Csf1
0	0.448805	0.628	0.08	0	Angio-Mac2	Egfr
0	0.442548	0.516	0.033	0	Angio-Mac2	Igsf10
0	0.441959	0.653	0.058	0	Angio-Mac2	Cdc42bpa
0	0.439225	0.674	0.133	0	Angio-Mac2	Wipi1
0	0.43714	0.544	0.051	0	Angio-Mac2	Ecm2
0	0.436053	0.494	0.05	0	Angio-Mac2	Tspan11
0	0.435631	0.584	0.058	0	Angio-Mac2	Grb10
0	0.432494	0.54	0.045	0	Angio-Mac2	Ank2
0	0.431776	0.477	0.058	0	Angio-Mac2	Mgll
0	0.431662	0.668	0.117	0	Angio-Mac2	Frmd6
0	0.429002	0.619	0.093	0	Angio-Mac2	Hmgn3
0	0.426619	0.716	0.149	0	Angio-Mac2	Fam114a1
0	0.425674	0.379	0.031	0	Angio-Mac2	Bok
0	0.424988	0.441	0.039	0	Angio-Mac2	Bmper
0	0.424181	0.66	0.067	0	Angio-Mac2	Nckap1
0	0.421264	0.499	0.047	0	Angio-Mac2	Wfdc1
0	0.421047	0.508	0.062	0	Angio-Mac2	Fkbp11
0	0.42085	0.437	0.033	0	Angio-Mac2	Bace2
0	0.420046	0.55	0.036	0	Angio-Mac2	Twist1
0	0.41901	0.481	0.043	0	Angio-Mac2	Flrt2
0	0.418602	0.691	0.114	0	Angio-Mac2	Lix1l
0	0.416416	0.596	0.104	0	Angio-Mac2	C1qtnf6
0	0.415905	0.499	0.04	0	Angio-Mac2	C1qtnf2
0	0.415095	0.564	0.035	0	Angio-Mac2	Fzd2
0	0.41444	0.411	0.042	0	Angio-Mac2	Fibin
0	0.414266	0.586	0.062	0	Angio-Mac2	Adarb1
0	0.412803	0.594	0.046	0	Angio-Mac2	P3h4
0	0.412789	0.682	0.106	0	Angio-Mac2	Cbx6
0	0.412293	0.674	0.099	0	Angio-Mac2	Clstn1
0	0.41182	0.578	0.095	0	Angio-Mac2	Lpar1
0	0.409974	0.396	0.031	0	Angio-Mac2	Adamts4
0	0.409509	0.622	0.08	0	Angio-Mac2	Fam92a
0	0.408385	0.42	0.029	0	Angio-Mac2	Pcsk5
0	0.407133	0.58	0.042	0	Angio-Mac2	Sspn
0	0.399552	0.501	0.038	0	Angio-Mac2	Khdrbs3
0	0.397755	0.499	0.041	0	Angio-Mac2	Podn
0	0.396566	0.563	0.059	0	Angio-Mac2	Thbs3
0	0.394786	0.538	0.06	0	Angio-Mac2	Tmem263
0	0.394237	0.633	0.113	0	Angio-Mac2	Zeb1
0	0.394017	0.59	0.059	0	Angio-Mac2	Sgce
0	0.393225	0.59	0.089	0	Angio-Mac2	P4ha2
0	0.393039	0.515	0.035	0	Angio-Mac2	Pde1a
0	0.387468	0.579	0.039	0	Angio-Mac2	Amotl1
0	0.385798	0.585	0.07	0	Angio-Mac2	Amotl2
0	0.385786	0.485	0.058	0	Angio-Mac2	Plcb4
0	0.383708	0.604	0.066	0	Angio-Mac2	Tns2
0	0.383652	0.463	0.019	0	Angio-Mac2	Runx1t1
0	0.383249	0.451	0.045	0	Angio-Mac2	Lamb1
0	0.3827	0.428	0.033	0	Angio-Mac2	Ms4a4d
0	0.37947	0.596	0.052	0	Angio-Mac2	Rbfox2
0	0.37943	0.494	0.039	0	Angio-Mac2	Ndn
0	0.378228	0.448	0.049	0	Angio-Mac2	Ccn4
0	0.377312	0.557	0.053	0	Angio-Mac2	Tmem45a
0	0.377094	0.672	0.135	0	Angio-Mac2	Pkd2
0	0.375806	0.488	0.027	0	Angio-Mac2	Slc16a2
0	0.372442	0.53	0.029	0	Angio-Mac2	Igsf3
0	0.372139	0.462	0.032	0	Angio-Mac2	Gabra3
0	0.371691	0.46	0.03	0	Angio-Mac2	Lama2
0	0.368058	0.427	0.036	0	Angio-Mac2	Ildr2
0	0.365994	0.512	0.035	0	Angio-Mac2	Cacna2d1
0	0.365887	0.48	0.055	0	Angio-Mac2	Atp1a2
0	0.364692	0.513	0.074	0	Angio-Mac2	Rhou
0	0.364164	0.474	0.038	0	Angio-Mac2	Pde5a
0	0.364151	0.557	0.057	0	Angio-Mac2	Msrb3
0	0.363129	0.506	0.032	0	Angio-Mac2	Hoxa5
0	0.362049	0.614	0.084	0	Angio-Mac2	Lzts2
0	0.360922	0.528	0.033	0	Angio-Mac2	Tcaf1
0	0.356313	0.425	0.044	0	Angio-Mac2	Akap12
0	0.348831	0.457	0.042	0	Angio-Mac2	Tmeff2
0	0.348443	0.425	0.038	0	Angio-Mac2	Ntn1
0	0.346394	0.425	0.022	0	Angio-Mac2	Zfhx4
0	0.343479	0.429	0.041	0	Angio-Mac2	Art4
0	0.343369	0.51	0.051	0	Angio-Mac2	Boc
0	0.342428	0.592	0.057	0	Angio-Mac2	Casp12
0	0.339906	0.497	0.041	0	Angio-Mac2	Myo1d
0	0.339038	0.562	0.073	0	Angio-Mac2	Gnb4
0	0.336707	0.554	0.083	0	Angio-Mac2	Dbn1
0	0.335595	0.378	0.016	0	Angio-Mac2	Hoxc8
0	0.335245	0.361	0.027	0	Angio-Mac2	Synm
0	0.332879	0.552	0.052	0	Angio-Mac2	Lgalsl
0	0.332596	0.549	0.058	0	Angio-Mac2	Cdc42ep5
0	0.328974	0.43	0.037	0	Angio-Mac2	Aldh1a1
0	0.326888	0.505	0.053	0	Angio-Mac2	Sh3d19
0	0.326863	0.622	0.065	0	Angio-Mac2	Arhgef25
0	0.326284	0.569	0.076	0	Angio-Mac2	Ndrg2
0	0.324764	0.417	0.03	0	Angio-Mac2	Mecom
0	0.32439	0.576	0.074	0	Angio-Mac2	Bace1
0	0.323263	0.462	0.038	0	Angio-Mac2	Vgll3
0	0.322696	0.535	0.057	0	Angio-Mac2	Tcea3
0	0.321572	0.528	0.06	0	Angio-Mac2	Afap1
0	0.319362	0.49	0.063	0	Angio-Mac2	Zfp503
0	0.317777	0.572	0.067	0	Angio-Mac2	Cttn
0	0.316805	0.383	0.019	0	Angio-Mac2	Pcdh19
0	0.31501	0.341	0.016	0	Angio-Mac2	Fgf18
0	0.312472	0.485	0.033	0	Angio-Mac2	Dab2ip
0	0.309638	0.515	0.04	0	Angio-Mac2	Hdgfl3
0	0.308297	0.471	0.047	0	Angio-Mac2	Fstl3
0	0.308066	0.498	0.036	0	Angio-Mac2	Dact3
0	0.305918	0.355	0.022	0	Angio-Mac2	Adamtsl1
0	0.303673	0.584	0.063	0	Angio-Mac2	Ghr
0	0.301021	0.4	0.021	0	Angio-Mac2	Efna5
0	0.299637	0.407	0.027	0	Angio-Mac2	Naalad2
0	0.299582	0.443	0.037	0	Angio-Mac2	Pxdn
0	0.299296	0.515	0.034	0	Angio-Mac2	Mpdz
0	0.298971	0.322	0.02	0	Angio-Mac2	Kcnma1
0	0.29826	0.486	0.045	0	Angio-Mac2	Glis2
0	0.297797	0.316	0.014	0	Angio-Mac2	Ebf2
0	0.296909	0.471	0.047	0	Angio-Mac2	Shisa4
0	0.296579	0.562	0.08	0	Angio-Mac2	Zcchc14
0	0.293892	0.5	0.038	0	Angio-Mac2	Yap1
0	0.292171	0.362	0.021	0	Angio-Mac2	Ptprd
0	0.292021	0.376	0.029	0	Angio-Mac2	Fgf7
0	0.290583	0.471	0.058	0	Angio-Mac2	Rasl11b
0	0.287728	0.4	0.034	0	Angio-Mac2	Kazald1
0	0.286458	0.449	0.035	0	Angio-Mac2	Arhgap29
0	0.284047	0.448	0.029	0	Angio-Mac2	Tcf7l1
0	0.283743	0.466	0.04	0	Angio-Mac2	Arhgef17
0	0.282894	0.441	0.032	0	Angio-Mac2	Eml1
0	0.280901	0.459	0.03	0	Angio-Mac2	Pdzrn3
0	0.27919	0.425	0.046	0	Angio-Mac2	Epn2
0	0.278853	0.315	0.013	0	Angio-Mac2	Gm17167
0	0.278449	0.506	0.043	0	Angio-Mac2	Neo1
0	0.277667	0.43	0.035	0	Angio-Mac2	Tmem47
0	0.27739	0.486	0.043	0	Angio-Mac2	Ak1
0	0.276016	0.568	0.086	0	Angio-Mac2	Ctdspl
0	0.271819	0.449	0.032	0	Angio-Mac2	Hoxa7
0	0.270474	0.476	0.039	0	Angio-Mac2	Cuedc1
0	0.270366	0.381	0.03	0	Angio-Mac2	Slit2
0	0.269679	0.445	0.033	0	Angio-Mac2	Gpr153
0	0.269387	0.436	0.035	0	Angio-Mac2	Tln2
0	0.268941	0.329	0.02	0	Angio-Mac2	Piezo2
0	0.268481	0.343	0.024	0	Angio-Mac2	Lrrc17
0	0.268076	0.353	0.026	0	Angio-Mac2	Meox2
0	0.268014	0.393	0.022	0	Angio-Mac2	Zfpm2
0	0.266507	0.427	0.038	0	Angio-Mac2	Adamtsl3
0	0.264845	0.316	0.017	0	Angio-Mac2	Armh4
0	0.264479	0.38	0.036	0	Angio-Mac2	Srpx2
0	0.260717	0.366	0.016	0	Angio-Mac2	Tenm3
0	0.258353	0.43	0.029	0	Angio-Mac2	Map1a
0	0.257763	0.455	0.025	0	Angio-Mac2	Casc4
0	0.255689	0.387	0.023	0	Angio-Mac2	Mn1
0	0.253966	0.401	0.034	0	Angio-Mac2	Dact1
0	0.251655	0.485	0.062	0	Angio-Mac2	Cxxc5
0	0.250989	0.402	0.024	0	Angio-Mac2	Adgrl1
0	0.250457	0.425	0.037	0	Angio-Mac2	Kank1
1.36703e-307	0.616895	0.41	0.045	3.69468e-303	Angio-Mac2	Ncam1
1.91417e-307	1.66073	0.951	0.49	5.17343e-303	Angio-Mac2	Mfap5
1.77649e-306	0.27	0.467	0.059	4.80133e-302	Angio-Mac2	Smim1
1.89312e-305	1.31203	0.906	0.406	5.11652e-301	Angio-Mac2	Mmp2
1.22465e-304	0.365141	0.596	0.105	3.30987e-300	Angio-Mac2	Ptgfrn
2.54882e-304	0.474852	0.491	0.069	6.8887e-300	Angio-Mac2	Enah
6.91707e-304	0.286225	0.476	0.063	1.86948e-299	Angio-Mac2	Nxn
8.71717e-304	0.59196	0.537	0.088	2.35599e-299	Angio-Mac2	Pi15
3.57294e-303	0.526722	0.779	0.214	9.65659e-299	Angio-Mac2	Crtap
3.74193e-303	1.39646	0.776	0.23	1.01133e-298	Angio-Mac2	Fmo2
3.90952e-301	0.501753	0.507	0.076	1.05663e-296	Angio-Mac2	Ramp2
8.49161e-300	0.347613	0.443	0.056	2.29503e-295	Angio-Mac2	Fhl2
3.1821e-299	0.541069	0.444	0.057	8.60027e-295	Angio-Mac2	Gpc3
8.74976e-299	0.37509	0.652	0.131	2.3648e-294	Angio-Mac2	Gstm5
2.00836e-298	0.281871	0.453	0.059	5.42799e-294	Angio-Mac2	Plekhf1
2.20923e-298	0.545873	0.746	0.184	5.97088e-294	Angio-Mac2	Ahnak2
2.41539e-298	0.251527	0.403	0.043	6.52806e-294	Angio-Mac2	St5
1.15224e-295	1.89893	0.9	0.458	3.11417e-291	Angio-Mac2	Serpinf1
1.89319e-295	1.4936	0.964	0.553	5.11672e-291	Angio-Mac2	Csrp2
3.72926e-295	0.567014	0.833	0.24	1.00791e-290	Angio-Mac2	Arhgef12
3.31191e-292	1.34446	0.967	0.51	8.95111e-288	Angio-Mac2	Pmepa1
4.86762e-291	0.310723	0.326	0.027	1.31557e-286	Angio-Mac2	Adgrd1
6.20708e-291	0.452689	0.627	0.123	1.67759e-286	Angio-Mac2	Gng11
1.39961e-290	0.279383	0.559	0.094	3.78272e-286	Angio-Mac2	Bcl9l
1.82675e-290	0.525798	0.573	0.107	4.93714e-286	Angio-Mac2	Myh10
9.60471e-290	0.777123	0.801	0.235	2.59587e-285	Angio-Mac2	Cd200
4.41083e-289	1.63666	0.873	0.365	1.19211e-284	Angio-Mac2	Fbln1
6.58883e-289	0.681503	0.547	0.096	1.78076e-284	Angio-Mac2	Steap4
8.40886e-289	1.00649	0.965	0.551	2.27266e-284	Angio-Mac2	Nenf
9.64268e-289	1.36263	0.693	0.191	2.60613e-284	Angio-Mac2	Gm12840
3.50674e-288	1.2967	0.844	0.293	9.47766e-284	Angio-Mac2	Timp3
1.27536e-287	0.403036	0.692	0.158	3.44692e-283	Angio-Mac2	Creb3l2
3.5981e-286	0.74533	0.625	0.141	9.72458e-282	Angio-Mac2	Mdk
8.7995e-286	0.272521	0.502	0.076	2.37824e-281	Angio-Mac2	Ube2e2
1.40737e-285	0.47575	0.445	0.061	3.80369e-281	Angio-Mac2	Cdh13
1.52019e-285	0.267295	0.318	0.025	4.10862e-281	Angio-Mac2	Sox9
1.2918e-283	0.468355	0.676	0.157	3.49134e-279	Angio-Mac2	H6pd
4.25477e-282	0.281052	0.514	0.083	1.14994e-277	Angio-Mac2	P3h1
1.34138e-281	0.384476	0.66	0.143	3.62536e-277	Angio-Mac2	Spsb1
1.94077e-281	0.814211	0.545	0.101	5.24531e-277	Angio-Mac2	Aspn
8.42286e-281	0.541893	0.752	0.203	2.27645e-276	Angio-Mac2	Atf5
1.53482e-279	0.899902	0.535	0.098	4.14817e-275	Angio-Mac2	F3
7.87823e-279	0.299021	0.444	0.06	2.12925e-274	Angio-Mac2	Slc7a2
1.43659e-278	0.343621	0.414	0.052	3.88267e-274	Angio-Mac2	Aoc3
1.57776e-274	0.615875	0.797	0.247	4.2642e-270	Angio-Mac2	Dag1
3.15536e-273	0.915322	0.91	0.377	8.52798e-269	Angio-Mac2	Mfge8
7.20627e-273	0.265403	0.45	0.063	1.94764e-268	Angio-Mac2	Myo10
4.14091e-272	0.584223	0.605	0.12	1.11916e-267	Angio-Mac2	Vcan
4.97744e-272	0.327619	0.508	0.084	1.34525e-267	Angio-Mac2	Angptl2
8.61332e-272	1.02745	0.825	0.289	2.32792e-267	Angio-Mac2	Ccn1
3.38191e-271	0.290567	0.388	0.046	9.14028e-267	Angio-Mac2	F2r
3.96493e-271	0.319549	0.659	0.148	1.0716e-266	Angio-Mac2	Ift43
5.68736e-271	0.346993	0.446	0.065	1.53712e-266	Angio-Mac2	Pakap.1
1.13125e-269	0.430625	0.388	0.048	3.05744e-265	Angio-Mac2	Chrdl1
1.01054e-268	1.62639	0.732	0.218	2.7312e-264	Angio-Mac2	Clec3b
8.06011e-267	0.378028	0.367	0.041	2.1784e-262	Angio-Mac2	Kcnj8
9.2441e-267	0.502423	0.392	0.049	2.4984e-262	Angio-Mac2	Tmem100
6.43584e-266	0.307898	0.508	0.087	1.73941e-261	Angio-Mac2	Adgrl2
4.94392e-264	0.257317	0.503	0.084	1.33619e-259	Angio-Mac2	Snx7
1.64881e-263	0.77246	0.889	0.352	4.45625e-259	Angio-Mac2	Il6st
6.2845e-263	0.353761	0.608	0.126	1.69851e-258	Angio-Mac2	Wtip
1.42589e-262	1.31034	0.966	0.613	3.85376e-258	Angio-Mac2	Tuba1a
9.1202e-262	0.939912	0.97	0.61	2.46492e-257	Angio-Mac2	Slc25a4
1.90361e-261	0.391872	0.45	0.069	5.14489e-257	Angio-Mac2	Smoc1
6.20644e-261	0.494247	0.508	0.09	1.67741e-256	Angio-Mac2	Cdkn1c
4.7832e-259	0.483472	0.738	0.204	1.29276e-254	Angio-Mac2	Qsox1
6.49263e-259	0.434625	0.378	0.046	1.75476e-254	Angio-Mac2	Shisa3
7.08081e-259	0.426317	0.748	0.202	1.91373e-254	Angio-Mac2	Scn1b
1.99069e-258	0.897099	0.903	0.406	5.38024e-254	Angio-Mac2	Vkorc1
4.3777e-258	0.335869	0.568	0.113	1.18316e-253	Angio-Mac2	Tgfb3
4.55844e-257	0.410536	0.421	0.059	1.23201e-252	Angio-Mac2	Plvap
5.78621e-257	0.267982	0.583	0.114	1.56384e-252	Angio-Mac2	Kank2
2.08185e-256	1.41647	0.857	0.36	5.62661e-252	Angio-Mac2	Dpt
2.45659e-256	0.427045	0.713	0.185	6.63943e-252	Angio-Mac2	Rora
2.62485e-256	0.766789	0.854	0.31	7.09418e-252	Angio-Mac2	Dst
5.85894e-256	0.427392	0.458	0.073	1.5835e-251	Angio-Mac2	Ackr3
9.40206e-256	0.672991	0.631	0.145	2.54109e-251	Angio-Mac2	Sox4
2.86518e-255	0.326229	0.3	0.026	7.74372e-251	Angio-Mac2	Bmp4
5.45555e-255	0.25108	0.31	0.028	1.47447e-250	Angio-Mac2	Gucy1a1
5.48061e-255	0.328343	0.674	0.162	1.48124e-250	Angio-Mac2	Pmm1
7.53309e-255	0.296758	0.425	0.061	2.03597e-250	Angio-Mac2	Slc10a6
1.88859e-254	1.24991	0.689	0.193	5.10429e-250	Angio-Mac2	Sfrp1
2.54755e-253	1.23435	0.649	0.182	6.88527e-249	Angio-Mac2	Col8a1
8.98573e-252	0.388837	0.48	0.082	2.42857e-247	Angio-Mac2	Mical2
1.64357e-251	0.53384	0.608	0.138	4.44207e-247	Angio-Mac2	Smtn
3.32685e-251	0.600856	0.751	0.224	8.99148e-247	Angio-Mac2	Emilin1
3.64558e-251	0.350921	0.598	0.125	9.85291e-247	Angio-Mac2	Ephx1
9.75621e-251	0.284669	0.38	0.048	2.63681e-246	Angio-Mac2	Cd109
1.64333e-249	0.361888	0.556	0.113	4.44144e-245	Angio-Mac2	Loxl3
5.27647e-249	0.966982	0.938	0.468	1.42607e-244	Angio-Mac2	Klf9
2.42588e-248	0.387766	0.582	0.124	6.55643e-244	Angio-Mac2	Clmp
1.91819e-247	2.55454	0.983	0.836	5.1843e-243	Angio-Mac2	Dcn
2.90963e-246	1.6478	0.967	0.653	7.86385e-242	Angio-Mac2	Id3
1.71549e-245	0.273381	0.317	0.032	4.63645e-241	Angio-Mac2	Adamts15
3.42748e-243	0.712087	0.698	0.182	9.26346e-239	Angio-Mac2	Cp
6.50075e-243	1.20748	0.674	0.193	1.75696e-238	Angio-Mac2	Ccl19
4.95907e-241	0.253126	0.402	0.057	1.34029e-236	Angio-Mac2	Htra4
6.86446e-241	0.370265	0.642	0.16	1.85526e-236	Angio-Mac2	Praf2
1.70437e-240	0.960343	0.853	0.352	4.6064e-236	Angio-Mac2	Ckap4
1.01803e-239	0.320355	0.566	0.122	2.75143e-235	Angio-Mac2	2310022B05Rik
1.16926e-239	0.719838	0.776	0.248	3.16015e-235	Angio-Mac2	Hes1
1.94308e-238	0.438813	0.626	0.149	5.25156e-234	Angio-Mac2	Sdc1
1.59221e-237	1.6153	0.845	0.372	4.30327e-233	Angio-Mac2	Serpina3n
7.00551e-236	0.368296	0.328	0.036	1.89338e-231	Angio-Mac2	Dmd
3.20501e-234	0.73102	0.888	0.385	8.66219e-230	Angio-Mac2	Nudt4
4.06602e-234	0.416818	0.472	0.086	1.09892e-229	Angio-Mac2	Tnfsf13b
5.85691e-234	0.402897	0.258	0.02	1.58295e-229	Angio-Mac2	Itih5
3.64052e-233	1.10964	0.924	0.467	9.83922e-229	Angio-Mac2	Hspb1
1.40204e-229	1.51819	0.906	0.462	3.7893e-225	Angio-Mac2	Tm4sf1
2.56182e-229	0.598581	0.488	0.098	6.92382e-225	Angio-Mac2	Ndufa4l2
8.49941e-229	0.443573	0.352	0.046	2.29714e-224	Angio-Mac2	Efemp1
4.00846e-228	0.395441	0.688	0.179	1.08337e-223	Angio-Mac2	Igf2r
8.04168e-228	1.37887	0.973	0.603	2.17343e-223	Angio-Mac2	Cebpd
5.65766e-227	0.282787	0.3	0.03	1.5291e-222	Angio-Mac2	Cavin2
1.02599e-226	0.448754	0.404	0.065	2.77295e-222	Angio-Mac2	Itm2a
2.34409e-223	0.400889	0.524	0.116	6.33538e-219	Angio-Mac2	Gask1b
3.9383e-223	0.341178	0.695	0.193	1.06441e-218	Angio-Mac2	Pkd1
6.89697e-223	1.4793	0.931	0.607	1.86404e-218	Angio-Mac2	Lum
9.22674e-223	1.73732	0.921	0.528	2.49371e-218	Angio-Mac2	Cxcl12
5.92695e-222	0.777514	0.934	0.448	1.60188e-217	Angio-Mac2	Rhoc
1.68121e-220	0.250291	0.361	0.049	4.54381e-216	Angio-Mac2	Col27a1
3.94529e-220	0.553952	0.459	0.086	1.06629e-215	Angio-Mac2	Sned1
6.3086e-220	0.331987	0.31	0.035	1.70503e-215	Angio-Mac2	Col5a3
1.30958e-219	0.528468	0.8	0.274	3.5394e-215	Angio-Mac2	4930523C07Rik
1.32395e-219	0.460303	0.726	0.215	3.57823e-215	Angio-Mac2	Esyt2
1.53009e-219	0.685578	0.899	0.448	4.13537e-215	Angio-Mac2	Calu
1.17374e-217	0.262476	0.554	0.116	3.17226e-213	Angio-Mac2	Mir99ahg
3.37267e-217	0.321256	0.276	0.027	9.11532e-213	Angio-Mac2	Sema3c
7.18578e-217	1.36876	0.834	0.368	1.9421e-212	Angio-Mac2	Mfap4
1.85225e-215	0.88623	0.488	0.106	5.00607e-211	Angio-Mac2	Has1
4.95273e-214	1.30279	0.783	0.314	1.33857e-209	Angio-Mac2	Postn
5.2126e-213	0.273917	0.345	0.048	1.40881e-208	Angio-Mac2	Kng2
4.08845e-212	0.302586	0.369	0.055	1.10499e-207	Angio-Mac2	Inhba
5.1454e-210	0.278458	0.519	0.11	1.39065e-205	Angio-Mac2	Slco3a1
1.86138e-209	0.304772	0.387	0.061	5.03076e-205	Angio-Mac2	Ecscr
1.74228e-208	0.459933	0.69	0.21	4.70885e-204	Angio-Mac2	Steap3
2.42865e-208	0.280555	0.613	0.158	6.56392e-204	Angio-Mac2	Serf1
1.54976e-207	1.02363	0.622	0.18	4.18854e-203	Angio-Mac2	Tnfaip6
4.2056e-207	0.313086	0.642	0.167	1.13665e-202	Angio-Mac2	Apbb2
[truncated: 2,523 more rows]
