# Supplementary material for: Single-cell RNA sequencing identifies two fibroblast subtypes and a Trem2+ macrophage subtype as the possible specific cellular targets in abdominal aortic aneurysms
Source: Front Immunol. 2025 May 20;16:1551308. doi: 10.3389/fimmu.2025.1551308 (PMC12131870; doi:10.3389/fimmu.2025.1551308)
Supplement: Supplementary file 9 [file Table3.xlsx]

## Sheet: Sheet 1
Supplementary Data 3. Differentially expressed genes across cell subtypes of Fibroblasts
Gene lists used to define subtypes of Fibroblasts
p_val	avg_log2FC	pct.1	pct.2	p_val_adj	cluster	gene		The p-values are calculated using two-sided Wilcoxon rank sum test.
0	2.10658	0.973	0.885	0	inflam-Fib1	Comp
0	1.57823	0.909	0.814	0	inflam-Fib1	Sfrp1
0	1.52586	0.962	0.804	0	inflam-Fib1	Cpxm2
0	1.17595	0.884	0.779	0	inflam-Fib1	Ecrg4
0	1.07042	0.994	0.951	0	inflam-Fib1	Igfbp4
0	1.05325	0.92	0.892	0	inflam-Fib1	Gm12840
0	1.04545	0.994	0.915	0	inflam-Fib1	Fbln1
0	1.03699	0.981	0.91	0	inflam-Fib1	Gpx3
0	0.991721	0.962	0.899	0	inflam-Fib1	Tnfaip2
0	0.973519	0.979	0.874	0	inflam-Fib1	Runx1
0	0.960606	1	0.997	0	inflam-Fib1	Col1a2
0	0.947131	0.991	0.932	0	inflam-Fib1	Gas6
0	0.932132	1	0.995	0	inflam-Fib1	Col1a1
0	0.931229	1	0.997	0	inflam-Fib1	Col3a1
0	0.863277	0.968	0.834	0	inflam-Fib1	Smoc2
0	0.858253	0.911	0.799	0	inflam-Fib1	Cdh11
0	0.823288	0.944	0.814	0	inflam-Fib1	Il33
0	0.803869	0.932	0.836	0	inflam-Fib1	Cfb
0	0.781672	0.908	0.847	0	inflam-Fib1	Rnf19b
0	0.752764	0.897	0.771	0	inflam-Fib1	Angptl4
0	0.7086	0.865	0.716	0	inflam-Fib1	Gpm6b
0	0.701322	0.841	0.726	0	inflam-Fib1	Ugcg
0	0.692326	0.959	0.877	0	inflam-Fib1	Plod2
0	0.687737	0.959	0.766	0	inflam-Fib1	Clec11a
0	0.686729	0.979	0.878	0	inflam-Fib1	Igf1
0	0.676736	0.985	0.899	0	inflam-Fib1	Mfap4
0	0.673041	0.942	0.868	0	inflam-Fib1	Col8a1
0	0.628546	0.738	0.63	0	inflam-Fib1	Kcnma1
0	0.58804	0.947	0.781	0	inflam-Fib1	Olfml3
0	0.572022	0.956	0.801	0	inflam-Fib1	Pdgfrl
0	0.560101	0.838	0.787	0	inflam-Fib1	Il4ra
0	0.555639	0.923	0.712	0	inflam-Fib1	C2
0	0.527566	0.966	0.891	0	inflam-Fib1	Plxdc2
5.52325e-307	0.537602	0.916	0.806	1.10465e-303	inflam-Fib1	Mdk
3.7026e-306	0.901165	0.774	0.625	7.40521e-303	inflam-Fib1	Itm2a
1.69501e-304	0.582672	0.993	0.915	3.39001e-301	inflam-Fib1	Col14a1
8.20357e-298	0.586785	0.91	0.821	1.64071e-294	inflam-Fib1	Mpp6
1.14676e-297	0.855436	0.969	0.823	2.29352e-294	inflam-Fib1	Abi3bp
1.13787e-294	0.483064	0.985	0.938	2.27573e-291	inflam-Fib1	Tmem176b
6.30033e-285	0.516401	0.966	0.908	1.26007e-281	inflam-Fib1	Tmem176a
1.62303e-283	0.429922	0.734	0.592	3.24606e-280	inflam-Fib1	Slit2
2.723e-280	0.48439	0.936	0.885	5.44599e-277	inflam-Fib1	Hif1a
3.14553e-280	0.484798	0.872	0.753	6.29106e-277	inflam-Fib1	Acp5
1.08572e-278	0.442333	0.995	0.953	2.17143e-275	inflam-Fib1	Col5a2
9.82247e-278	1.05374	0.987	0.971	1.96449e-274	inflam-Fib1	Cxcl1
3.52519e-276	0.612746	0.979	0.933	7.05039e-273	inflam-Fib1	Pim1
6.14412e-276	0.594649	0.988	0.934	1.22882e-272	inflam-Fib1	Gem
2.06013e-275	0.573156	0.985	0.937	4.12026e-272	inflam-Fib1	Icam1
4.10403e-269	0.694789	0.874	0.83	8.20807e-266	inflam-Fib1	Thbs2
8.47922e-269	0.593046	0.997	0.972	1.69584e-265	inflam-Fib1	Lum
2.5806e-263	0.570009	0.978	0.931	5.16119e-260	inflam-Fib1	Pnp
1.35016e-261	0.822252	0.954	0.912	2.70031e-258	inflam-Fib1	Serpina3n
3.70101e-260	0.560998	0.994	0.97	7.40202e-257	inflam-Fib1	Zfp36l1
2.33405e-259	0.518967	0.919	0.739	4.66809e-256	inflam-Fib1	Cpxm1
3.29369e-254	0.410358	0.848	0.733	6.58738e-251	inflam-Fib1	Pdpn
4.11366e-252	0.552696	0.717	0.531	8.22731e-249	inflam-Fib1	Chrdl1
5.13721e-250	0.489743	0.649	0.588	1.02744e-246	inflam-Fib1	Gfra1
9.91707e-250	0.452295	0.757	0.653	1.98341e-246	inflam-Fib1	Bmper
8.40241e-245	0.467672	0.784	0.776	1.68048e-241	inflam-Fib1	Smim3
1.01744e-244	0.72186	0.847	0.754	2.03488e-241	inflam-Fib1	Fmod
1.02057e-244	0.602077	0.923	0.876	2.04114e-241	inflam-Fib1	Srgn
3.04479e-238	0.597709	1	0.994	6.08957e-235	inflam-Fib1	Fosb
5.48278e-235	0.461387	0.985	0.962	1.09656e-231	inflam-Fib1	Nfkbiz
9.31453e-234	0.756128	0.708	0.67	1.86291e-230	inflam-Fib1	Col11a1
2.59817e-232	0.546716	0.999	0.993	5.19634e-229	inflam-Fib1	Mt2
1.05172e-228	0.5025	0.71	0.668	2.10343e-225	inflam-Fib1	Nt5dc2
4.19209e-226	0.479541	0.981	0.936	8.38417e-223	inflam-Fib1	Ier5
5.07132e-222	0.468238	0.997	0.985	1.01426e-218	inflam-Fib1	Nfkbia
6.76595e-222	0.534389	0.696	0.577	1.35319e-218	inflam-Fib1	Shisa3
5.37055e-218	0.75866	0.802	0.762	1.07411e-214	inflam-Fib1	Nr4a2
1.39363e-212	0.330149	0.841	0.728	2.78725e-209	inflam-Fib1	Stk17b
1.56987e-209	0.430015	1	0.998	3.13974e-206	inflam-Fib1	Sparc
4.24486e-209	0.475168	0.963	0.898	8.48973e-206	inflam-Fib1	Lox
1.52618e-205	0.441455	0.857	0.727	3.05236e-202	inflam-Fib1	Fxyd6
2.78022e-205	0.471059	0.943	0.905	5.56044e-202	inflam-Fib1	Hk2
1.38436e-200	0.57266	0.844	0.781	2.76872e-197	inflam-Fib1	H2-Q4
2.14932e-198	0.385676	0.868	0.772	4.29865e-195	inflam-Fib1	Plac8
3.72981e-198	0.501288	0.865	0.821	7.45962e-195	inflam-Fib1	Tiparp
1.02387e-196	0.424785	0.992	0.962	2.04774e-193	inflam-Fib1	C3
2.44618e-194	0.537432	0.946	0.879	4.89236e-191	inflam-Fib1	C4b
1.00364e-193	0.337625	0.756	0.741	2.00728e-190	inflam-Fib1	Fscn1
1.29035e-193	0.497421	0.92	0.891	2.5807e-190	inflam-Fib1	Odc1
1.85404e-193	0.584103	0.854	0.746	3.70807e-190	inflam-Fib1	Aspn
8.51039e-193	0.257785	0.909	0.808	1.70208e-189	inflam-Fib1	Tgfbr2
5.2632e-192	0.357331	0.891	0.854	1.05264e-188	inflam-Fib1	Csrnp1
8.30871e-190	0.818792	0.615	0.589	1.66174e-186	inflam-Fib1	Kcnj15
2.36291e-187	0.481882	0.757	0.747	4.72583e-184	inflam-Fib1	Sphk1
3.44231e-185	0.435441	0.757	0.662	6.88462e-182	inflam-Fib1	Tnfsf13b
3.43139e-183	0.48235	0.995	0.964	6.86279e-180	inflam-Fib1	Gadd45b
5.99776e-178	0.363473	0.773	0.764	1.19955e-174	inflam-Fib1	Nfatc1
7.83043e-176	0.386866	0.972	0.934	1.56609e-172	inflam-Fib1	Ifrd1
2.18712e-174	0.418827	0.705	0.691	4.37423e-171	inflam-Fib1	Piezo2
1.34144e-173	0.297768	0.978	0.894	2.68287e-170	inflam-Fib1	Marcks
6.11385e-173	0.306881	0.838	0.716	1.22277e-169	inflam-Fib1	Matn2
9.50338e-173	0.647489	0.93	0.876	1.90068e-169	inflam-Fib1	Ccl19
3.71737e-171	0.541263	0.964	0.918	7.43475e-168	inflam-Fib1	Nr4a1
4.10475e-170	0.411854	0.779	0.747	8.2095e-167	inflam-Fib1	1700025G04Rik
5.02832e-165	0.361741	0.947	0.913	1.00566e-161	inflam-Fib1	Bhlhe40
1.0527e-162	0.391236	0.953	0.924	2.1054e-159	inflam-Fib1	Sod2
8.17786e-160	0.262698	0.725	0.61	1.63557e-156	inflam-Fib1	Flrt2
1.58145e-158	0.414681	0.984	0.941	3.1629e-155	inflam-Fib1	Meg3
1.7713e-157	0.892248	0.85	0.828	3.5426e-154	inflam-Fib1	Il6
5.45996e-157	0.385234	0.974	0.934	1.09199e-153	inflam-Fib1	Arid5b
4.70468e-156	0.374414	0.586	0.554	9.40937e-153	inflam-Fib1	Nfasc
6.3635e-155	0.400678	0.632	0.592	1.2727e-151	inflam-Fib1	Vipr2
9.15778e-155	0.444469	0.756	0.753	1.83156e-151	inflam-Fib1	Slc39a14
1.2653e-154	0.293198	0.832	0.797	2.53061e-151	inflam-Fib1	Sdc1
3.69898e-151	0.335713	0.9	0.879	7.39796e-148	inflam-Fib1	Casp4
1.39851e-150	0.262528	0.872	0.833	2.79702e-147	inflam-Fib1	Maff
2.76047e-149	0.253263	0.924	0.89	5.52094e-146	inflam-Fib1	Palld
5.37257e-149	0.303227	0.971	0.914	1.07451e-145	inflam-Fib1	Prrx1
2.67677e-148	0.484849	0.663	0.636	5.35353e-145	inflam-Fib1	Kng2
3.58303e-147	0.286122	0.976	0.925	7.16606e-144	inflam-Fib1	Col5a1
1.09769e-146	0.319134	0.813	0.772	2.19537e-143	inflam-Fib1	Il1r1
9.16191e-146	0.310476	0.747	0.691	1.83238e-142	inflam-Fib1	Art4
3.46146e-145	0.427885	0.971	0.889	6.92292e-142	inflam-Fib1	Dpt
1.12168e-141	0.456845	0.928	0.894	2.24336e-138	inflam-Fib1	Dnajb1
2.12781e-137	0.269309	0.737	0.63	4.25562e-134	inflam-Fib1	Lgi2
7.22575e-137	0.284479	0.889	0.852	1.44515e-133	inflam-Fib1	Irs2
8.22485e-136	0.347334	0.928	0.826	1.64497e-132	inflam-Fib1	Crispld2
1.27229e-135	0.353982	0.844	0.836	2.54458e-132	inflam-Fib1	Baiap2
1.45902e-132	0.633827	0.714	0.701	2.91804e-129	inflam-Fib1	Angptl1
2.53689e-132	0.253672	0.748	0.604	5.07378e-129	inflam-Fib1	Cdkn1c
2.46528e-129	0.503528	0.882	0.868	4.93056e-126	inflam-Fib1	Hes1
1.52849e-125	0.298163	0.581	0.484	3.05697e-122	inflam-Fib1	Cpz
1.10833e-124	0.833342	0.789	0.81	2.21666e-121	inflam-Fib1	Hmox1
1.71404e-124	0.361708	0.69	0.67	3.42808e-121	inflam-Fib1	Nr4a3
1.81922e-120	0.362248	0.58	0.579	3.63844e-117	inflam-Fib1	Col8a2
4.99761e-119	0.260426	0.943	0.919	9.99522e-116	inflam-Fib1	Ddit3
3.62764e-118	0.445055	0.621	0.633	7.25527e-115	inflam-Fib1	Plagl1
8.98836e-117	0.48276	0.729	0.76	1.79767e-113	inflam-Fib1	Basp1
2.47088e-113	0.268449	0.82	0.8	4.94177e-110	inflam-Fib1	Dclk1
5.62538e-111	0.29165	0.983	0.96	1.12508e-107	inflam-Fib1	Ppp1r15a
7.38573e-111	0.303887	0.924	0.875	1.47715e-107	inflam-Fib1	Mmp14
1.06088e-110	0.352219	0.764	0.786	2.12175e-107	inflam-Fib1	Marcksl1
2.10161e-109	0.490809	0.689	0.717	4.20322e-106	inflam-Fib1	Fgf18
4.14136e-109	0.409824	0.786	0.79	8.28272e-106	inflam-Fib1	Myc
2.18134e-106	0.293182	0.826	0.839	4.36269e-103	inflam-Fib1	Spsb1
1.24325e-104	0.435857	0.867	0.86	2.4865e-101	inflam-Fib1	Ndrg1
1.9691e-104	0.370611	0.844	0.826	3.93821e-101	inflam-Fib1	Pde4b
1.61803e-103	0.259525	0.763	0.761	3.23605e-100	inflam-Fib1	C1qtnf6
5.52391e-102	0.308341	0.824	0.805	1.10478e-98	inflam-Fib1	Rian
6.65609e-101	0.510968	0.599	0.579	1.33122e-97	inflam-Fib1	Spon1
2.93653e-100	0.435172	0.729	0.748	5.87306e-97	inflam-Fib1	Col12a1
1.18732e-97	0.297636	0.866	0.772	2.37464e-94	inflam-Fib1	Lbp
2.70448e-96	0.342858	0.832	0.804	5.40895e-93	inflam-Fib1	Kcnq1ot1
1.20299e-93	0.271479	0.965	0.928	2.40598e-90	inflam-Fib1	Irf1
3.79154e-90	0.354697	0.979	0.957	7.58308e-87	inflam-Fib1	Cxcl12
7.67228e-89	0.293488	0.708	0.68	1.53446e-85	inflam-Fib1	Gbp2
3.85011e-87	0.3723	0.991	0.961	7.70022e-84	inflam-Fib1	Klf4
3.20221e-86	0.305362	1	1	6.40441e-83	inflam-Fib1	Mt1
3.86398e-85	0.277301	0.731	0.775	7.72796e-82	inflam-Fib1	Plscr1
1.40033e-83	0.321676	0.689	0.718	2.80067e-80	inflam-Fib1	Serpinb9
2.13153e-77	0.282277	0.737	0.788	4.26306e-74	inflam-Fib1	Tnfaip3
3.59797e-75	0.364943	0.998	0.994	7.19594e-72	inflam-Fib1	Egr1
4.07107e-74	0.256903	0.735	0.732	8.14214e-71	inflam-Fib1	Itga1
1.17023e-71	0.599888	0.712	0.762	2.34047e-68	inflam-Fib1	Ptgs2
5.11804e-71	0.333798	0.987	0.968	1.02361e-67	inflam-Fib1	Klf2
7.06261e-67	0.283459	0.945	0.896	1.41252e-63	inflam-Fib1	Neat1
2.49262e-66	0.330447	0.346	0.612	4.98525e-63	inflam-Fib1	Mmp13
2.93717e-63	0.59103	0.834	0.878	5.87434e-60	inflam-Fib1	Ccl7
3.78473e-63	0.303714	0.999	0.991	7.56946e-60	inflam-Fib1	Jun
4.63865e-63	0.254157	0.999	0.997	9.2773e-60	inflam-Fib1	Junb
2.07276e-61	0.257977	0.611	0.637	4.14553e-58	inflam-Fib1	Col27a1
3.18239e-61	0.900798	0.905	0.917	6.36477e-58	inflam-Fib1	Cxcl2
5.25665e-60	0.352667	0.555	0.607	1.05133e-56	inflam-Fib1	Csgalnact1
1.28243e-52	0.463657	0.681	0.749	2.56486e-49	inflam-Fib1	Ngf
1.2064e-51	0.266773	0.65	0.652	2.4128e-48	inflam-Fib1	Rgcc
1.86516e-51	0.299568	0.919	0.91	3.73032e-48	inflam-Fib1	Sbno2
5.08119e-51	0.264484	0.635	0.696	1.01624e-47	inflam-Fib1	Itpkc
9.62275e-51	0.284325	0.679	0.722	1.92455e-47	inflam-Fib1	Emb
2.37242e-46	0.738516	0.818	0.855	4.74484e-43	inflam-Fib1	Ccl2
2.54669e-45	0.267861	0.384	0.628	5.09338e-42	inflam-Fib1	Cxcl9
1.25049e-41	0.289289	0.611	0.706	2.50097e-38	inflam-Fib1	Kif26b
9.72363e-40	0.509519	0.908	0.881	1.94473e-36	inflam-Fib1	Mmp3
2.99813e-33	0.438014	0.602	0.702	5.99626e-30	inflam-Fib1	Ddah1
6.85976e-30	0.307645	0.595	0.659	1.37195e-26	inflam-Fib1	Kcne4
1.7314e-29	0.323551	0.978	0.958	3.4628e-26	inflam-Fib1	Timp1
1.43622e-28	0.260932	0.689	0.736	2.87243e-25	inflam-Fib1	Ifi203
1.18667e-26	0.269166	0.703	0.761	2.37334e-23	inflam-Fib1	Adamts4
1.22564e-26	0.313388	0.507	0.6	2.45129e-23	inflam-Fib1	Matn4
1.20751e-25	0.262353	0.708	0.752	2.41503e-22	inflam-Fib1	Plat
2.63395e-23	0.31231	0.692	0.74	5.26791e-20	inflam-Fib1	Mbd1
2.73719e-23	0.317351	0.938	0.922	5.47437e-20	inflam-Fib1	Sfrp4
3.66261e-13	0.421587	0.492	0.608	7.32521e-10	inflam-Fib1	Ndnf
9.8072e-11	0.385116	0.648	0.747	1.96144e-07	inflam-Fib1	Ctla2a
3.15912e-08	0.40253	0.378	0.5	6.31824e-05	inflam-Fib1	H19
5.31601e-08	0.350963	0.447	0.539	0.00010632	inflam-Fib1	C1qtnf3
5.89569e-05	0.26942	0.419	0.619	0.117914	inflam-Fib1	Cxcl5
0.00672157	0.288094	0.325	0.501	1	inflam-Fib1	Chil1
0	2.01036	0.99	0.749	0	inflam-Fib2	Clec3b
0	1.94888	0.975	0.891	0	inflam-Fib2	Pi16
0	1.92006	1	0.988	0	inflam-Fib2	Gsn
0	1.80611	0.961	0.704	0	inflam-Fib2	Ly6c1
0	1.60988	0.894	0.654	0	inflam-Fib2	Sned1
0	1.47542	0.988	0.884	0	inflam-Fib2	Ly6a
0	1.4095	0.837	0.504	0	inflam-Fib2	Ccl11
0	1.4084	0.914	0.768	0	inflam-Fib2	Ugdh
0	1.40799	0.781	0.604	0	inflam-Fib2	Ptx3
0	1.40486	0.955	0.598	0	inflam-Fib2	Tnxb
0	1.39623	0.938	0.588	0	inflam-Fib2	Tmem100
0	1.39617	0.957	0.629	0	inflam-Fib2	Cd34
0	1.36883	0.993	0.962	0	inflam-Fib2	C3
0	1.36396	0.957	0.823	0	inflam-Fib2	Tnfaip6
0	1.35601	0.892	0.586	0	inflam-Fib2	Tppp3
0	1.33757	0.954	0.752	0	inflam-Fib2	Lbp
0	1.31866	0.939	0.537	0	inflam-Fib2	Scara5
0	1.30922	0.892	0.716	0	inflam-Fib2	Cd248
0	1.29709	0.99	0.92	0	inflam-Fib2	Plpp3
0	1.27672	0.962	0.839	0	inflam-Fib2	Gfpt2
0	1.27006	0.868	0.571	0	inflam-Fib2	Ifi205
0	1.24558	0.987	0.884	0	inflam-Fib2	Htra3
0	1.24082	0.941	0.756	0	inflam-Fib2	Plac8
0	1.13229	0.692	0.476	0	inflam-Fib2	Pla1a
0	1.12928	0.844	0.558	0	inflam-Fib2	Efemp1
0	1.12078	0.769	0.523	0	inflam-Fib2	Cd55
0	1.10469	0.947	0.834	0	inflam-Fib2	Uap1
0	1.07691	0.903	0.623	0	inflam-Fib2	Ifi204
0	1.06373	0.964	0.876	0	inflam-Fib2	C4b
0	1.02553	0.933	0.744	0	inflam-Fib2	Heg1
0	1.01356	0.961	0.856	0	inflam-Fib2	Nid1
0	0.97179	0.854	0.628	0	inflam-Fib2	Ackr3
0	0.966644	0.903	0.64	0	inflam-Fib2	Pcolce2
0	0.916367	0.808	0.498	0	inflam-Fib2	Emilin2
0	0.903843	0.813	0.525	0	inflam-Fib2	Lrrn4cl
0	0.902835	0.9	0.741	0	inflam-Fib2	Has1
0	0.881899	0.978	0.897	0	inflam-Fib2	Errfi1
0	0.868275	0.808	0.497	0	inflam-Fib2	Pcsk6
0	0.863311	0.983	0.898	0	inflam-Fib2	Ebf1
0	0.861778	0.739	0.542	0	inflam-Fib2	Procr
0	0.853417	0.948	0.734	0	inflam-Fib2	Slfn5
0	0.847935	0.985	0.911	0	inflam-Fib2	Gpx3
0	0.822743	0.906	0.543	0	inflam-Fib2	Ramp2
0	0.820362	0.74	0.405	0	inflam-Fib2	Itih5
0	0.813083	0.95	0.82	0	inflam-Fib2	Fbln2
0	0.805304	0.857	0.674	0	inflam-Fib2	Fndc1
0	0.805007	0.804	0.524	0	inflam-Fib2	Adgrd1
0	0.801692	0.834	0.496	0	inflam-Fib2	Ebf2
0	0.795509	0.988	0.887	0	inflam-Fib2	Dpt
0	0.793454	0.886	0.662	0	inflam-Fib2	Ifi207
0	0.749346	0.849	0.554	0	inflam-Fib2	Ablim1
0	0.747383	0.88	0.655	0	inflam-Fib2	Nsg1
0	0.743439	0.921	0.591	0	inflam-Fib2	Add3
0	0.740351	0.86	0.601	0	inflam-Fib2	Lgi2
0	0.731162	0.973	0.862	0	inflam-Fib2	Igfbp6
0	0.730326	0.997	0.952	0	inflam-Fib2	Igfbp4
0	0.72465	0.936	0.769	0	inflam-Fib2	Medag
0	0.719297	0.914	0.762	0	inflam-Fib2	Steap3
0	0.708406	0.924	0.705	0	inflam-Fib2	Dpep1
0	0.681531	0.906	0.726	0	inflam-Fib2	Osr1
0	0.670588	0.659	0.323	0	inflam-Fib2	Adh1
0	0.656292	0.738	0.479	0	inflam-Fib2	Cmah
0	0.617017	0.888	0.698	0	inflam-Fib2	Man1a
0	0.611855	0.634	0.33	0	inflam-Fib2	Cadm3
0	0.610078	0.898	0.723	0	inflam-Fib2	Ifi211
0	0.606694	0.901	0.667	0	inflam-Fib2	Rhou
0	0.565655	0.777	0.542	0	inflam-Fib2	Fyn
0	0.526626	0.668	0.347	0	inflam-Fib2	Arhgap20
0	0.522822	0.754	0.435	0	inflam-Fib2	Lrrc17
5.76716e-308	0.565344	0.909	0.754	1.15343e-304	inflam-Fib2	Csf1
1.12959e-307	0.60862	0.891	0.723	2.25918e-304	inflam-Fib2	Gda
6.36319e-303	0.694148	0.965	0.851	1.27264e-299	inflam-Fib2	Gstm1
1.57533e-302	0.671537	0.884	0.707	3.15065e-299	inflam-Fib2	Plat
4.10434e-302	0.742627	0.858	0.687	8.20867e-299	inflam-Fib2	Creb5
1.48277e-300	0.710299	0.874	0.694	2.96554e-297	inflam-Fib2	Srpx
5.02492e-294	0.779029	0.925	0.791	1.00498e-290	inflam-Fib2	Lpl
4.14806e-293	0.631729	0.886	0.741	8.29612e-290	inflam-Fib2	Lamc1
1.76351e-290	0.699137	0.929	0.815	3.52702e-287	inflam-Fib2	Axl
3.4766e-290	0.611773	0.798	0.494	6.95321e-287	inflam-Fib2	Gpc3
7.39021e-290	0.609113	0.848	0.679	1.47804e-286	inflam-Fib2	Lama4
6.86402e-289	0.705745	0.953	0.814	1.3728e-285	inflam-Fib2	Il33
5.77471e-288	0.565009	0.955	0.865	1.15494e-284	inflam-Fib2	Lsp1
2.51114e-286	0.800463	0.933	0.804	5.02229e-283	inflam-Fib2	Tgfbr2
7.32469e-284	0.681857	0.981	0.935	1.46494e-280	inflam-Fib2	Ecm1
3.0234e-279	0.472092	0.705	0.469	6.0468e-276	inflam-Fib2	Zfp385a
3.15221e-279	0.802723	0.995	0.951	6.30442e-276	inflam-Fib2	Socs3
6.30118e-279	0.813058	0.664	0.373	1.26024e-275	inflam-Fib2	Aldh1a3
5.02071e-272	0.49752	0.742	0.496	1.00414e-268	inflam-Fib2	Adamtsl1
6.43506e-268	0.455432	0.904	0.722	1.28701e-264	inflam-Fib2	Pdpn
1.58756e-264	1.19982	0.973	0.914	3.17511e-261	inflam-Fib2	Sfrp4
1.06734e-259	0.468332	0.854	0.693	2.13468e-256	inflam-Fib2	Ifi203
1.14745e-259	0.475404	0.816	0.64	2.29491e-256	inflam-Fib2	Bmper
7.7444e-255	0.461812	0.628	0.292	1.54888e-251	inflam-Fib2	Vit
2.1746e-251	0.935133	0.792	0.524	4.34921e-248	inflam-Fib2	Apod
3.87281e-249	0.526206	0.709	0.492	7.74562e-246	inflam-Fib2	Ggt5
5.16747e-249	0.443797	0.765	0.549	1.03349e-245	inflam-Fib2	Lurap1l
4.14298e-248	0.485765	0.959	0.831	8.28597e-245	inflam-Fib2	Cfb
3.59289e-247	0.462869	0.932	0.85	7.18578e-244	inflam-Fib2	Jpt1
1.06566e-241	0.852771	0.941	0.761	2.13132e-238	inflam-Fib2	Gas1
5.09466e-240	0.560439	0.979	0.914	1.01893e-236	inflam-Fib2	Prrx1
9.74129e-238	0.349637	0.741	0.489	1.94826e-234	inflam-Fib2	Cdc42ep2
5.7987e-231	0.439696	0.617	0.445	1.15974e-227	inflam-Fib2	Dpp4
2.65434e-229	0.620107	0.998	0.968	5.30869e-226	inflam-Fib2	Cebpd
4.6419e-225	0.8048	0.775	0.621	9.2838e-222	inflam-Fib2	Prg4
1.71823e-221	0.663377	0.808	0.594	3.43647e-218	inflam-Fib2	Vcan
1.81164e-217	0.427199	0.669	0.38	3.62327e-214	inflam-Fib2	Qpct
3.67618e-217	0.316072	0.665	0.505	7.35235e-214	inflam-Fib2	Srgap1
1.31343e-216	0.501149	0.704	0.489	2.62686e-213	inflam-Fib2	Slc4a4
2.78951e-215	0.290161	0.697	0.546	5.57902e-212	inflam-Fib2	Adora2b
3.69397e-215	0.451703	0.889	0.764	7.38794e-212	inflam-Fib2	Myc
2.14218e-214	1.11972	0.64	0.384	4.28435e-211	inflam-Fib2	Inmt
9.39191e-214	0.397957	0.879	0.75	1.87838e-210	inflam-Fib2	Sdf2l1
7.32812e-212	0.313775	0.665	0.448	1.46562e-208	inflam-Fib2	Pde8a
3.31892e-208	0.542773	0.84	0.633	6.63784e-205	inflam-Fib2	Steap4
4.08463e-207	0.525397	0.987	0.93	8.16927e-204	inflam-Fib2	Pnp
1.50518e-205	0.992181	0.617	0.369	3.01037e-202	inflam-Fib2	Penk
1.07484e-202	0.89646	0.69	0.448	2.14969e-199	inflam-Fib2	Adm
7.18771e-202	0.310382	0.581	0.308	1.43754e-198	inflam-Fib2	1700019D03Rik
7.31205e-199	0.65509	0.816	0.591	1.46241e-195	inflam-Fib2	Cdkn1c
7.84327e-199	0.458542	0.889	0.751	1.56865e-195	inflam-Fib2	Ugp2
1.37237e-198	1.02365	0.954	0.899	2.74473e-195	inflam-Fib2	Fbn1
1.97074e-198	0.490849	0.868	0.759	3.94148e-195	inflam-Fib2	Il1r1
1.58378e-197	0.54804	0.985	0.919	3.16756e-194	inflam-Fib2	Col14a1
2.10098e-197	0.728616	0.97	0.898	4.20197e-194	inflam-Fib2	Marcks
3.15104e-197	0.416453	0.756	0.607	6.30209e-194	inflam-Fib2	Pcdh19
5.65988e-197	0.446693	0.89	0.796	1.13198e-193	inflam-Fib2	Sulf2
9.33436e-194	0.464195	0.71	0.526	1.86687e-190	inflam-Fib2	Antxr2
1.34267e-193	0.458753	0.688	0.499	2.68533e-190	inflam-Fib2	AW112010
4.53309e-186	0.318674	0.824	0.676	9.06617e-183	inflam-Fib2	Gm17167
2.67249e-181	0.476544	0.824	0.698	5.34498e-178	inflam-Fib2	Scara3
6.57687e-181	0.441935	0.915	0.756	1.31537e-177	inflam-Fib2	Glul
1.72179e-180	0.584174	0.667	0.406	3.44358e-177	inflam-Fib2	C7
2.94038e-180	0.339186	0.96	0.9	5.88075e-177	inflam-Fib2	Tnfaip2
5.4911e-179	0.335681	0.63	0.415	1.09822e-175	inflam-Fib2	Lmo2
5.75687e-179	0.441725	0.989	0.973	1.15137e-175	inflam-Fib2	Anxa1
1.75994e-178	0.424741	0.635	0.39	3.51988e-175	inflam-Fib2	Ntrk2
2.4246e-176	0.311661	0.843	0.71	4.84921e-173	inflam-Fib2	Slc10a6
3.23128e-176	0.346278	0.818	0.689	6.46256e-173	inflam-Fib2	Tubb2b
4.14116e-174	0.33846	0.709	0.511	8.28233e-171	inflam-Fib2	Ces2g
2.31987e-170	0.261308	0.582	0.31	4.63975e-167	inflam-Fib2	Enpp3
1.3457e-167	0.635734	0.99	0.979	2.6914e-164	inflam-Fib2	Atf3
6.83211e-167	0.327463	0.823	0.695	1.36642e-163	inflam-Fib2	Glipr2
4.02006e-166	0.261773	0.597	0.378	8.04013e-163	inflam-Fib2	Acvr2a
2.17492e-163	0.463678	0.891	0.782	4.34983e-160	inflam-Fib2	Ace
2.64659e-161	0.331822	0.8	0.681	5.29319e-158	inflam-Fib2	Dram1
3.68593e-160	0.340968	0.835	0.68	7.37185e-157	inflam-Fib2	Lgals3bp
4.73287e-159	0.774701	0.949	0.879	9.46573e-156	inflam-Fib2	Phlda1
7.51785e-159	0.32117	0.783	0.627	1.50357e-155	inflam-Fib2	Mndal
9.47815e-159	0.780762	0.568	0.312	1.89563e-155	inflam-Fib2	Sema3c
3.49505e-156	0.37217	0.592	0.33	6.99009e-153	inflam-Fib2	Galnt15
4.62968e-154	0.314644	0.636	0.422	9.25935e-151	inflam-Fib2	Fez1
4.85463e-154	0.498534	0.622	0.455	9.70927e-151	inflam-Fib2	Hmcn2
1.2403e-151	0.445412	0.946	0.875	2.4806e-148	inflam-Fib2	Ppp1r14b
3.0468e-150	0.724252	0.911	0.857	6.0936e-147	inflam-Fib2	Ccl7
4.90087e-148	0.891995	0.869	0.793	9.80174e-145	inflam-Fib2	Adamts5
3.19487e-146	0.402216	0.85	0.709	6.38974e-143	inflam-Fib2	Arl4a
3.3572e-145	0.290964	0.853	0.752	6.71441e-142	inflam-Fib2	Trib1
1.25255e-141	0.385579	0.766	0.613	2.5051e-138	inflam-Fib2	Iigp1
9.22927e-141	0.442261	0.644	0.557	1.84585e-137	inflam-Fib2	Cxcl9
8.43121e-140	0.542908	0.992	0.973	1.68624e-136	inflam-Fib2	Mfap5
9.2266e-139	0.50666	0.741	0.619	1.84532e-135	inflam-Fib2	Lamb1
6.23976e-137	0.432142	0.833	0.673	1.24795e-133	inflam-Fib2	Ifi27l2a
5.55719e-135	0.443101	0.995	0.96	1.11144e-131	inflam-Fib2	Klf4
1.11011e-131	0.450319	0.981	0.95	2.22022e-128	inflam-Fib2	Nbl1
1.81441e-129	0.523875	0.994	0.973	3.62882e-126	inflam-Fib2	Fstl1
5.15572e-129	0.267515	0.53	0.358	1.03114e-125	inflam-Fib2	Tek
6.09457e-129	0.301108	0.559	0.34	1.21891e-125	inflam-Fib2	Slco2b1
9.04909e-129	0.726212	0.789	0.682	1.80982e-125	inflam-Fib2	Angptl1
2.39092e-127	0.702254	0.551	0.378	4.78185e-124	inflam-Fib2	Sbsn
3.39321e-127	0.250411	0.653	0.465	6.78642e-124	inflam-Fib2	Tmem158
1.04598e-122	0.526977	0.773	0.672	2.09196e-119	inflam-Fib2	Thbd
5.55085e-122	0.279835	0.615	0.385	1.11017e-118	inflam-Fib2	Sult5a1
1.91531e-120	0.281646	0.678	0.504	3.83061e-117	inflam-Fib2	Adamts15
1.26598e-114	0.318185	0.763	0.649	2.53196e-111	inflam-Fib2	Ildr2
1.60877e-112	0.268838	0.508	0.391	3.21754e-109	inflam-Fib2	Mrgprg
2.43793e-112	0.72218	0.636	0.473	4.87586e-109	inflam-Fib2	Cilp
2.59614e-111	1.88936	0.616	0.505	5.19229e-108	inflam-Fib2	Cxcl13
5.43836e-111	0.274206	0.719	0.6	1.08767e-107	inflam-Fib2	Gngt2
1.13283e-110	0.395985	0.989	0.938	2.26565e-107	inflam-Fib2	Ccdc80
2.49904e-110	0.349107	0.888	0.791	4.99809e-107	inflam-Fib2	Kcnq1ot1
7.34365e-108	0.502986	0.614	0.419	1.46873e-104	inflam-Fib2	Sparcl1
7.59052e-106	0.259825	0.842	0.622	1.5181e-102	inflam-Fib2	Abca8a
6.0985e-104	0.482637	0.572	0.469	1.2197e-100	inflam-Fib2	Vtn
6.93266e-101	0.370995	0.989	0.973	1.38653e-97	inflam-Fib2	Anxa2
2.2518e-100	0.262468	0.568	0.458	4.5036e-97	inflam-Fib2	Spon2
7.52643e-100	0.278996	1	0.993	1.50529e-96	inflam-Fib2	Vim
9.68301e-99	0.259058	0.572	0.491	1.9366e-95	inflam-Fib2	Lvrn
4.87633e-98	0.411709	0.992	0.963	9.75265e-95	inflam-Fib2	Klf6
1.1176e-96	0.254299	0.472	0.262	2.2352e-93	inflam-Fib2	Ppl
3.27977e-96	0.274984	0.572	0.457	6.55954e-93	inflam-Fib2	Has2
4.68732e-91	0.291255	0.762	0.623	9.37464e-88	inflam-Fib2	Vegfd
1.13325e-90	0.361316	0.973	0.882	2.26651e-87	inflam-Fib2	Igf1
1.16759e-90	0.300891	0.997	0.986	2.33519e-87	inflam-Fib2	S100a6
5.98707e-89	0.612311	0.696	0.608	1.19741e-85	inflam-Fib2	Cxcl10
4.39948e-88	0.256567	0.49	0.35	8.79896e-85	inflam-Fib2	Ackr1
9.15444e-88	0.549308	0.898	0.836	1.83089e-84	inflam-Fib2	Anxa3
2.41569e-87	0.33285	0.863	0.732	4.83138e-84	inflam-Fib2	C2
2.91338e-87	0.290865	0.531	0.421	5.82677e-84	inflam-Fib2	Car8
8.58474e-86	0.250129	0.584	0.454	1.71695e-82	inflam-Fib2	Wnt2
1.75307e-83	0.352481	0.777	0.655	3.50615e-80	inflam-Fib2	Clec2d
1.51666e-82	0.273178	0.711	0.577	3.03332e-79	inflam-Fib2	Lifr
5.94419e-78	0.311638	0.827	0.749	1.18884e-74	inflam-Fib2	Dbn1
4.39812e-76	0.305618	0.852	0.807	8.79623e-73	inflam-Fib2	Maged2
5.6955e-75	0.261909	0.803	0.673	1.1391e-71	inflam-Fib2	Svep1
1.08876e-68	0.257777	0.995	0.971	2.17752e-65	inflam-Fib2	Zfp36l1
1.99182e-68	0.351942	0.89	0.835	3.98364e-65	inflam-Fib2	Metrnl
2.99671e-66	0.267172	0.701	0.585	5.99342e-63	inflam-Fib2	Dact1
3.97461e-66	0.325376	0.842	0.75	7.94922e-63	inflam-Fib2	Gdf10
4.58111e-63	0.252974	0.908	0.794	9.16222e-60	inflam-Fib2	Tent5a
6.94664e-62	0.298359	0.633	0.549	1.38933e-58	inflam-Fib2	Pamr1
8.78135e-61	0.278074	0.996	0.977	1.75627e-57	inflam-Fib2	Zfp36
1.50345e-58	0.335683	0.501	0.428	3.0069e-55	inflam-Fib2	Dkk2
6.23301e-57	0.398467	0.678	0.621	1.2466e-53	inflam-Fib2	Rgs16
4.28265e-55	0.272415	0.937	0.836	8.5653e-52	inflam-Fib2	Txnip
1.76316e-54	0.46454	0.538	0.461	3.52631e-51	inflam-Fib2	Smpd3
8.40085e-53	0.747674	0.587	0.547	1.68017e-49	inflam-Fib2	Col6a5
6.35388e-52	0.515345	0.585	0.525	1.27078e-48	inflam-Fib2	Ifitm1
5.74293e-51	0.268146	0.999	0.991	1.14859e-47	inflam-Fib2	Jun
1.02198e-50	0.283522	0.483	0.403	2.04396e-47	inflam-Fib2	Aldh1a2
1.26001e-49	0.380931	0.81	0.745	2.52002e-46	inflam-Fib2	Cp
2.16101e-46	0.282715	0.538	0.465	4.32202e-43	inflam-Fib2	Rspo1
1.51135e-44	0.486463	0.489	0.393	3.02271e-41	inflam-Fib2	Myoc
2.02437e-44	0.252323	0.6	0.515	4.04874e-41	inflam-Fib2	Col5a3
2.18476e-41	0.277841	0.437	0.318	4.36951e-38	inflam-Fib2	Aox3
3.87057e-37	0.484266	0.98	0.957	7.74114e-34	inflam-Fib2	Cxcl12
4.4541e-34	0.574712	0.544	0.488	8.90821e-31	inflam-Fib2	Igfbp3
1.25752e-27	0.542025	0.66	0.607	2.51504e-24	inflam-Fib2	Cxcl14
2.78233e-16	0.325126	0.451	0.378	5.56466e-13	inflam-Fib2	Arl4d
4.93269e-16	0.783176	0.664	0.597	9.86538e-13	inflam-Fib2	Igfbp5
9.64655e-16	0.609974	0.566	0.519	1.92931e-12	inflam-Fib2	Thbs4
2.81622e-14	0.45608	0.441	0.435	5.63243e-11	inflam-Fib2	Sult1e1
1.86594e-11	0.412399	0.81	0.759	3.73189e-08	inflam-Fib2	Aspn
1.00017e-08	0.30026	0.668	0.618	2.00034e-05	inflam-Fib2	Ccl21a
8.18676e-05	0.256134	0.351	0.304	0.163735	inflam-Fib2	Agt
0	1.37016	0.98	0.813	0	NF1	Fmo2
0	1.1659	0.959	0.853	0	NF1	Timp3
0	1.12212	0.966	0.908	0	NF1	Mfap4
0	1.08808	0.996	0.932	0	NF1	Cfh
0	1.05407	0.849	0.604	0	NF1	Rbp4
0	1.04794	0.938	0.695	0	NF1	Fbln7
0	1.04366	0.902	0.636	0	NF1	Col4a5
0	1.04101	0.893	0.749	0	NF1	Fmod
0	0.983119	0.925	0.736	0	NF1	Tgfbi
0	0.971213	0.749	0.497	0	NF1	Dio2
0	0.901138	0.822	0.558	0	NF1	Fibin
0	0.866312	0.988	0.925	0	NF1	Irf1
0	0.848642	0.997	0.965	0	NF1	Gadd45b
0	0.822175	0.972	0.821	0	NF1	Crispld2
0	0.764088	0.963	0.859	0	NF1	Gxylt2
0	0.733254	0.953	0.809	0	NF1	Pdgfrl
0	0.729457	0.793	0.542	0	NF1	Spry1
0	0.334247	0.703	0.471	0	NF1	Pax1
0	0.328043	0.793	0.6	0	NF1	Ikzf4
1.27071e-304	0.690104	0.992	0.938	2.54142e-301	NF1	Icam1
2.50233e-303	0.674002	0.995	0.958	5.00467e-300	NF1	Ppp1r15a
1.02047e-299	0.636665	1	0.997	2.04094e-296	NF1	Junb
4.31381e-296	0.592171	0.715	0.396	8.62761e-293	NF1	Col4a6
1.43764e-288	0.725872	0.758	0.499	2.87529e-285	NF1	Bmp4
1.7382e-288	0.676329	1	0.994	3.4764e-285	NF1	Egr1
7.43499e-277	1.11885	0.81	0.61	1.487e-273	NF1	F3
5.03317e-266	0.626556	0.978	0.908	1.00663e-262	NF1	Bhlhe40
1.71214e-261	0.509399	0.916	0.811	3.42428e-258	NF1	Pde4b
4.86062e-256	0.490321	0.873	0.694	9.72125e-253	NF1	Ndufa4l2
2.03553e-251	0.695633	0.87	0.671	4.07106e-248	NF1	Nr2f2
6.9245e-247	0.422037	0.738	0.504	1.3849e-243	NF1	G530011O06Rik
3.8614e-245	0.561969	0.999	0.972	7.72281e-242	NF1	Lum
5.12805e-244	0.448243	0.854	0.67	1.02561e-240	NF1	Art4
6.05046e-243	0.600362	0.867	0.622	1.21009e-239	NF1	Abca8a
1.28261e-242	0.514309	0.812	0.537	2.56523e-239	NF1	Aldh1a1
8.50447e-242	0.577837	0.817	0.637	1.70089e-238	NF1	Adcy7
1.22591e-239	0.485447	0.813	0.578	2.45182e-236	NF1	Bace2
2.91099e-238	0.610138	0.709	0.466	5.82199e-235	NF1	Ntf3
8.09469e-231	0.640475	0.63	0.365	1.61894e-227	NF1	Col4a4
1.64276e-225	0.536756	0.917	0.815	3.28551e-222	NF1	Il6
4.63476e-224	0.610533	0.998	0.969	9.26953e-221	NF1	Cebpd
2.15514e-220	0.627594	0.648	0.386	4.31029e-217	NF1	Tmem204
2.14909e-215	0.338516	0.941	0.845	4.29818e-212	NF1	Csrnp1
1.82102e-207	0.325218	0.808	0.627	3.64204e-204	NF1	Angpt2
2.47731e-207	0.632478	0.953	0.84	4.95463e-204	NF1	Cd200
1.24779e-205	0.383199	0.851	0.699	2.49558e-202	NF1	Foxs1
1.86118e-203	0.651296	0.694	0.395	3.72235e-200	NF1	G0s2
7.84108e-202	0.480967	0.994	0.953	1.56822e-198	NF1	Socs3
8.42316e-200	0.473618	0.95	0.777	1.68463e-196	NF1	Clec11a
5.20169e-199	0.334968	0.837	0.58	1.04034e-195	NF1	Atp1a2
4.95877e-198	0.733361	0.96	0.877	9.91754e-195	NF1	Ccn2
6.27682e-197	0.481821	0.937	0.799	1.25536e-193	NF1	Cpe
1.46402e-195	0.453482	0.832	0.671	2.92805e-192	NF1	Plvap
1.19906e-194	0.464867	0.874	0.714	2.39812e-191	NF1	Matn2
1.46198e-192	0.332739	0.789	0.614	2.92395e-189	NF1	Kcne4
8.83378e-192	0.417353	0.919	0.824	1.76676e-188	NF1	Maff
2.14278e-190	0.66313	0.828	0.691	4.28556e-187	NF1	Fhl2
2.80992e-189	0.28474	0.678	0.486	5.61985e-186	NF1	Pcdh9
3.38422e-188	0.356574	0.952	0.813	6.76844e-185	NF1	Cpxm2
2.38582e-184	0.37394	0.826	0.731	4.77163e-181	NF1	Adamts4
2.29451e-181	0.510246	0.998	0.977	4.58902e-178	NF1	Zfp36
1.36857e-179	0.480427	1	1	2.73715e-176	NF1	Mgp
7.33529e-179	0.562014	0.859	0.685	1.46706e-175	NF1	Col15a1
1.31639e-178	0.53018	0.955	0.86	2.63278e-175	NF1	Col6a3
4.01674e-177	0.49132	0.978	0.911	8.03349e-174	NF1	Fhl1
1.63847e-176	0.79726	0.778	0.574	3.27694e-173	NF1	Igfbp5
3.06669e-176	0.468312	0.995	0.964	6.13338e-173	NF1	Ccnl1
1.65235e-172	0.599832	0.739	0.583	3.3047e-169	NF1	Tnfrsf11b
4.88435e-170	0.278278	0.602	0.438	9.76871e-167	NF1	Colec11
6.47362e-170	0.615175	0.944	0.848	1.29472e-166	NF1	Atf5
3.67999e-160	0.584028	1	0.998	7.35997e-157	NF1	Col1a2
6.34426e-160	0.447133	0.935	0.861	1.26885e-156	NF1	Ckb
3.64717e-156	0.517359	0.995	0.976	7.29434e-153	NF1	Ier3
6.62217e-151	0.33332	0.96	0.832	1.32443e-147	NF1	Abi3bp
1.0064e-146	0.642909	0.837	0.688	2.01281e-143	NF1	Fst
4.74477e-145	0.835785	0.928	0.883	9.48953e-142	NF1	Ccn5
7.77176e-145	0.332292	0.779	0.607	1.55435e-141	NF1	Dusp6
4.21427e-144	0.580517	1	0.998	8.42854e-141	NF1	Sparc
5.15675e-142	0.340343	0.852	0.724	1.03135e-138	NF1	Daam1
2.07064e-139	0.908953	0.944	0.874	4.14128e-136	NF1	Mmp3
6.16642e-139	0.266833	0.849	0.708	1.23328e-135	NF1	Thy1
2.11618e-138	0.34829	0.893	0.791	4.23237e-135	NF1	Rian
6.1299e-137	0.507909	1	1	1.22598e-133	NF1	Mt1
7.78021e-136	0.401029	0.865	0.711	1.55604e-132	NF1	Fgl2
2.39645e-134	0.381136	0.826	0.661	4.7929e-131	NF1	Lbh
2.29117e-133	0.42207	1	0.991	4.58234e-130	NF1	Jun
4.44113e-130	0.369156	0.861	0.729	8.88225e-127	NF1	Stk17b
3.74827e-128	0.448472	0.993	0.94	7.49653e-125	NF1	Btg2
1.80825e-126	0.492802	0.987	0.94	3.61649e-123	NF1	Ccdc80
2.64018e-124	0.324914	0.676	0.533	5.28037e-121	NF1	Heyl
1.88997e-123	0.4686	0.82	0.673	3.77994e-120	NF1	Svep1
3.21742e-123	0.446057	0.982	0.916	6.43485e-120	NF1	Nr4a1
5.60659e-123	0.394107	0.909	0.812	1.12132e-119	NF1	Mdk
6.08061e-122	0.495447	0.773	0.675	1.21612e-118	NF1	Smoc1
8.01684e-122	0.52935	0.955	0.903	1.60337e-118	NF1	Prss23
7.98589e-121	0.558556	1	0.995	1.59718e-117	NF1	Col1a1
1.30442e-118	0.360104	0.496	0.284	2.60883e-115	NF1	Col4a3
5.9162e-117	0.29422	0.546	0.351	1.18324e-113	NF1	Clec14a
9.56317e-115	0.379655	0.991	0.962	1.91263e-111	NF1	Nfkbiz
1.42292e-111	0.25677	0.952	0.903	2.84585e-108	NF1	Sbno2
1.52465e-110	0.339327	0.844	0.726	3.0493e-107	NF1	Socs1
1.5435e-109	1.21028	0.935	0.875	3.08701e-106	NF1	Sfrp2
8.53315e-105	0.327102	0.915	0.771	1.70663e-101	NF1	Gas1
1.11147e-103	0.376172	0.97	0.904	2.22294e-100	NF1	Emp1
3.85585e-102	0.426529	0.816	0.696	7.71169e-99	NF1	Rasl11a
6.23987e-102	0.38309	0.986	0.937	1.24797e-98	NF1	Gem
1.29227e-99	0.305944	0.967	0.94	2.58453e-96	NF1	Ctsh
2.58262e-99	0.380016	0.702	0.575	5.16525e-96	NF1	Kazald1
4.03904e-99	0.277674	0.749	0.576	8.07808e-96	NF1	Kcnj8
1.1334e-97	0.65797	0.596	0.407	2.26679e-94	NF1	Hsd11b1
3.12567e-97	0.315505	0.966	0.915	6.25134e-94	NF1	Ddit3
1.90954e-96	0.291146	0.793	0.685	3.81908e-93	NF1	Rasl11b
3.20175e-95	0.325899	0.989	0.961	6.40349e-92	NF1	Cebpb
9.48609e-95	0.551677	0.877	0.745	1.89722e-91	NF1	Gdf10
5.28997e-94	0.399581	0.99	0.941	1.05799e-90	NF1	Meg3
1.69548e-93	0.53244	0.781	0.623	3.39096e-90	NF1	Vegfd
1.59689e-90	0.331887	0.99	0.919	3.19378e-87	NF1	Col14a1
4.21345e-88	0.303801	0.565	0.381	8.42689e-85	NF1	Sema3d
8.21989e-87	0.287588	0.888	0.754	1.64398e-83	NF1	Cpxm1
8.4593e-86	0.27557	0.875	0.802	1.69186e-82	NF1	Ccn3
6.22617e-84	0.413485	0.942	0.888	1.24523e-80	NF1	Id2
2.15803e-83	0.38965	0.699	0.548	4.31606e-80	NF1	Gm26771
1.77651e-82	0.264477	0.683	0.527	3.55302e-79	NF1	Wnt5a
6.45416e-82	0.282631	0.593	0.409	1.29083e-78	NF1	Vwc2
1.01264e-81	0.335953	0.93	0.848	2.02528e-78	NF1	Smoc2
1.0352e-78	0.298904	0.773	0.656	2.07039e-75	NF1	Socs2
1.02608e-77	0.43356	0.822	0.733	2.05216e-74	NF1	Dpep1
7.9851e-77	0.366215	0.935	0.884	1.59702e-73	NF1	Phlda1
2.44427e-76	0.264588	0.878	0.806	4.88854e-73	NF1	Creb3l1
8.48098e-74	0.262831	0.867	0.791	1.6962e-70	NF1	Ace
4.65217e-73	0.263083	0.716	0.593	9.30434e-70	NF1	Bambi
2.99163e-72	0.350017	0.765	0.628	5.98326e-69	NF1	Tsc22d3
1.59482e-71	0.308145	0.724	0.552	3.18963e-68	NF1	Fmo1
2.37422e-69	0.299051	0.851	0.738	4.74844e-66	NF1	Cp
7.11107e-69	0.38962	0.51	0.356	1.42221e-65	NF1	Adamtsl2
2.95872e-66	0.391959	0.927	0.867	5.91745e-63	NF1	Cdkn1a
1.5975e-65	0.28326	0.976	0.93	3.195e-62	NF1	Rhob
3.08637e-65	0.307758	0.608	0.489	6.17275e-62	NF1	Ntrk3
5.89358e-65	0.281811	0.882	0.836	1.17872e-61	NF1	Cxcl16
2.92443e-64	0.290574	0.992	0.962	5.84887e-61	NF1	Klf4
2.62786e-62	0.309585	0.964	0.903	5.25571e-59	NF1	Adamts1
3.14754e-61	0.416384	0.471	0.335	6.29508e-58	NF1	Lamc3
3.44985e-60	0.266785	0.49	0.369	6.8997e-57	NF1	Pex5l
1.16512e-57	0.275956	0.928	0.901	2.33024e-54	NF1	Fbln5
1.31034e-57	0.254396	0.636	0.477	2.62068e-54	NF1	Cpz
2.21612e-57	0.271644	0.51	0.349	4.43224e-54	NF1	Omd
4.58454e-56	0.741245	0.409	0.227	9.16907e-53	NF1	Angptl7
1.368e-46	0.325696	0.712	0.647	2.73599e-43	NF1	F2r
1.53159e-41	0.377817	0.59	0.503	3.06317e-38	NF1	Esm1
4.45794e-16	0.424017	0.457	0.374	8.91589e-13	NF1	Cytl1
0.00152787	0.285432	0.346	0.256	1	NF1	Hhip
0	4.17801	1	0.93	0	myo-Fib	Acta2
0	4.00805	1	0.855	0	myo-Fib	Tagln
0	3.26501	0.995	0.821	0	myo-Fib	Myl9
0	3.15217	0.959	0.492	0	myo-Fib	Myh11
0	3.09429	0.994	0.846	0	myo-Fib	Tpm2
0	2.72493	0.947	0.637	0	myo-Fib	Col18a1
0	2.68284	0.912	0.608	0	myo-Fib	Rgs5
0	2.63301	0.919	0.478	0	myo-Fib	Cnn1
0	2.34377	0.97	0.81	0	myo-Fib	Csrp1
0	2.29353	0.909	0.461	0	myo-Fib	Itga8
0	2.26898	0.903	0.484	0	myo-Fib	Npnt
0	2.2549	0.979	0.864	0	myo-Fib	Flna
0	2.23098	0.983	0.9	0	myo-Fib	Tpm1
0	2.09674	0.902	0.512	0	myo-Fib	Lmod1
0	2.03919	0.935	0.654	0	myo-Fib	Mylk
0	1.92326	0.933	0.7	0	myo-Fib	Fblim1
0	1.86828	0.976	0.86	0	myo-Fib	Actn1
0	1.86074	0.921	0.574	0	myo-Fib	Ppp1r14a
0	1.84448	0.883	0.623	0	myo-Fib	Mustn1
0	1.82639	0.999	0.977	0	myo-Fib	Eln
0	1.8154	0.995	0.945	0	myo-Fib	Dstn
0	1.8097	0.976	0.838	0	myo-Fib	Lpp
0	1.79571	0.99	0.932	0	myo-Fib	Mfge8
0	1.75296	0.85	0.495	0	myo-Fib	Gm13889
0	1.68283	0.929	0.779	0	myo-Fib	Tns1
0	1.66576	0.958	0.77	0	myo-Fib	Serpine2
0	1.63764	0.987	0.864	0	myo-Fib	Postn
0	1.62502	0.99	0.87	0	myo-Fib	Actn4
0	1.61727	0.999	0.98	0	myo-Fib	Fn1
0	1.6163	0.727	0.375	0	myo-Fib	Sost
0	1.59743	0.87	0.425	0	myo-Fib	Ramp1
0	1.59448	0.999	0.966	0	myo-Fib	Cald1
0	1.59323	1	0.995	0	myo-Fib	Myl6
0	1.59031	0.953	0.738	0	myo-Fib	Smtn
0	1.56064	0.895	0.612	0	myo-Fib	Lmcd1
0	1.55437	0.99	0.877	0	myo-Fib	Ccn2
0	1.55179	0.99	0.927	0	myo-Fib	Itgb1
0	1.55053	0.85	0.549	0	myo-Fib	Ncam1
0	1.53348	1	0.999	0	myo-Fib	Tmsb4x
0	1.52246	0.899	0.513	0	myo-Fib	Tinagl1
0	1.51648	0.891	0.47	0	myo-Fib	Myom1
0	1.51387	0.969	0.885	0	myo-Fib	Ptgis
0	1.51344	0.952	0.825	0	myo-Fib	Pls3
0	1.50398	0.996	0.974	0	myo-Fib	Csrp2
0	1.4946	0.961	0.541	0	myo-Fib	Cspg4
0	1.49211	0.854	0.459	0	myo-Fib	Dmd
0	1.46253	0.932	0.822	0	myo-Fib	Rbpms
0	1.4562	0.842	0.426	0	myo-Fib	Susd5
0	1.43926	0.934	0.729	0	myo-Fib	Lrrfip1
0	1.41807	0.959	0.692	0	myo-Fib	Nexn
0	1.4089	0.893	0.639	0	myo-Fib	Ltbp1
0	1.4045	0.954	0.794	0	myo-Fib	Ccn3
0	1.40296	0.919	0.761	0	myo-Fib	Pbxip1
0	1.35393	0.834	0.488	0	myo-Fib	Igfbp2
0	1.35254	0.909	0.747	0	myo-Fib	S100a4
0	1.35175	0.98	0.841	0	myo-Fib	Pcdh7
0	1.33879	0.944	0.796	0	myo-Fib	Ppp1r12a
0	1.30929	0.939	0.863	0	myo-Fib	Rock1
0	1.3036	0.971	0.801	0	myo-Fib	Cpe
0	1.29699	0.978	0.862	0	myo-Fib	Aplp2
0	1.29337	0.894	0.638	0	myo-Fib	Enah
0	1.27896	0.994	0.962	0	myo-Fib	Tm4sf1
0	1.2735	0.954	0.728	0	myo-Fib	Vcl
0	1.2732	0.953	0.671	0	myo-Fib	Wwp2
0	1.2666	1	0.994	0	myo-Fib	Actb
0	1.25232	0.937	0.822	0	myo-Fib	Map1b
0	1.24542	0.74	0.342	0	myo-Fib	Sh3bgr
0	1.24049	0.912	0.545	0	myo-Fib	Cdh13
0	1.23383	0.993	0.848	0	myo-Fib	Col4a2
0	1.23149	0.773	0.41	0	myo-Fib	Pdlim3
0	1.23039	0.735	0.371	0	myo-Fib	Synpo2
0	1.22009	0.894	0.565	0	myo-Fib	Itga9
0	1.19563	0.832	0.442	0	myo-Fib	Bcam
0	1.19373	0.945	0.634	0	myo-Fib	Pde3a
0	1.17837	0.968	0.798	0	myo-Fib	Pdlim1
0	1.17438	0.837	0.611	0	myo-Fib	Slmap
0	1.16752	0.984	0.777	0	myo-Fib	Pdgfa
0	1.15269	0.782	0.523	0	myo-Fib	Cbr2
0	1.14862	0.863	0.536	0	myo-Fib	Hspb7
0	1.1463	0.986	0.857	0	myo-Fib	Msn
0	1.14399	0.992	0.886	0	myo-Fib	Col4a1
0	1.13587	0.747	0.456	0	myo-Fib	Fbxl22
0	1.13233	0.928	0.488	0	myo-Fib	Mtus2
0	1.13147	0.848	0.525	0	myo-Fib	Rcan2
0	1.1187	0.956	0.71	0	myo-Fib	Myh10
0	1.11363	0.981	0.865	0	myo-Fib	Tln1
0	1.10307	0.801	0.485	0	myo-Fib	Lims2
0	1.09739	0.962	0.873	0	myo-Fib	Cyb5r3
0	1.09524	0.972	0.816	0	myo-Fib	Tnfrsf12a
0	1.08679	0.993	0.891	0	myo-Fib	Clu
0	1.07061	0.927	0.623	0	myo-Fib	Dmpk
0	1.05814	0.793	0.41	0	myo-Fib	Kcnmb1
0	1.04576	0.981	0.901	0	myo-Fib	Dst
0	1.03062	0.985	0.83	0	myo-Fib	Cnn2
0	1.01452	0.976	0.757	0	myo-Fib	Fat1
0	1.00741	0.827	0.548	0	myo-Fib	Pkp4
0	1.00632	0.82	0.434	0	myo-Fib	Mrvi1
0	1.00022	0.933	0.628	0	myo-Fib	2900026A02Rik
0	0.997597	0.938	0.724	0	myo-Fib	Samd4
0	0.980854	0.95	0.628	0	myo-Fib	Crim1
0	0.979681	0.913	0.558	0	myo-Fib	Aoc3
0	0.948983	0.935	0.863	0	myo-Fib	Sh3bgrl
0	0.948375	0.984	0.948	0	myo-Fib	Hspb1
0	0.946506	0.809	0.427	0	myo-Fib	Cdo1
0	0.932471	0.854	0.477	0	myo-Fib	2200002D01Rik
0	0.917756	0.945	0.715	0	myo-Fib	Tgfb2
0	0.912055	0.956	0.918	0	myo-Fib	Fhl1
0	0.899071	0.829	0.505	0	myo-Fib	Uchl1
0	0.886213	0.958	0.656	0	myo-Fib	Mical2
0	0.879474	0.84	0.496	0	myo-Fib	Sncg
0	0.874697	0.933	0.644	0	myo-Fib	2310022B05Rik
0	0.872357	0.882	0.537	0	myo-Fib	Jph2
0	0.87	0.844	0.493	0	myo-Fib	Sorbs2
0	0.861559	0.777	0.43	0	myo-Fib	Limch1
0	0.859111	0.831	0.455	0	myo-Fib	Scube3
0	0.839978	0.877	0.546	0	myo-Fib	Tnc
0	0.832053	0.792	0.422	0	myo-Fib	Rasl12
0	0.801072	0.943	0.607	0	myo-Fib	Hip1
0	0.795785	0.935	0.602	0	myo-Fib	Hbegf
0	0.767328	0.882	0.565	0	myo-Fib	Endod1
0	0.752459	0.896	0.569	0	myo-Fib	Adgrl2
0	0.735749	0.921	0.56	0	myo-Fib	Lama5
0	0.732926	0.854	0.489	0	myo-Fib	Nes
0	0.732907	0.758	0.391	0	myo-Fib	Itih4
0	0.702377	0.927	0.644	0	myo-Fib	Inhba
0	0.698333	0.998	0.981	0	myo-Fib	Lgals1
0	0.682183	0.964	0.756	0	myo-Fib	Synpo
0	0.673305	0.95	0.661	0	myo-Fib	Syne1
0	0.672441	0.905	0.653	0	myo-Fib	Crlf1
0	0.660437	0.742	0.374	0	myo-Fib	Myocd
0	0.657413	0.908	0.534	0	myo-Fib	Nav2
0	0.652738	0.928	0.671	0	myo-Fib	Serpinb6b
0	0.628619	0.837	0.429	0	myo-Fib	Adamts8
0	0.605463	0.874	0.584	0	myo-Fib	Fbxo32
0	0.60029	0.819	0.454	0	myo-Fib	Ttll7
0	0.597261	0.86	0.542	0	myo-Fib	Ankrd1
0	0.585353	0.813	0.4	0	myo-Fib	Wnt16
0	0.581707	0.844	0.537	0	myo-Fib	Scx
0	0.552496	0.893	0.569	0	myo-Fib	Kalrn
0	0.552395	0.855	0.52	0	myo-Fib	Fgfr2
0	0.548343	0.871	0.548	0	myo-Fib	Gja4
0	0.530121	0.851	0.574	0	myo-Fib	Ccdc68
0	0.529688	0.846	0.461	0	myo-Fib	Prkg1
0	0.523922	0.773	0.452	0	myo-Fib	Ccdc42
0	0.517692	0.862	0.576	0	myo-Fib	Mark1
0	0.516837	0.86	0.564	0	myo-Fib	Pawr
0	0.507958	0.802	0.388	0	myo-Fib	Mmp17
0	0.499985	0.808	0.502	0	myo-Fib	Itgb3
0	0.482827	0.828	0.542	0	myo-Fib	Notch3
0	0.479063	0.835	0.488	0	myo-Fib	Fjx1
0	0.474992	0.846	0.515	0	myo-Fib	Aqp1
0	0.460436	0.839	0.448	0	myo-Fib	Acsl1
0	0.457039	0.763	0.428	0	myo-Fib	Itga3
0	0.441898	0.931	0.791	0	myo-Fib	Thbs1
0	0.441723	0.815	0.533	0	myo-Fib	Acan
0	0.438556	0.867	0.567	0	myo-Fib	Gcnt2
0	0.429695	0.855	0.53	0	myo-Fib	Alcam
0	0.397762	0.846	0.523	0	myo-Fib	Bdnf
0	0.391692	0.776	0.348	0	myo-Fib	Ryr2
0	0.35917	0.778	0.45	0	myo-Fib	Gipc2
0	0.35488	0.772	0.37	0	myo-Fib	Fam71a
0	0.333704	0.874	0.616	0	myo-Fib	Pdgfc
0	0.322085	0.816	0.511	0	myo-Fib	Rarres1
0	0.319362	0.835	0.522	0	myo-Fib	Enpp1
0	0.299239	0.767	0.42	0	myo-Fib	Cldn3
0	0.297087	0.809	0.559	0	myo-Fib	Hs6st2
0	0.290157	0.802	0.457	0	myo-Fib	Klhl30
0	0.265755	0.771	0.45	0	myo-Fib	Arap2
0	0.255832	0.75	0.31	0	myo-Fib	Myoz2
8.13084e-308	0.765349	0.937	0.683	1.62617e-304	myo-Fib	Utrn
5.6706e-307	0.956281	0.925	0.83	1.13412e-303	myo-Fib	Zyx
2.76874e-305	0.352347	0.873	0.634	5.53748e-302	myo-Fib	Specc1
1.4792e-303	0.873712	0.995	0.989	2.9584e-300	myo-Fib	mt-Nd2
8.89609e-303	0.281566	0.843	0.576	1.77922e-299	myo-Fib	Tnfrsf11b
1.00008e-302	0.885339	0.92	0.714	2.00017e-299	myo-Fib	Mef2c
5.53658e-302	0.546662	0.762	0.452	1.10732e-298	myo-Fib	Itga7
9.59194e-300	1.08123	0.805	0.528	1.91839e-296	myo-Fib	Ppp1r12b
2.59795e-293	0.907091	0.728	0.394	5.1959e-290	myo-Fib	Tspan2
4.91134e-292	0.398838	0.892	0.696	9.82267e-289	myo-Fib	Glipr1
2.71707e-291	0.847078	0.837	0.6	5.43414e-288	myo-Fib	Gucy1a1
8.11963e-291	0.784632	0.97	0.789	1.62393e-287	myo-Fib	Pdlim5
1.57834e-284	0.30777	0.765	0.439	3.15667e-281	myo-Fib	Efnb2
1.20693e-279	1.16138	0.736	0.42	2.41387e-276	myo-Fib	Mcam
1.79656e-279	0.445919	0.866	0.58	3.59312e-276	myo-Fib	Trabd2b
5.20301e-279	0.759817	0.908	0.664	1.0406e-275	myo-Fib	Fstl3
2.98863e-278	0.547273	0.712	0.385	5.97726e-275	myo-Fib	Ldb3
3.50472e-278	0.894184	0.849	0.615	7.00944e-275	myo-Fib	Hacd1
1.10416e-277	0.812317	0.838	0.521	2.20833e-274	myo-Fib	Map3k20
1.49864e-274	0.431883	0.857	0.505	2.99728e-271	myo-Fib	Fgf2
4.91487e-274	0.487595	0.849	0.48	9.82974e-271	myo-Fib	Gm26802
2.02178e-266	0.816119	0.981	0.866	4.04356e-263	myo-Fib	Dpysl3
2.68479e-265	0.320157	0.897	0.623	5.36957e-262	myo-Fib	F2r
8.34297e-264	0.759034	0.954	0.878	1.66859e-260	myo-Fib	Cryab
9.08229e-264	0.433029	0.809	0.542	1.81646e-260	myo-Fib	Irak2
1.10333e-263	1.22435	0.743	0.435	2.20665e-260	myo-Fib	Ccdc3
1.59898e-263	0.659691	0.916	0.704	3.19797e-260	myo-Fib	Itga5
6.64055e-262	0.394833	0.704	0.423	1.32811e-258	myo-Fib	Kcnh2
1.78568e-259	0.34927	0.752	0.464	3.57136e-256	myo-Fib	Fgf1
2.80051e-258	1.33817	0.705	0.439	5.60102e-255	myo-Fib	Actg2
3.04119e-256	0.485068	0.926	0.704	6.08238e-253	myo-Fib	Shisa4
9.53688e-253	0.941486	0.974	0.895	1.90738e-249	myo-Fib	Fbln5
2.53521e-252	0.759552	0.976	0.918	5.07042e-249	myo-Fib	Clic4
4.15297e-250	0.912308	0.918	0.746	8.30594e-247	myo-Fib	Tgm2
5.29217e-250	0.669532	0.725	0.445	1.05843e-246	myo-Fib	Serpini1
1.44231e-247	0.896087	0.814	0.549	2.88463e-244	myo-Fib	Id1
2.96292e-247	0.473581	0.924	0.697	5.92583e-244	myo-Fib	Foxs1
4.90905e-247	0.811533	0.953	0.772	9.81811e-244	myo-Fib	Serpine1
5.3547e-245	1.00011	0.683	0.393	1.07094e-241	myo-Fib	Ptprz1
4.61321e-244	0.290586	0.84	0.549	9.22641e-241	myo-Fib	Pfkl
2.20048e-241	0.861125	0.792	0.532	4.40095e-238	myo-Fib	Hspb2
6.56752e-240	0.75152	0.735	0.419	1.3135e-236	myo-Fib	Net1
1.03294e-234	0.500038	0.951	0.726	2.06587e-231	myo-Fib	Slc6a6
5.92831e-234	0.658727	0.718	0.422	1.18566e-230	myo-Fib	Entpd1
1.48375e-233	0.350861	0.854	0.558	2.96749e-230	myo-Fib	Slc8a1
1.37508e-231	0.512019	0.762	0.433	2.75016e-228	myo-Fib	Cd59a
4.03076e-231	0.769525	0.971	0.816	8.06152e-228	myo-Fib	Ccnd2
2.85436e-230	1.07611	0.733	0.409	5.70872e-227	myo-Fib	Adcy5
3.72979e-229	0.637185	0.836	0.569	7.45958e-226	myo-Fib	Xpr1
8.69838e-229	0.399622	0.713	0.353	1.73968e-225	myo-Fib	Hrct1
1.43014e-226	0.540331	1	0.991	2.86027e-223	myo-Fib	Actg1
8.39543e-225	0.399526	0.848	0.575	1.67909e-221	myo-Fib	Adgre5
1.08824e-223	0.599059	0.806	0.519	2.17647e-220	myo-Fib	Epas1
2.31281e-221	0.336254	0.911	0.717	4.62562e-218	myo-Fib	Tgfb1
3.01786e-219	0.548768	0.909	0.657	6.03573e-216	myo-Fib	Lbh
1.05777e-218	0.73475	0.746	0.473	2.11554e-215	myo-Fib	Rassf3
1.43521e-218	0.268529	0.933	0.805	2.87043e-215	myo-Fib	Ltbp2
1.47966e-217	0.547116	0.924	0.725	2.95931e-214	myo-Fib	Lxn
5.96139e-213	0.87433	0.855	0.793	1.19228e-209	myo-Fib	Filip1l
8.41341e-213	0.820839	0.939	0.813	1.68268e-209	myo-Fib	Zfhx3
5.86053e-212	0.62583	0.704	0.435	1.17211e-208	myo-Fib	Hspb6
1.66765e-211	0.81597	0.671	0.342	3.33531e-208	myo-Fib	Thsd4
4.46234e-210	0.85658	0.703	0.405	8.92469e-207	myo-Fib	Efhd1
8.04421e-210	0.392601	0.869	0.626	1.60884e-206	myo-Fib	Ehd4
1.43242e-209	0.729172	0.754	0.515	2.86484e-206	myo-Fib	Gucy1b1
9.86433e-208	0.567755	0.907	0.661	1.97287e-204	myo-Fib	Mgll
2.9263e-205	0.485941	1	0.994	5.8526e-202	myo-Fib	Vim
4.101e-205	0.269141	0.77	0.446	8.202e-202	myo-Fib	Bicd1
4.20979e-204	0.36504	0.851	0.637	8.41959e-201	myo-Fib	Mtss1
5.30184e-204	0.830562	0.834	0.687	1.06037e-200	myo-Fib	Cdc42ep3
1.45401e-203	0.903758	0.702	0.453	2.90802e-200	myo-Fib	Map3k7cl
8.64144e-203	0.563877	0.897	0.662	1.72829e-199	myo-Fib	Smoc1
1.96779e-202	0.864497	0.823	0.637	3.93557e-199	myo-Fib	Pi15
1.0156e-201	0.29033	0.854	0.59	2.0312e-198	myo-Fib	Cd109
7.10813e-200	0.621334	0.953	0.76	1.42163e-196	myo-Fib	Sulf1
1.19994e-195	0.651149	0.923	0.851	2.39988e-192	myo-Fib	Cd200
3.20067e-189	0.846833	0.814	0.6	6.40134e-186	myo-Fib	Plcb4
2.25729e-185	0.376936	0.822	0.559	4.51457e-182	myo-Fib	Flnc
3.06791e-185	0.29377	0.888	0.652	6.13582e-182	myo-Fib	Chsy1
1.34182e-183	0.718629	0.993	0.973	2.68365e-180	myo-Fib	Tagln2
1.20875e-180	0.279562	0.891	0.644	2.4175e-177	myo-Fib	Chka
9.92876e-180	0.726284	0.975	0.919	1.98575e-176	myo-Fib	Tpm4
1.3845e-179	0.430843	0.901	0.685	2.769e-176	myo-Fib	Efhd2
2.1711e-179	0.831007	0.966	0.887	4.3422e-176	myo-Fib	Palld
4.68994e-177	0.606855	0.684	0.354	9.37988e-174	myo-Fib	Plin4
1.41637e-175	0.599223	0.75	0.486	2.83274e-172	myo-Fib	Stk38l
9.2046e-175	0.265737	0.824	0.635	1.84092e-171	myo-Fib	Angpt2
1.30485e-172	0.340349	0.876	0.63	2.60969e-169	myo-Fib	Ctps
1.56416e-172	0.565212	0.868	0.642	3.12832e-169	myo-Fib	Cacna2d1
9.51839e-172	0.838056	0.88	0.786	1.90368e-168	myo-Fib	Pkdcc
9.07475e-171	0.852588	0.7	0.471	1.81495e-167	myo-Fib	Spint2
1.42327e-170	0.482304	0.951	0.74	2.84654e-167	myo-Fib	Smad7
2.06628e-169	0.508168	0.959	0.795	4.13255e-166	myo-Fib	Myh9
7.21139e-169	0.552819	0.866	0.603	1.44228e-165	myo-Fib	Atp2b4
2.14821e-165	0.71737	0.929	0.888	4.29641e-162	myo-Fib	Nudt4
8.00624e-165	0.729139	0.739	0.475	1.60125e-161	myo-Fib	Cav1
3.41825e-157	0.581805	0.898	0.708	6.83649e-154	myo-Fib	Itga1
6.32856e-157	0.436304	0.936	0.781	1.26571e-153	myo-Fib	Phldb2
3.42968e-154	0.601603	0.908	0.78	6.85935e-151	myo-Fib	Rrad
8.54982e-154	0.586016	0.704	0.396	1.70996e-150	myo-Fib	Gnai1
1.66439e-153	0.263508	0.881	0.641	3.32877e-150	myo-Fib	Lrrc32
3.80258e-153	0.381392	0.947	0.861	7.60515e-150	myo-Fib	Timp3
8.63641e-153	0.488169	0.956	0.831	1.72728e-149	myo-Fib	Eno1
5.47923e-152	0.516033	0.885	0.636	1.09585e-148	myo-Fib	Asph
1.40355e-151	0.37443	0.615	0.404	2.8071e-148	myo-Fib	Dsp
4.46442e-151	0.506462	0.924	0.694	8.92884e-148	myo-Fib	Gja1
4.80998e-151	0.338865	0.903	0.635	9.61997e-148	myo-Fib	Slco3a1
1.47876e-150	0.739693	0.654	0.389	2.95751e-147	myo-Fib	Sorl1
2.73782e-147	0.370534	0.619	0.377	5.47564e-144	myo-Fib	Chmp4c
4.21329e-147	0.636789	0.661	0.391	8.42658e-144	myo-Fib	Rbpms2
2.6185e-146	0.785103	0.635	0.345	5.237e-143	myo-Fib	1190005I06Rik
4.84144e-143	0.712332	0.813	0.75	9.68289e-140	myo-Fib	Msrb1
7.61594e-139	0.517749	0.678	0.397	1.52319e-135	myo-Fib	Cav2
2.33389e-138	0.422967	0.967	0.821	4.66778e-135	myo-Fib	Emilin1
3.59316e-136	0.397477	0.96	0.796	7.18633e-133	myo-Fib	Mast4
1.05189e-133	0.784505	0.724	0.572	2.10377e-130	myo-Fib	Stbd1
6.29876e-131	0.619126	0.867	0.719	1.25975e-127	myo-Fib	Fgl2
2.49533e-126	0.386799	0.999	0.991	4.99066e-123	myo-Fib	Nupr1
1.20777e-124	0.412813	0.621	0.365	2.41554e-121	myo-Fib	Parm1
1.84128e-123	0.327833	0.585	0.319	3.68256e-120	myo-Fib	Perp
1.16343e-121	0.510457	0.735	0.504	2.32687e-118	myo-Fib	Synm
1.17939e-119	0.40671	0.975	0.939	2.35877e-116	myo-Fib	Ecm1
8.79875e-119	0.64848	0.58	0.255	1.75975e-115	myo-Fib	Npy1r
7.09186e-118	0.355427	0.891	0.653	1.41837e-114	myo-Fib	Col4a5
1.42979e-117	0.452317	0.952	0.833	2.85958e-114	myo-Fib	Anxa3
1.61839e-117	0.262235	0.91	0.745	3.23679e-114	myo-Fib	Rgs3
8.63919e-116	0.505773	0.83	0.596	1.72784e-112	myo-Fib	Atp1a2
1.82325e-115	0.298918	0.841	0.574	3.64649e-112	myo-Fib	Vgll3
2.22347e-115	0.416111	0.996	0.984	4.44695e-112	myo-Fib	Gapdh
2.23035e-113	0.355348	0.876	0.769	4.4607e-110	myo-Fib	AY036118
4.7488e-113	0.503238	0.853	0.655	9.49761e-110	myo-Fib	Hsph1
1.98426e-112	0.634711	0.635	0.419	3.96852e-109	myo-Fib	Kcnab1
7.82347e-112	0.319578	0.57	0.305	1.56469e-108	myo-Fib	Xirp1
1.36098e-106	0.321271	0.895	0.665	2.72196e-103	myo-Fib	Ier5l
2.92464e-106	0.643154	0.602	0.427	5.84928e-103	myo-Fib	P2rx1
1.20134e-105	0.544432	0.821	0.736	2.40267e-102	myo-Fib	Hspa1a
2.25344e-104	0.267974	0.996	0.988	4.50688e-101	myo-Fib	S100a6
3.11405e-104	0.401705	1	1	6.22809e-101	myo-Fib	Mgp
1.31668e-100	0.341746	0.795	0.589	2.63336e-97	myo-Fib	Trp53inp2
2.89118e-96	0.761114	0.589	0.355	5.78235e-93	myo-Fib	E030013I19Rik
1.55126e-95	0.584372	0.671	0.476	3.10253e-92	myo-Fib	Nrtn
4.63217e-95	0.417097	0.979	0.913	9.26435e-92	myo-Fib	Crip2
3.15776e-94	0.636082	0.629	0.419	6.31553e-91	myo-Fib	Filip1
4.85018e-94	0.378822	0.717	0.535	9.70035e-91	myo-Fib	Heyl
5.49044e-94	0.463507	0.97	0.891	1.09809e-90	myo-Fib	Sdc4
9.07109e-94	0.375669	0.792	0.581	1.81422e-90	myo-Fib	Cited2
4.46668e-91	0.328906	0.998	0.985	8.93335e-88	myo-Fib	Gm42418
4.7709e-90	0.454856	0.693	0.483	9.54179e-87	myo-Fib	Ntrk3
1.24434e-89	0.450952	0.779	0.613	2.48869e-86	myo-Fib	Ptp4a3
5.0764e-86	0.711079	0.569	0.291	1.01528e-82	myo-Fib	Sgcg
8.40586e-84	0.431268	0.958	0.933	1.68117e-80	myo-Fib	Sod3
1.30615e-83	0.347167	0.958	0.947	2.61229e-80	myo-Fib	Aldoa
2.98846e-78	0.393781	0.978	0.933	5.97691e-75	myo-Fib	Rhob
1.16065e-77	0.410322	0.692	0.475	2.3213e-74	myo-Fib	Npr1
3.11144e-74	0.258139	0.687	0.5	6.22287e-71	myo-Fib	Ncald
2.48586e-71	0.400583	0.975	0.913	4.97173e-68	myo-Fib	Tpi1
4.54744e-71	0.253586	0.996	0.993	9.09489e-68	myo-Fib	Crip1
8.55486e-71	0.343595	0.932	0.813	1.71097e-67	myo-Fib	Pgk1
3.92183e-70	0.419628	0.952	0.892	7.84367e-67	myo-Fib	Tsc22d1
1.0118e-69	0.637893	0.673	0.608	2.02361e-66	myo-Fib	St5
2.68991e-68	0.347522	0.92	0.803	5.37981e-65	myo-Fib	Tuba1c
1.59398e-66	0.687613	0.609	0.491	3.18796e-63	myo-Fib	Tes
1.68977e-66	0.5455	0.578	0.336	3.37955e-63	myo-Fib	Rgs7bp
3.03083e-64	0.821137	0.567	0.387	6.06166e-61	myo-Fib	Mylk4
1.2958e-63	0.513015	0.577	0.39	2.59161e-60	myo-Fib	Rgs4
1.20632e-62	0.307391	0.802	0.609	2.41264e-59	myo-Fib	Pde5a
8.98294e-57	0.439768	0.773	0.688	1.79659e-53	myo-Fib	Pxdc1
6.50925e-56	0.381634	0.982	0.937	1.30185e-52	myo-Fib	Arid5b
5.26575e-55	0.420179	0.583	0.336	1.05315e-51	myo-Fib	Sema5a
1.38567e-54	0.256031	0.669	0.442	2.77134e-51	myo-Fib	Id4
2.25485e-54	0.789129	0.552	0.381	4.50969e-51	myo-Fib	Pcp4l1
1.45086e-48	0.446271	1	1	2.90173e-45	myo-Fib	Malat1
3.05198e-48	0.593035	0.546	0.37	6.10396e-45	myo-Fib	Optc
3.10817e-48	0.27221	0.977	0.902	6.21634e-45	myo-Fib	Lox
5.26866e-48	0.326674	0.858	0.877	1.05373e-44	myo-Fib	Ckb
4.66474e-47	0.448204	0.985	0.956	9.32948e-44	myo-Fib	Igkc
1.46565e-45	0.270236	0.823	0.682	2.93129e-42	myo-Fib	Hist1h1c
6.65113e-41	0.358718	0.791	0.691	1.33023e-37	myo-Fib	Rasl11b
2.44748e-37	0.284289	0.519	0.393	4.89496e-34	myo-Fib	Bdh1
3.70955e-36	0.933201	0.558	0.465	7.41911e-33	myo-Fib	Des
6.42997e-36	0.382333	0.705	0.588	1.28599e-32	myo-Fib	Hspa1b
5.25107e-35	0.267753	0.891	0.726	1.05021e-31	myo-Fib	Igf2r
7.17297e-34	0.469708	0.539	0.411	1.43459e-30	myo-Fib	Lgr6
1.35862e-30	0.287592	0.655	0.49	2.71724e-27	myo-Fib	Hmgcs2
4.0779e-30	0.414675	0.511	0.375	8.15581e-27	myo-Fib	Pgm5
9.6956e-28	0.379787	0.644	0.547	1.93912e-24	myo-Fib	Ldhb
9.77397e-28	0.267246	0.481	0.271	1.95479e-24	myo-Fib	Cdh6
3.08193e-25	0.343714	0.343	0.324	6.16385e-22	myo-Fib	Gm13861
2.75623e-24	0.349356	0.483	0.254	5.51246e-21	myo-Fib	Htr1b
4.78498e-24	0.251165	0.506	0.356	9.56996e-21	myo-Fib	Sort1
5.95535e-23	0.386579	0.515	0.38	1.19107e-19	myo-Fib	Dtna
1.06467e-19	0.317269	0.549	0.378	2.12933e-16	myo-Fib	Cystm1
7.87165e-16	0.314068	0.381	0.367	1.57433e-12	myo-Fib	Art3
1.61844e-14	0.404085	0.536	0.419	3.23687e-11	myo-Fib	Rasgrp2
2.50107e-13	0.334173	0.576	0.478	5.00213e-10	myo-Fib	Mgst3
3.4442e-09	0.274027	0.566	0.437	6.8884e-06	myo-Fib	Col4a6
6.16895e-09	0.370136	0.529	0.42	1.23379e-05	myo-Fib	Otud1
4.11631e-08	0.266582	0.453	0.326	8.23261e-05	myo-Fib	Rgs17
1.60773e-05	0.527567	0.444	0.316	0.0321547	myo-Fib	Slc22a1
0	1.03243	0.979	0.99	0	NF2	S100a6
1.43551e-284	1.8606	0.885	0.885	2.87102e-281	NF2	Igfbp6
1.78291e-200	1.39276	0.944	0.9	3.56583e-197	NF2	Ly6a
1.39023e-170	0.525081	0.981	0.998	2.78046e-167	NF2	Myl6
4.70847e-158	2.57209	0.745	0.636	9.41695e-155	NF2	Rbp4
4.77094e-150	0.807638	0.967	0.996	9.54188e-147	NF2	Nupr1
6.95615e-127	1.13613	0.952	0.964	1.39123e-123	NF2	Timp1
6.95634e-89	0.754888	0.977	0.977	1.39127e-85	NF2	Mfap5
3.15107e-84	0.314631	0.182	0.283	6.30215e-81	NF2	Lsamp
7.8537e-83	1.1442	0.78	0.682	1.57074e-79	NF2	Pcolce2
1.23038e-53	0.250517	0.184	0.264	2.46075e-50	NF2	Fmo3
1.29295e-51	0.632196	0.852	0.79	2.58589e-48	NF2	Clec3b
6.53224e-49	0.662721	0.985	0.994	1.30645e-45	NF2	Crip1
1.09649e-48	0.952629	0.8	0.742	2.19297e-45	NF2	Dpep1
3.55214e-45	0.517433	0.661	0.513	7.10429e-42	NF2	S100b
2.45386e-42	0.38596	0.608	0.804	4.90773e-39	NF2	Arhgdib
2.56777e-39	0.352509	0.999	1	5.13554e-36	NF2	Mt1
6.70226e-39	0.758366	0.832	0.746	1.34045e-35	NF2	Ly6c1
1.05212e-36	0.326441	0.325	0.466	2.10424e-33	NF2	G0s2
7.21371e-36	0.40041	0.282	0.391	1.44274e-32	NF2	Omd
2.7538e-34	0.789101	0.824	0.952	5.5076e-31	NF2	Sat1
3.16828e-32	0.343352	0.512	0.372	6.33655e-29	NF2	Cytl1
7.49694e-32	0.787623	0.701	0.61	1.49939e-28	NF2	Bace2
2.35776e-31	0.305909	0.796	0.889	4.71552e-28	NF2	Nme1
1.93667e-30	0.37208	0.669	0.523	3.87334e-27	NF2	Cdc42ep2
2.53584e-28	0.324027	0.555	0.666	5.07168e-25	NF2	Vamp5
5.8237e-28	0.326483	0.912	0.927	1.16474e-24	NF2	Sfrp4
3.87129e-27	0.773954	0.742	0.723	7.74257e-24	NF2	Ctla2a
4.51545e-27	0.352302	0.87	0.889	9.03089e-24	NF2	Mmp3
6.78476e-23	0.671618	0.905	0.958	1.35695e-19	NF2	Dbi
1.12366e-22	0.281803	0.694	0.591	2.24732e-19	NF2	Shisa3
1.12947e-21	0.47315	0.828	0.935	2.25894e-18	NF2	Crip2
6.86672e-21	0.313706	0.513	0.687	1.37334e-17	NF2	Abca8a
6.45533e-20	1.26555	0.434	0.269	1.29107e-16	NF2	Nkain4
1.78833e-19	0.615396	0.689	0.641	3.57666e-16	NF2	F3
2.03285e-18	0.729255	0.748	0.907	4.0657e-15	NF2	Cryab
1.4863e-15	0.468303	0.6	0.711	2.9726e-12	NF2	Fkbp11
1.84079e-14	0.661818	0.41	0.289	3.68158e-11	NF2	Tcf21
6.74432e-14	0.312681	0.756	0.855	1.34886e-10	NF2	Fmo2
2.83913e-13	0.383137	0.806	0.929	5.67826e-10	NF2	Mif
3.90625e-13	0.356274	0.688	0.722	7.81251e-10	NF2	Rasl11a
4.41657e-13	0.55498	0.265	0.273	8.83313e-10	NF2	Hhip
9.99891e-12	0.794056	0.688	0.731	1.99978e-08	NF2	Ndufa4l2
5.72715e-11	0.435894	0.388	0.448	1.14543e-07	NF2	Hsd11b1
1.80053e-10	0.447503	0.802	0.764	3.60105e-07	NF2	Gdf10
3.67045e-09	0.327888	0.524	0.585	7.34089e-06	NF2	Apod
6.16051e-09	0.254853	0.872	0.954	1.2321e-05	NF2	Ecm1
6.69364e-08	0.259802	0.341	0.363	0.000133873	NF2	Vit
7.50702e-08	0.289197	0.815	0.851	0.00015014	NF2	Ccl2
8.4323e-08	0.398612	0.751	0.908	0.000168646	NF2	Ppp1r14b
9.99321e-08	0.292042	0.524	0.56	0.000199864	NF2	Gpc3
5.53159e-07	0.598293	0.85	0.909	0.00110632	NF2	Dnajb1
4.13304e-06	0.284961	0.502	0.424	0.00826607	NF2	Tmem204
9.0177e-06	0.250121	0.505	0.422	0.0180354	NF2	Aldh1a3
9.33551e-06	0.322197	0.893	0.942	0.018671	NF2	Sod3
1.68141e-05	0.334163	0.79	0.857	0.0336282	NF2	Anxa3
1.80343e-05	0.901216	0.862	0.904	0.0360685	NF2	Hist1h2bc
6.39531e-05	0.619066	0.491	0.424	0.127906	NF2	Sult5a1
7.95194e-05	0.643281	0.897	0.887	0.159039	NF2	Ccl19
0.000106944	0.492749	0.685	0.839	0.213887	NF2	Bst2
0.000161847	0.263505	0.581	0.501	0.323695	NF2	Cav1
0.000166032	0.336208	0.549	0.575	0.332063	NF2	Chrdl1
0.000184055	0.375451	0.569	0.626	0.36811	NF2	Gpnmb
0.000445139	0.608983	0.478	0.597	0.890278	NF2	Fmo1
0.000525683	0.343718	0.79	0.751	1	NF2	Fxyd6
0.000586696	0.365542	0.459	0.393	1	NF2	Cystm1
0.000685648	0.324281	0.954	0.991	1	NF2	S100a11
0.000944278	0.867709	0.77	0.844	1	NF2	Fam162a
0.00111673	0.376054	0.416	0.442	1	NF2	Qpct
0.0027383	0.275105	0.945	0.991	1	NF2	Gapdh
0.00349311	0.280086	0.789	0.822	1	NF2	Olfml3
0.0075301	0.391006	0.874	0.963	1	NF2	Hspb1
0	2.56335	0.968	0.796	0	Angio-Fib	Thbs1
0	1.98654	0.964	0.809	0	Angio-Fib	Ltbp2
0	1.25124	0.998	0.981	0	Angio-Fib	Fn1
0	1.18086	0.938	0.792	0	Angio-Fib	Pdgfa
6.65182e-308	1.59258	0.958	0.877	1.33036e-304	Angio-Fib	Col8a1
1.80512e-289	0.878365	0.943	0.805	3.61024e-286	Angio-Fib	Myh9
1.30175e-287	0.765426	0.89	0.729	2.60349e-284	Angio-Fib	Tgfb1
1.50442e-286	0.842774	0.992	0.969	3.00883e-283	Angio-Fib	Cald1
3.02713e-284	3.65021	0.991	0.976	6.05427e-281	Angio-Fib	Spp1
3.13669e-281	1.16034	0.852	0.628	6.27338e-278	Angio-Fib	Hbegf
6.12945e-281	1.06254	0.946	0.88	1.22589e-277	Angio-Fib	Mmp14
8.17595e-272	0.962031	0.933	0.772	1.63519e-268	Angio-Fib	Fat1
7.96659e-264	0.961524	0.762	0.577	1.59332e-260	Angio-Fib	Hs6st2
1.13853e-257	0.788268	0.942	0.832	2.27707e-254	Angio-Fib	Emilin1
3.27353e-246	1.27679	0.906	0.779	6.54706e-243	Angio-Fib	Sox4
1.88419e-242	0.737786	0.9	0.655	3.76839e-239	Angio-Fib	Pde3a
9.31469e-237	0.647261	0.965	0.867	1.86294e-233	Angio-Fib	Actn1
3.2386e-236	0.776223	0.869	0.652	6.47719e-233	Angio-Fib	Crim1
3.53507e-227	0.729743	0.862	0.73	7.07014e-224	Angio-Fib	Tns3
1.59608e-225	0.835754	0.925	0.754	3.19216e-222	Angio-Fib	Smad7
2.42574e-225	0.980665	0.733	0.561	4.85147e-222	Angio-Fib	Slco2a1
1.64512e-223	0.672126	0.81	0.668	3.29024e-220	Angio-Fib	Unc5b
6.93974e-216	0.746515	0.946	0.925	1.38795e-212	Angio-Fib	Tpm4
1.14893e-213	0.733494	0.804	0.715	2.29787e-210	Angio-Fib	Glipr1
6.72956e-213	1.52743	1	1	1.34591e-209	Angio-Fib	Mgp
1.8293e-210	0.602468	0.82	0.68	3.6586e-207	Angio-Fib	Sdc3
5.01637e-210	0.685364	0.899	0.773	1.00327e-206	Angio-Fib	Synpo
7.93879e-210	0.734511	0.782	0.677	1.58776e-206	Angio-Fib	Kif26b
8.42178e-210	0.922987	0.812	0.67	1.68436e-206	Angio-Fib	Inhba
1.20375e-207	0.652977	0.876	0.757	2.4075e-204	Angio-Fib	Rgs3
1.80406e-207	0.812518	0.941	0.827	3.60812e-204	Angio-Fib	Ccnd2
3.57881e-206	0.696279	0.873	0.694	7.15761e-203	Angio-Fib	Wwp2
3.18315e-204	0.981151	0.998	0.992	6.3663e-201	Angio-Fib	Nupr1
5.45711e-204	1.20832	0.843	0.757	1.09142e-200	Angio-Fib	Frzb
6.50485e-199	0.470733	0.979	0.865	1.30097e-195	Angio-Fib	Tagln
2.01379e-198	0.502896	0.759	0.572	4.02759e-195	Angio-Fib	Pfkl
4.39196e-197	0.894425	0.919	0.832	8.78392e-194	Angio-Fib	Thbs2
3.86234e-196	0.79181	0.85	0.762	7.72469e-193	Angio-Fib	Ccn4
1.91734e-195	0.526867	0.969	0.906	3.83467e-192	Angio-Fib	Tpm1
6.68631e-192	0.574137	0.816	0.645	1.33726e-188	Angio-Fib	F2r
2.47209e-188	0.777897	0.963	0.858	4.94418e-185	Angio-Fib	Col4a2
3.92167e-188	0.612686	0.827	0.724	7.84334e-185	Angio-Fib	Myo10
6.33595e-186	0.924955	0.933	0.838	1.26719e-182	Angio-Fib	Fbln2
1.46185e-182	1.43765	0.956	0.9	2.92371e-179	Angio-Fib	Clu
2.71655e-181	0.688392	0.844	0.679	5.43309e-178	Angio-Fib	Smoc1
2.50324e-180	0.588992	0.86	0.681	5.00648e-177	Angio-Fib	Mical2
3.79333e-179	1.08135	0.974	0.952	7.58666e-176	Angio-Fib	Vcam1
1.37287e-172	0.659117	0.745	0.548	2.74574e-169	Angio-Fib	Tinagl1
6.0408e-172	0.620478	0.876	0.798	1.20816e-168	Angio-Fib	Sdc1
2.73689e-171	0.655601	0.758	0.638	5.47379e-168	Angio-Fib	Cx3cl1
4.82121e-170	0.759079	0.974	0.961	9.64243e-167	Angio-Fib	Col5a2
4.19777e-168	0.739648	0.89	0.843	8.39555e-165	Angio-Fib	Eno1
1.42392e-165	0.450524	0.962	0.879	2.84783e-162	Angio-Fib	Actn4
8.76052e-164	0.49933	0.831	0.725	1.7521e-160	Angio-Fib	Shisa4
4.48832e-161	0.476192	0.899	0.814	8.97664e-158	Angio-Fib	Pdlim1
4.73769e-161	0.651189	0.907	0.845	9.47537e-158	Angio-Fib	Cnn2
7.62784e-158	0.772845	0.967	0.894	1.52557e-154	Angio-Fib	Col4a1
1.66872e-157	0.600707	0.908	0.83	3.33745e-154	Angio-Fib	Tnfrsf12a
4.54745e-156	0.599782	0.875	0.795	9.0949e-153	Angio-Fib	Phldb2
4.58042e-156	0.834613	0.735	0.675	9.16085e-153	Angio-Fib	Ddah1
1.56698e-155	0.939762	0.918	0.785	3.13397e-152	Angio-Fib	Serpine1
4.74363e-155	0.679091	0.943	0.896	9.48727e-152	Angio-Fib	Tsc22d1
8.21627e-155	0.615234	0.802	0.664	1.64325e-151	Angio-Fib	Slc7a2
6.50893e-154	0.485609	0.958	0.867	1.30179e-150	Angio-Fib	Msn
2.9008e-153	0.724829	0.883	0.797	5.8016e-150	Angio-Fib	Dclk1
6.14628e-153	0.561693	0.738	0.54	1.22926e-149	Angio-Fib	Epas1
1.69388e-152	1.22123	0.979	0.965	3.38775e-149	Angio-Fib	Tm4sf1
2.58512e-152	0.325042	0.978	0.87	5.17023e-149	Angio-Fib	Flna
4.07407e-152	0.46038	0.883	0.747	8.14813e-149	Angio-Fib	Vcl
1.02426e-149	0.308831	0.913	0.715	2.04851e-146	Angio-Fib	Fblim1
1.50376e-148	1.00882	0.772	0.678	3.00753e-145	Angio-Fib	Crlf1
2.12089e-148	0.50136	0.761	0.582	4.24178e-145	Angio-Fib	Cspg4
2.17872e-147	0.403387	0.965	0.933	4.35744e-144	Angio-Fib	Itgb1
9.96945e-146	0.502166	0.743	0.631	1.99389e-142	Angio-Fib	Nav3
1.09217e-144	0.341557	0.883	0.745	2.18433e-141	Angio-Fib	Lrrfip1
2.12987e-143	0.453644	0.816	0.715	4.25974e-140	Angio-Fib	Rnf150
2.59972e-142	0.787033	0.66	0.549	5.19944e-139	Angio-Fib	Aqp1
2.67139e-142	0.498729	0.876	0.802	5.34278e-139	Angio-Fib	Pakap.1
9.05992e-141	0.585348	0.814	0.746	1.81198e-137	Angio-Fib	Lxn
2.71042e-140	0.46346	0.956	0.87	5.42084e-137	Angio-Fib	Aplp2
9.90932e-140	0.652489	0.837	0.662	1.98186e-136	Angio-Fib	Chka
1.34416e-138	0.564417	0.837	0.773	2.68833e-135	Angio-Fib	Loxl3
6.22404e-137	0.508051	0.729	0.643	1.24481e-133	Angio-Fib	Pdgfc
1.32825e-136	0.544831	0.941	0.852	2.6565e-133	Angio-Fib	Pcdh7
1.37456e-134	0.475447	0.734	0.576	2.74911e-131	Angio-Fib	Ncam1
1.69776e-133	0.558905	0.915	0.809	3.39552e-130	Angio-Fib	Mast4
6.46081e-133	0.619469	0.729	0.579	1.29216e-129	Angio-Fib	Ank
7.77169e-130	0.436544	0.593	0.408	1.55434e-126	Angio-Fib	Pdk4
8.43914e-129	0.475081	0.813	0.719	1.68783e-125	Angio-Fib	Foxs1
1.37263e-128	1.05214	0.981	0.9	2.74526e-125	Angio-Fib	Neat1
7.95393e-128	1.08501	0.888	0.786	1.59079e-124	Angio-Fib	Serpine2
2.62899e-127	0.372318	0.671	0.571	5.25798e-124	Angio-Fib	Cdk6
8.63402e-126	0.616815	0.939	0.91	1.7268e-122	Angio-Fib	Lox
2.11987e-125	0.563932	0.641	0.543	4.23973e-122	Angio-Fib	Rarres1
3.7747e-125	0.699845	0.861	0.746	7.54939e-122	Angio-Fib	Slc6a6
2.89231e-124	0.439934	0.74	0.659	5.78462e-121	Angio-Fib	Specc1
4.86106e-120	0.345132	0.934	0.875	9.72212e-117	Angio-Fib	Tln1
8.49101e-120	0.485159	0.938	0.813	1.6982e-116	Angio-Fib	Cpe
2.25787e-117	0.577399	0.752	0.662	4.51574e-114	Angio-Fib	Ddit4
1.10613e-116	0.87	0.792	0.739	2.21226e-113	Angio-Fib	Col12a1
1.05595e-114	0.405175	0.763	0.676	2.11189e-111	Angio-Fib	Chsy1
1.57958e-114	0.766829	0.75	0.701	3.15915e-111	Angio-Fib	Serpinb6b
2.95007e-114	0.578182	0.768	0.651	5.90013e-111	Angio-Fib	Vegfa
5.86869e-113	0.588537	0.994	0.982	1.17374e-109	Angio-Fib	Lgals1
5.23897e-110	0.305328	0.651	0.535	1.04779e-106	Angio-Fib	Cd82
5.61742e-109	0.461381	0.825	0.721	1.12348e-105	Angio-Fib	Loxl2
1.85847e-108	0.349028	0.919	0.881	3.71693e-105	Angio-Fib	Cyb5r3
1.90807e-108	0.527745	0.946	0.919	3.81613e-105	Angio-Fib	Tpi1
1.99747e-107	0.473143	0.78	0.703	3.99493e-104	Angio-Fib	Pde1a
7.86975e-107	0.377321	0.919	0.877	1.57395e-103	Angio-Fib	Dpysl3
2.05515e-106	0.454492	0.691	0.605	4.1103e-103	Angio-Fib	Kalrn
3.63639e-106	0.629634	0.708	0.615	7.27278e-103	Angio-Fib	Fbxo32
7.78053e-106	0.830457	0.631	0.59	1.55611e-102	Angio-Fib	Ereg
4.84345e-105	0.384328	0.727	0.629	9.68689e-102	Angio-Fib	Flnb
1.54784e-104	0.299754	0.963	0.938	3.09568e-101	Angio-Fib	Mfge8
7.13862e-104	0.488221	0.83	0.734	1.42772e-100	Angio-Fib	Myh10
9.9779e-104	0.773463	0.702	0.656	1.99558e-100	Angio-Fib	Angpt2
1.15794e-103	0.505163	0.718	0.626	2.31588e-100	Angio-Fib	Egr3
4.96986e-102	0.776731	0.97	0.961	9.93971e-99	Angio-Fib	Cxcl12
3.96831e-101	0.338502	0.686	0.602	7.93661e-98	Angio-Fib	Chst11
4.16495e-101	0.361376	0.935	0.923	8.3299e-98	Angio-Fib	Ckap4
1.72701e-100	0.375053	0.946	0.907	3.45403e-97	Angio-Fib	Fbn1
2.92735e-100	0.944063	0.963	0.962	5.85469e-97	Angio-Fib	Timp1
1.23151e-99	0.297482	0.763	0.66	2.46302e-96	Angio-Fib	2900026A02Rik
4.45749e-99	0.620543	0.92	0.888	8.91497e-96	Angio-Fib	Ccn5
4.19407e-98	1.01857	0.616	0.591	8.38814e-95	Angio-Fib	Selp
1.07817e-97	0.357404	0.68	0.596	2.15634e-94	Angio-Fib	Pawr
3.33793e-97	0.409455	0.683	0.601	6.67587e-94	Angio-Fib	Lama5
8.8775e-96	0.677312	0.921	0.914	1.7755e-92	Angio-Fib	Mif
9.73883e-96	0.348801	0.916	0.822	1.94777e-92	Angio-Fib	Zfhx3
3.65562e-95	0.402475	0.73	0.659	7.31125e-92	Angio-Fib	Mtss1
3.93165e-95	0.412215	0.753	0.743	7.86331e-92	Angio-Fib	Fscn1
8.46765e-95	0.552038	0.668	0.583	1.69353e-91	Angio-Fib	Tnc
8.91323e-95	0.83295	0.938	0.903	1.78265e-91	Angio-Fib	Fbln5
3.38642e-94	0.394216	0.593	0.504	6.77283e-91	Angio-Fib	Gm49708
4.97206e-92	0.314392	0.75	0.634	9.94412e-89	Angio-Fib	Lamb1
2.33215e-91	0.327465	0.806	0.671	4.6643e-88	Angio-Fib	2310022B05Rik
6.95518e-91	0.726033	0.927	0.771	1.39104e-87	Angio-Fib	AY036118
7.94337e-91	0.731804	1	0.986	1.58867e-87	Angio-Fib	Gm42418
8.83043e-91	0.413987	0.925	0.894	1.76609e-87	Angio-Fib	Hif1a
4.98661e-89	0.477007	0.612	0.533	9.97322e-86	Angio-Fib	Sorbs2
5.83421e-88	0.49359	0.845	0.827	1.16684e-84	Angio-Fib	Pgk1
8.8368e-88	0.790625	0.822	0.764	1.76736e-84	Angio-Fib	S100a4
3.96804e-87	0.361374	0.925	0.94	7.93608e-84	Angio-Fib	Ppic
5.49944e-86	0.671648	0.572	0.504	1.09989e-82	Angio-Fib	Calcrl
6.80095e-86	0.400942	0.64	0.534	1.36019e-82	Angio-Fib	Apoe
8.66292e-86	0.394066	0.736	0.644	1.73258e-82	Angio-Fib	Hip1
1.47599e-83	0.315431	0.776	0.691	2.95198e-80	Angio-Fib	Fkbp11
3.57902e-83	0.453279	0.936	0.899	7.15804e-80	Angio-Fib	Sdc4
3.776e-83	0.292974	0.673	0.657	7.552e-80	Angio-Fib	Uck2
4.64156e-83	0.322744	0.836	0.767	9.28313e-80	Angio-Fib	Ctsc
1.05487e-82	0.332585	0.786	0.691	2.10974e-79	Angio-Fib	Syne1
1.23784e-82	0.361285	0.844	0.732	2.47567e-79	Angio-Fib	Mef2c
1.39359e-82	0.60948	0.617	0.569	2.78719e-79	Angio-Fib	Alcam
3.12007e-81	0.301525	0.652	0.639	6.24014e-78	Angio-Fib	Arl4c
7.06965e-80	0.384474	0.98	0.987	1.41393e-76	Angio-Fib	S100a11
9.91638e-79	0.264859	0.872	0.808	1.98328e-75	Angio-Fib	Pdlim5
1.19773e-78	0.477229	0.992	0.992	2.39547e-75	Angio-Fib	Actg1
5.89786e-78	0.277351	0.614	0.562	1.17957e-74	Angio-Fib	Gm15867
7.50064e-77	0.410083	0.893	0.835	1.50013e-73	Angio-Fib	Phlda3
8.55578e-77	0.48132	0.974	0.986	1.71116e-73	Angio-Fib	Gapdh
1.1491e-76	0.38703	0.789	0.727	2.2982e-73	Angio-Fib	Itga5
4.10535e-76	0.394545	1	0.995	8.2107e-73	Angio-Fib	Actb
9.51934e-76	0.314491	0.765	0.728	1.90387e-72	Angio-Fib	B4galt5
1.38821e-75	0.370173	0.722	0.702	2.77642e-72	Angio-Fib	Itga11
1.44026e-75	0.517969	0.774	0.602	2.88052e-72	Angio-Fib	Gm26532
1.43717e-74	0.365369	0.964	0.941	2.87433e-71	Angio-Fib	Lgals3
2.14674e-74	0.357044	0.877	0.859	4.29347e-71	Angio-Fib	Rnf19b
1.07084e-73	0.349985	0.665	0.635	2.14169e-70	Angio-Fib	9930111J21Rik2
2.18437e-73	0.29785	0.598	0.52	4.36874e-70	Angio-Fib	2200002D01Rik
7.69322e-72	0.308512	0.668	0.658	1.53864e-68	Angio-Fib	Slc2a1
9.73237e-72	0.403708	0.733	0.682	1.94647e-68	Angio-Fib	Bcr
1.97545e-71	0.269928	0.755	0.664	3.9509e-68	Angio-Fib	Cacna2d1
4.5643e-71	0.366348	0.627	0.622	9.1286e-68	Angio-Fib	Gpc1
5.47491e-71	0.350552	0.678	0.62	1.09498e-67	Angio-Fib	Cd109
4.38833e-70	0.269379	0.82	0.778	8.77667e-67	Angio-Fib	Arhgdib
4.69335e-70	0.417361	0.568	0.569	9.38669e-67	Angio-Fib	Ttc9
9.0909e-69	0.448445	0.69	0.65	1.81818e-65	Angio-Fib	Efna5
1.67313e-68	0.60794	0.917	0.867	3.34625e-65	Angio-Fib	Hes1
2.57343e-68	0.420196	0.822	0.778	5.14685e-65	Angio-Fib	1110008P14Rik
4.36991e-68	0.342808	0.6	0.56	8.73982e-65	Angio-Fib	Enpp1
2.56323e-67	1.60041	0.994	0.979	5.12645e-64	Angio-Fib	Eln
2.56585e-67	0.494067	0.698	0.574	5.1317e-64	Angio-Fib	Id1
3.50347e-65	0.273873	0.721	0.733	7.00694e-62	Angio-Fib	Slfn2
4.87567e-65	0.329539	0.917	0.895	9.75134e-62	Angio-Fib	Palld
1.31798e-64	0.332132	0.792	0.721	2.63596e-61	Angio-Fib	Nr1d1
5.02022e-64	0.311245	0.795	0.78	1.00404e-60	Angio-Fib	Marcksl1
2.82837e-63	0.326772	0.568	0.563	5.65675e-60	Angio-Fib	Gpr176
7.27166e-63	0.379654	0.592	0.603	1.45433e-59	Angio-Fib	Slc16a3
2.09496e-62	0.275394	0.776	0.76	4.18993e-59	Angio-Fib	AI506816
5.82558e-62	0.352423	0.834	0.795	1.16512e-58	Angio-Fib	Cd44
7.90207e-62	0.492191	0.914	0.877	1.58041e-58	Angio-Fib	Postn
1.58857e-61	0.348351	0.781	0.687	3.17715e-58	Angio-Fib	Ier5l
5.82576e-60	0.250801	0.61	0.61	1.16515e-56	Angio-Fib	B4galnt1
8.17179e-59	0.259465	0.7	0.659	1.63436e-55	Angio-Fib	Ctps
6.56232e-57	0.272269	0.774	0.696	1.31246e-53	Angio-Fib	Klf10
1.25201e-55	0.537142	0.734	0.655	2.50402e-52	Angio-Fib	Pi15
1.76701e-55	0.688871	0.581	0.584	3.53402e-52	Angio-Fib	Ankrd1
9.31967e-55	0.924615	0.73	0.714	1.86393e-51	Angio-Fib	Gdf15
1.10784e-54	0.580606	0.949	0.887	2.21569e-51	Angio-Fib	Ccn2
1.48649e-54	0.418694	0.578	0.565	2.97297e-51	Angio-Fib	Bdnf
7.90191e-54	0.384772	1	0.999	1.58038e-50	Angio-Fib	Tmsb4x
9.02446e-54	0.888455	0.573	0.539	1.80489e-50	Angio-Fib	Sncg
2.66002e-53	0.259622	0.968	0.906	5.32005e-50	Angio-Fib	Dst
3.83518e-53	0.476209	0.816	0.804	7.67037e-50	Angio-Fib	Hmox1
4.2806e-52	0.359671	0.785	0.691	8.5612e-49	Angio-Fib	Tob1
1.91419e-49	0.326571	0.662	0.599	3.82838e-46	Angio-Fib	Xpr1
2.14018e-49	0.296411	0.795	0.741	4.28037e-46	Angio-Fib	Tgfb2
8.63004e-48	0.368211	0.781	0.777	1.72601e-44	Angio-Fib	Tnfaip3
3.35642e-47	0.301065	0.562	0.538	6.71285e-44	Angio-Fib	Rflnb
1.16254e-46	0.389587	0.606	0.584	2.32507e-43	Angio-Fib	Ephx2
1.22549e-46	0.272123	0.533	0.553	2.45098e-43	Angio-Fib	Cdkn2b
6.88511e-46	1.57427	0.628	0.637	1.37702e-42	Angio-Fib	Lcn2
9.17807e-46	0.391104	0.962	0.934	1.83561e-42	Angio-Fib	Col5a1
1.79134e-43	0.315809	0.73	0.738	3.58268e-40	Angio-Fib	Gadd45a
2.2102e-43	0.327682	0.631	0.614	4.4204e-40	Angio-Fib	Snai1
3.33746e-43	0.359887	0.732	0.686	6.67491e-40	Angio-Fib	Gm26917
1.627e-42	0.272079	0.564	0.546	3.25401e-39	Angio-Fib	Uchl1
2.24232e-42	0.355648	0.539	0.541	4.48464e-39	Angio-Fib	Malt1
2.53934e-41	0.252177	0.603	0.575	5.07867e-38	Angio-Fib	D10Wsu102e
4.40844e-41	0.396615	0.665	0.648	8.81689e-38	Angio-Fib	Lmcd1
1.75718e-40	0.25508	0.8	0.75	3.51436e-37	Angio-Fib	Slc39a14
2.03958e-40	0.288711	0.527	0.537	4.07915e-37	Angio-Fib	Cdh2
5.63149e-40	0.421279	0.572	0.592	1.1263e-36	Angio-Fib	Gja4
2.17899e-39	0.454302	0.765	0.829	4.35798e-36	Angio-Fib	Cdh11
2.45556e-38	0.309907	0.874	0.821	4.91113e-35	Angio-Fib	Resf1
3.59211e-38	0.614386	0.998	0.989	7.18423e-35	Angio-Fib	mt-Nd2
3.64087e-38	0.406363	0.592	0.615	7.28174e-35	Angio-Fib	Mark1
1.10327e-37	0.38789	0.549	0.58	2.20654e-34	Angio-Fib	Scx
2.07933e-37	0.330192	0.617	0.603	4.15867e-34	Angio-Fib	Slc20a1
6.15871e-36	0.442855	0.557	0.594	1.23174e-32	Angio-Fib	Tcim
1.1298e-35	0.631664	0.804	0.742	2.2596e-32	Angio-Fib	Hspa1a
1.26097e-35	0.288286	0.596	0.611	2.52193e-32	Angio-Fib	Ccdc68
4.73113e-34	0.368512	0.922	0.896	9.46225e-31	Angio-Fib	Gm12840
5.42885e-34	0.264366	0.527	0.519	1.08577e-30	Angio-Fib	Ccnd1
7.92347e-34	0.250303	0.819	0.783	1.58469e-30	Angio-Fib	Sulf1
2.76727e-33	0.451207	1	1	5.53453e-30	Angio-Fib	Malat1
4.22901e-32	0.401491	0.511	0.531	8.45801e-29	Angio-Fib	Ass1
7.3123e-32	0.293846	0.744	0.768	1.46246e-28	Angio-Fib	Nfatc1
1.18938e-29	0.253554	0.956	0.937	2.37877e-26	Angio-Fib	Rhob
8.71042e-28	0.267041	0.712	0.689	1.74208e-24	Angio-Fib	Lbh
4.44079e-26	1.32154	0.306	0.59	8.88158e-23	Angio-Fib	Col2a1
2.3091e-25	0.542813	0.575	0.614	4.6182e-22	Angio-Fib	Tnfrsf11b
3.14738e-25	0.446862	0.548	0.586	6.29476e-22	Angio-Fib	Nav2
9.51512e-25	0.43747	0.467	0.515	1.90302e-21	Angio-Fib	Crispld1
1.38264e-24	0.554921	0.923	0.913	2.76528e-21	Angio-Fib	Cxcl2
5.76415e-24	0.755235	0.554	0.638	1.15283e-20	Angio-Fib	Serpina3g
8.88625e-23	0.296546	0.549	0.611	1.77725e-19	Angio-Fib	Gm20186
1.05201e-20	0.283018	0.528	0.557	2.10403e-17	Angio-Fib	Sox9
2.80018e-20	0.261574	0.797	0.833	5.60035e-17	Angio-Fib	Mdk
1.70807e-18	0.400862	0.461	0.538	3.41614e-15	Angio-Fib	Grin2a
7.03752e-18	0.321589	0.981	0.971	1.4075e-14	Angio-Fib	Klf2
4.24455e-17	0.279619	0.518	0.585	8.48911e-14	Angio-Fib	Notch3
1.23082e-16	0.31476	0.501	0.528	2.46164e-13	Angio-Fib	Myom1
2.49119e-16	0.481505	0.624	0.694	4.98238e-13	Angio-Fib	Cthrc1
8.41122e-16	0.254296	0.509	0.588	1.68224e-12	Angio-Fib	Hgf
9.84142e-16	0.343866	0.64	0.706	1.96828e-12	Angio-Fib	Plvap
2.24034e-15	0.379298	0.458	0.546	4.48069e-12	Angio-Fib	Gprin3
6.56265e-15	0.410377	0.439	0.547	1.31253e-11	Angio-Fib	Egln3
7.08036e-13	1.3631	0.324	0.585	1.41607e-09	Angio-Fib	Col10a1
1.0232e-11	0.259677	0.566	0.637	2.0464e-08	Angio-Fib	Col27a1
5.70908e-11	0.257816	0.536	0.608	1.14182e-07	Angio-Fib	Serpinb1a
1.33171e-10	0.288749	0.972	0.948	2.66341e-07	Angio-Fib	Btg2
1.67735e-10	0.309439	0.415	0.519	3.3547e-07	Angio-Fib	Lif
5.60389e-10	0.30917	0.986	0.976	1.12078e-06	Angio-Fib	Lum
2.72942e-09	0.263287	0.306	0.549	5.45884e-06	Angio-Fib	Cemip
7.1391e-09	1.084	0.435	0.557	1.42782e-05	Angio-Fib	Grem1
3.89638e-08	0.268307	0.411	0.514	7.79276e-05	Angio-Fib	Ddit4l
1.12999e-07	0.253903	0.448	0.558	0.000225998	Angio-Fib	Tubb3
2.94391e-07	0.651725	0.644	0.732	0.000588783	Angio-Fib	Ctla2a
6.02472e-07	0.423324	0.424	0.565	0.00120494	Angio-Fib	Tnfrsf9
2.66833e-06	0.317219	0.37	0.49	0.00533666	Angio-Fib	Cdkn2a
8.54607e-06	0.88809	0.797	0.838	0.0170921	Angio-Fib	Hp
2.55085e-05	0.369325	0.395	0.51	0.051017	Angio-Fib	Nkx2-3
0.00340271	0.318493	0.467	0.698	1	Angio-Fib	Col11a1
0.00495814	0.339196	0.644	0.722	1	Angio-Fib	Col15a1
8.28573e-169	0.413441	0.9	0.54	1.65715e-165	AP-Fib	Cxcr4
2.01058e-140	0.289552	0.127	0.271	4.02116e-137	AP-Fib	Saa1
1.13148e-129	0.369467	0.832	0.53	2.26295e-126	AP-Fib	Napsa
1.63776e-126	1.52755	0.99	0.987	3.27553e-123	AP-Fib	Gm42418
3.8378e-98	1.70228	0.702	0.244	7.6756e-95	AP-Fib	Gm26870
4.17027e-94	2.27898	0.958	0.974	8.34054e-91	AP-Fib	Cd74
1.63034e-93	0.330138	0.88	0.592	3.26068e-90	AP-Fib	Clec4n
9.14367e-87	0.518397	0.924	0.725	1.82873e-83	AP-Fib	Cd83
1.64108e-86	0.254431	0.229	0.43	3.28216e-83	AP-Fib	Fam126b
1.54189e-82	0.429417	0.959	0.776	3.08377e-79	AP-Fib	AY036118
1.91585e-82	2.63688	0.822	0.597	3.83171e-79	AP-Fib	Scd1
1.02242e-80	0.378249	0.275	0.476	2.04485e-77	AP-Fib	Ccr2
1.24552e-79	2.66033	0.792	0.659	2.49105e-76	AP-Fib	Fabp4
4.80516e-76	0.426765	0.273	0.482	9.61031e-73	AP-Fib	Mmd
5.14486e-75	1.53182	0.778	0.613	1.02897e-71	AP-Fib	Cfd
3.87482e-74	0.407623	0.953	0.682	7.74964e-71	AP-Fib	Bcl2a1b
4.37194e-74	1.53489	0.756	0.414	8.74389e-71	AP-Fib	Chchd10
9.32977e-73	0.411388	0.893	0.614	1.86595e-69	AP-Fib	Cytip
1.01856e-58	0.34082	0.332	0.507	2.03713e-55	AP-Fib	Lpin1
1.21227e-58	0.496541	0.942	0.673	2.42454e-55	AP-Fib	Ccl3
5.92573e-58	0.586417	0.961	0.727	1.18515e-54	AP-Fib	Trem2
2.49593e-57	0.252656	0.315	0.427	4.99186e-54	AP-Fib	Fcor
3.83882e-56	0.910774	0.88	0.833	7.67764e-53	AP-Fib	Hp
6.47694e-54	0.690777	0.271	0.344	1.29539e-50	AP-Fib	Wfdc21
1.40501e-50	0.495693	0.29	0.401	2.81001e-47	AP-Fib	Plin4
2.2284e-49	0.310274	0.373	0.55	4.45681e-46	AP-Fib	Enc1
1.04993e-48	0.304966	0.363	0.549	2.09986e-45	AP-Fib	Alas1
2.4359e-47	0.369567	0.442	0.595	4.87179e-44	AP-Fib	Irf8
2.80845e-47	0.357149	0.271	0.216	5.61691e-44	AP-Fib	Acvr1c
3.46739e-47	0.512963	0.958	0.724	6.93478e-44	AP-Fib	Slfn2
8.59894e-47	0.41442	0.263	0.377	1.71979e-43	AP-Fib	Aldh6a1
9.39124e-47	0.328764	0.878	0.58	1.87825e-43	AP-Fib	Tcim
3.12726e-46	1.35272	0.692	0.466	6.25452e-43	AP-Fib	Car3
1.05335e-43	0.385457	0.378	0.502	2.10671e-40	AP-Fib	Acaca
1.85305e-43	1.71406	0.995	0.984	3.7061e-40	AP-Fib	Lyz2
3.73091e-43	0.310147	0.334	0.39	7.46183e-40	AP-Fib	Pcx
5.01123e-43	0.843265	0.971	0.912	1.00225e-39	AP-Fib	Cxcl2
4.07126e-42	0.557884	0.983	0.99	8.14253e-39	AP-Fib	mt-Nd2
2.46525e-41	0.476757	0.361	0.568	4.93051e-38	AP-Fib	Ldhb
1.0788e-40	0.300549	0.378	0.477	2.1576e-37	AP-Fib	Pparg
3.03576e-40	0.30314	0.359	0.643	6.07152e-37	AP-Fib	Mettl7a1
6.21402e-40	0.425599	0.361	0.451	1.2428e-36	AP-Fib	Gpam
1.97338e-39	0.279358	0.408	0.542	3.94676e-36	AP-Fib	Ifitm1
3.91463e-38	0.355703	0.414	0.632	7.82925e-35	AP-Fib	Maf
1.01428e-35	0.41529	0.49	0.605	2.02856e-32	AP-Fib	Fcgr3
1.40501e-35	0.626319	0.944	0.704	2.81002e-32	AP-Fib	Efhd2
2.1467e-34	0.335318	0.985	1	4.2934e-31	AP-Fib	Tmsb4x
3.59208e-34	0.31394	0.693	0.512	7.18415e-31	AP-Fib	Epsti1
1.297e-33	1.03314	0.893	0.954	2.59399e-30	AP-Fib	Dbi
2.10689e-33	0.298315	0.864	0.604	4.21377e-30	AP-Fib	Cd300c2
1.09006e-32	0.291308	0.514	0.701	2.18011e-29	AP-Fib	Mgll
3.9291e-32	0.327868	0.464	0.611	7.85819e-29	AP-Fib	Srebf1
4.18862e-31	0.938047	0.786	0.49	8.37723e-28	AP-Fib	Elovl6
5.87785e-31	0.546574	0.888	0.693	1.17557e-27	AP-Fib	Ms4a7
3.6499e-30	0.528495	0.292	0.212	7.2998e-27	AP-Fib	Dlk1
7.65136e-30	0.434013	0.359	0.429	1.53027e-26	AP-Fib	Nabp1
6.87796e-28	0.290016	0.436	0.493	1.37559e-24	AP-Fib	Adhfe1
2.58615e-27	0.252206	0.507	0.553	5.17229e-24	AP-Fib	Gstz1
3.03656e-27	1.7179	0.932	0.936	6.07311e-24	AP-Fib	H2-Ab1
1.4153e-26	0.390988	0.934	0.647	2.83059e-23	AP-Fib	Rgs1
7.68925e-26	0.540144	0.393	0.427	1.53785e-22	AP-Fib	Kcnk3
2.26263e-25	0.317063	0.439	0.516	4.52526e-22	AP-Fib	Slc16a1
2.37866e-25	0.288558	0.951	0.804	4.75731e-22	AP-Fib	Thbs1
2.52384e-25	0.257639	0.756	0.531	5.04767e-22	AP-Fib	Npnt
7.5025e-25	0.570717	0.453	0.583	1.5005e-21	AP-Fib	Adipor2
3.58303e-23	0.362418	0.478	0.611	7.16605e-20	AP-Fib	Pfkfb3
4.16138e-22	0.744419	0.897	0.706	8.32277e-19	AP-Fib	Ccl4
1.08327e-21	0.270296	0.415	0.456	2.16654e-18	AP-Fib	Cd163
2.16257e-21	0.426896	0.756	0.561	4.32514e-18	AP-Fib	Pla2g7
2.21788e-21	0.420298	0.576	0.657	4.43576e-18	AP-Fib	Csf1r
3.21548e-21	0.453633	0.486	0.557	6.43096e-18	AP-Fib	Bnip3
4.24032e-21	0.341961	0.663	0.758	8.48065e-18	AP-Fib	Slc39a14
6.28592e-21	0.628932	0.744	0.704	1.25718e-17	AP-Fib	Ifi27l2a
3.51621e-20	1.65055	0.992	0.949	7.03242e-17	AP-Fib	C1qb
5.7291e-20	0.320741	0.531	0.705	1.14582e-16	AP-Fib	Tob1
8.32866e-20	0.731426	0.576	0.257	1.66573e-16	AP-Fib	Cyp2f2
2.42249e-19	0.28524	0.453	0.471	4.84498e-16	AP-Fib	Sorbs1
2.53329e-19	0.410167	0.522	0.586	5.06658e-16	AP-Fib	H2-DMa
1.01082e-18	1.13821	0.922	0.799	2.02165e-15	AP-Fib	Wfdc17
3.45708e-18	0.299712	0.498	0.643	6.91415e-15	AP-Fib	Vcan
7.77702e-18	0.334058	0.405	0.491	1.5554e-14	AP-Fib	H2-Q7
1.58289e-17	0.664819	0.525	0.653	3.16578e-14	AP-Fib	Coro1a
1.58857e-17	0.821676	0.907	0.904	3.17714e-14	AP-Fib	Clu
3.51283e-17	0.428322	0.515	0.598	7.02566e-14	AP-Fib	Cybb
4.99225e-17	0.633704	0.349	0.258	9.98449e-14	AP-Fib	Ces1d
1.31641e-16	0.483274	0.497	0.552	2.63282e-13	AP-Fib	Cebpa
9.10439e-16	0.963744	0.954	0.787	1.82088e-12	AP-Fib	Ccl6
1.25149e-15	1.80366	0.897	0.905	2.50297e-12	AP-Fib	H2-Aa
1.73342e-15	0.288806	0.902	0.882	3.46685e-12	AP-Fib	Lsp1
2.40272e-15	1.74541	0.924	0.915	4.80545e-12	AP-Fib	H2-Eb1
2.54337e-15	1.14242	0.893	0.815	5.08673e-12	AP-Fib	Lpl
2.85426e-15	0.690266	0.853	0.686	5.70851e-12	AP-Fib	Cd14
3.23351e-15	0.440876	0.473	0.535	6.46703e-12	AP-Fib	Slc4a4
1.90472e-14	0.516271	0.532	0.704	3.80944e-11	AP-Fib	Ghr
5.88937e-14	0.320649	0.481	0.488	1.17787e-10	AP-Fib	Tst
6.43571e-14	0.487122	0.3	0.164	1.28714e-10	AP-Fib	Fam213a
2.40645e-13	0.255242	0.517	0.43	4.8129e-10	AP-Fib	Mfsd2a
2.81228e-13	0.262166	0.632	0.659	5.62455e-10	AP-Fib	Ehd4
2.91532e-13	0.454274	0.783	0.6	5.83063e-10	AP-Fib	Gcnt2
1.24573e-12	0.335396	0.788	0.926	2.49147e-09	AP-Fib	Tpi1
1.48225e-12	0.309249	0.797	0.552	2.9645e-09	AP-Fib	Cd48
1.67763e-12	0.296396	0.988	0.992	3.35526e-09	AP-Fib	Actg1
1.75854e-12	0.329548	0.556	0.561	3.51707e-09	AP-Fib	Sowahc
2.22945e-12	0.455756	0.527	0.753	4.45891e-09	AP-Fib	Mafb
1.35168e-11	0.562661	0.647	0.772	2.70336e-08	AP-Fib	Ppa1
3.03894e-11	0.429466	0.714	0.575	6.07787e-08	AP-Fib	Ccl12
4.64525e-11	0.745385	0.517	0.584	9.2905e-08	AP-Fib	Lrg1
5.39568e-11	0.335248	0.788	0.643	1.07914e-07	AP-Fib	Rgs5
8.07723e-11	0.493259	0.653	0.684	1.61545e-07	AP-Fib	Cotl1
9.30018e-11	1.70404	0.349	0.219	1.86004e-07	AP-Fib	Cidea
9.36912e-11	0.457555	0.473	0.522	1.87382e-07	AP-Fib	Chl1
2.00627e-10	0.9889	0.544	0.297	4.01255e-07	AP-Fib	Adipoq
2.54621e-10	0.524335	0.641	0.719	5.09243e-07	AP-Fib	Trf
6.41607e-10	0.295781	0.632	0.678	1.28321e-06	AP-Fib	Chka
7.07441e-10	0.271489	0.398	0.261	1.41488e-06	AP-Fib	Glb1l2
1.35853e-09	1.2713	0.958	0.861	2.71706e-06	AP-Fib	Tyrobp
1.91739e-09	0.467289	0.778	0.641	3.83477e-06	AP-Fib	Spi1
3.01476e-09	0.601778	0.573	0.608	6.02953e-06	AP-Fib	Ptprc
4.02548e-09	0.257903	0.569	0.558	8.05096e-06	AP-Fib	Aqp1
7.03295e-09	0.380983	0.714	0.535	1.40659e-05	AP-Fib	Gm13889
8.4452e-09	0.863876	0.88	0.741	1.68904e-05	AP-Fib	Pf4
8.5978e-09	0.268124	0.864	0.832	1.71956e-05	AP-Fib	Sgk1
1.0047e-08	0.250796	0.91	0.873	2.00941e-05	AP-Fib	Ckb
3.61823e-08	1.65229	0.954	0.934	7.23646e-05	AP-Fib	C1qa
6.39062e-08	0.47491	0.822	0.848	0.000127812	AP-Fib	Eno1
9.21407e-08	1.2795	0.424	0.421	0.000184281	AP-Fib	Cd36
1.35856e-07	0.263655	0.527	0.475	0.000271711	AP-Fib	Des
1.40642e-07	0.743528	0.798	0.686	0.000281284	AP-Fib	Gm26917
1.97865e-07	0.391973	0.654	0.762	0.00039573	AP-Fib	Msrb1
2.4162e-07	0.383305	0.485	0.459	0.000483241	AP-Fib	Net1
4.55858e-07	0.474567	0.875	0.661	0.000911716	AP-Fib	Il1b
1.00427e-06	0.268588	0.707	0.643	0.00200855	AP-Fib	Noct
1.24975e-06	0.538198	0.892	0.932	0.0024995	AP-Fib	Sod2
1.53244e-06	1.49709	0.38	0.211	0.00306489	AP-Fib	Cox8b
1.62169e-06	0.271012	0.456	0.371	0.00324337	AP-Fib	Arxes2
1.70379e-06	0.728993	0.419	0.351	0.00340758	AP-Fib	Mrap
1.73611e-06	0.264746	0.703	0.496	0.00347222	AP-Fib	Apol6
2.36302e-06	0.586116	0.417	0.347	0.00472604	AP-Fib	Dgat2
3.57132e-06	0.360213	0.79	0.621	0.00714265	AP-Fib	Pld4
3.65808e-06	0.710297	0.624	0.415	0.00731616	AP-Fib	Pdk4
4.85559e-06	2.35717	0.314	0.178	0.00971118	AP-Fib	Ucp1
5.56234e-06	0.337609	0.608	0.566	0.0111247	AP-Fib	Gmfg
5.68888e-06	1.34426	0.544	0.385	0.0113778	AP-Fib	Apoc1
7.47187e-06	1.1327	0.78	0.777	0.0149437	AP-Fib	Ccl8
9.11457e-06	0.284519	0.624	0.662	0.0182291	AP-Fib	Vegfa
1.0281e-05	0.469296	0.575	0.54	0.020562	AP-Fib	Plbd1
1.15636e-05	0.71173	0.412	0.292	0.0231272	AP-Fib	Plin1
1.49383e-05	0.255564	0.822	0.63	0.0298767	AP-Fib	Gnpnat1
1.90609e-05	0.348222	0.963	0.945	0.0381218	AP-Fib	Ier5
3.35635e-05	0.372305	0.863	0.928	0.0671269	AP-Fib	Clic4
4.16225e-05	0.806239	0.592	0.628	0.083245	AP-Fib	Atp1a2
5.09423e-05	0.512777	0.781	0.736	0.101885	AP-Fib	Arl4a
5.13175e-05	0.263438	0.88	0.762	0.102635	AP-Fib	Rgs3
5.42947e-05	0.423075	0.744	0.774	0.108589	AP-Fib	Trib1
5.46486e-05	0.600475	0.692	0.776	0.109297	AP-Fib	Ctsc
7.55071e-05	0.909033	0.568	0.704	0.151014	AP-Fib	Chpt1
0.000121557	0.299264	0.917	0.776	0.243114	AP-Fib	Marcksl1
0.000123696	0.251652	0.647	0.504	0.247392	AP-Fib	Rassf3
0.000169848	0.817657	0.688	0.576	0.339697	AP-Fib	Fasn
0.000174834	0.258226	0.771	0.577	0.349667	AP-Fib	Id1
0.000188062	0.446931	0.549	0.508	0.376124	AP-Fib	Cav1
0.000191856	0.406592	0.836	0.825	0.383712	AP-Fib	Resf1
0.000198318	0.257037	0.729	0.712	0.396635	AP-Fib	Emb
0.000226951	0.275697	0.831	0.668	0.453901	AP-Fib	Nr4a3
0.00028921	1.39247	0.959	0.864	0.578421	AP-Fib	Fcer1g
0.000339491	0.26522	0.925	0.72	0.678983	AP-Fib	Nr1d1
0.000340051	0.49485	0.702	0.565	0.680102	AP-Fib	F13a1
0.000340908	0.830788	0.976	0.941	0.681816	AP-Fib	Lgals3
0.000433269	0.411426	0.698	0.884	0.866538	AP-Fib	Aplp2
0.00045119	0.261925	0.524	0.416	0.90238	AP-Fib	Car5b
0.000480272	1.05427	0.602	0.675	0.960543	AP-Fib	Acadm
0.000663901	0.872063	0.547	0.393	1	AP-Fib	Prkar2b
0.000859418	0.975781	0.683	0.709	1	AP-Fib	Laptm5
0.00148692	0.749027	0.663	0.648	1	AP-Fib	Acox1
0.00174026	1.12702	0.571	0.474	1	AP-Fib	Cdo1
0.00275485	1.20498	0.932	0.847	1	AP-Fib	Ctss
0.00337885	1.34291	0.588	0.496	1	AP-Fib	Acsl1
0.00522478	0.408124	0.52	0.447	1	AP-Fib	G0s2
0.00528779	0.499566	0.919	0.825	1	AP-Fib	Pgk1
0.00558992	0.322344	0.547	0.558	1	AP-Fib	Cbr2
0	0.49493	0.972	0.059	0	Fib_Apoc1+/Fabp4+	Orm3
1.37951e-291	0.477958	0.968	0.265	2.75902e-288	Fib_Apoc1+/Fabp4+	A530053G22Rik
5.27171e-290	4.97671	0.995	0.46	1.05434e-286	Fib_Apoc1+/Fabp4+	Car3
1.58827e-273	2.94278	0.975	0.287	3.17655e-270	Fib_Apoc1+/Fabp4+	Adipoq
1.71564e-273	5.76124	0.993	0.608	3.43127e-270	Fib_Apoc1+/Fabp4+	Cfd
7.12137e-266	1.72842	0.979	0.336	1.42427e-262	Fib_Apoc1+/Fabp4+	Mrap
6.94545e-263	2.90864	0.991	0.57	1.38909e-259	Fib_Apoc1+/Fabp4+	Lrg1
6.36203e-258	0.619587	0.933	0.276	1.27241e-254	Fib_Apoc1+/Fabp4+	Cnmd
4.16773e-256	1.27348	0.979	0.406	8.33546e-253	Fib_Apoc1+/Fabp4+	Cd36
3.98755e-245	0.298796	0.968	0.482	7.9751e-242	Fib_Apoc1+/Fabp4+	Derl3
2.18504e-237	0.863111	0.982	0.4	4.37008e-234	Fib_Apoc1+/Fabp4+	Serpina3m
3.61279e-226	1.39848	0.975	0.575	7.22558e-223	Fib_Apoc1+/Fabp4+	Ephx2
2.87783e-221	0.713226	0.929	0.298	5.75566e-218	Fib_Apoc1+/Fabp4+	C6
3.50651e-221	1.64488	0.977	0.637	7.01301e-218	Fib_Apoc1+/Fabp4+	Hacd2
2.80196e-220	0.255105	0.897	0.332	5.60392e-217	Fib_Apoc1+/Fabp4+	Ubd
6.2781e-217	1.92926	0.963	0.606	1.25562e-213	Fib_Apoc1+/Fabp4+	Pnpla2
1.19412e-214	0.764132	0.979	0.479	2.38824e-211	Fib_Apoc1+/Fabp4+	Itga7
3.88782e-213	2.66747	0.995	0.83	7.77564e-210	Fib_Apoc1+/Fabp4+	Hp
1.56139e-207	1.52108	0.897	0.195	3.12278e-204	Fib_Apoc1+/Fabp4+	Orm1
4.84274e-207	1.96241	1	0.95	9.68548e-204	Fib_Apoc1+/Fabp4+	Dbi
4.92358e-207	1.24179	0.979	0.639	9.84716e-204	Fib_Apoc1+/Fabp4+	Acox1
1.71574e-204	1.47604	0.989	0.691	3.43149e-201	Fib_Apoc1+/Fabp4+	Chpt1
6.64465e-204	1.73408	0.924	0.376	1.32893e-200	Fib_Apoc1+/Fabp4+	Apoc1
1.23963e-201	3.31987	0.966	0.656	2.47926e-198	Fib_Apoc1+/Fabp4+	Fabp4
5.01178e-197	2.44772	1	0.902	1.00236e-193	Fib_Apoc1+/Fabp4+	Clu
1.23633e-192	1.26275	0.936	0.382	2.47266e-189	Fib_Apoc1+/Fabp4+	Plin4
1.29593e-191	2.12056	0.995	0.813	2.59186e-188	Fib_Apoc1+/Fabp4+	Lpl
2.45928e-188	2.12726	0.915	0.413	4.91856e-185	Fib_Apoc1+/Fabp4+	Chchd10
2.36037e-187	0.882511	0.938	0.478	4.72075e-184	Fib_Apoc1+/Fabp4+	Adhfe1
7.68005e-186	0.305653	0.984	0.533	1.53601e-182	Fib_Apoc1+/Fabp4+	Gbp6
1.3021e-184	0.292281	0.917	0.386	2.60419e-181	Fib_Apoc1+/Fabp4+	Sdsl
3.99213e-184	1.0565	0.956	0.515	7.98427e-181	Fib_Apoc1+/Fabp4+	Cxcl13
2.36634e-183	0.986397	0.903	0.373	4.73268e-180	Fib_Apoc1+/Fabp4+	Pcx
5.5978e-182	1.42049	0.938	0.447	1.11956e-178	Fib_Apoc1+/Fabp4+	Net1
3.49643e-180	2.62205	0.906	0.426	6.99286e-177	Fib_Apoc1+/Fabp4+	Itih4
1.20262e-179	0.685358	0.986	0.587	2.40524e-176	Fib_Apoc1+/Fabp4+	Slc9a3r1
2.14785e-178	2.55696	0.931	0.596	4.29571e-175	Fib_Apoc1+/Fabp4+	Scd1
2.08349e-167	1.36373	1	0.989	4.16699e-164	Fib_Apoc1+/Fabp4+	mt-Nd2
2.89182e-166	1.30941	0.92	0.475	5.78364e-163	Fib_Apoc1+/Fabp4+	Tst
6.12695e-165	0.559936	0.936	0.405	1.22539e-161	Fib_Apoc1+/Fabp4+	Enpep
1.05326e-162	0.262246	0.968	0.508	2.10651e-159	Fib_Apoc1+/Fabp4+	Gpr88
9.70633e-158	1.27209	0.995	0.605	1.94127e-154	Fib_Apoc1+/Fabp4+	Efemp1
5.20123e-156	1.08253	0.871	0.385	1.04025e-152	Fib_Apoc1+/Fabp4+	Prkar2b
1.61152e-153	1.26175	0.998	0.782	3.22304e-150	Fib_Apoc1+/Fabp4+	Glul
2.90948e-152	3.32925	0.857	0.364	5.81896e-149	Fib_Apoc1+/Fabp4+	Cyp2e1
1.52165e-151	1.18696	0.972	0.69	3.0433e-148	Fib_Apoc1+/Fabp4+	Ghr
1.85143e-151	0.726664	0.991	0.523	3.70287e-148	Fib_Apoc1+/Fabp4+	Ggt5
2.69072e-150	0.891208	0.88	0.411	5.38144e-147	Fib_Apoc1+/Fabp4+	Retsat
9.0487e-150	0.87837	0.936	0.568	1.80974e-146	Fib_Apoc1+/Fabp4+	Adipor2
6.42519e-149	1.03429	0.972	0.752	1.28504e-145	Fib_Apoc1+/Fabp4+	Msrb1
1.03814e-148	1.37036	0.995	0.793	2.07629e-145	Fib_Apoc1+/Fabp4+	Angptl4
1.29849e-148	1.21946	0.91	0.531	2.59698e-145	Fib_Apoc1+/Fabp4+	Alas1
7.35757e-148	0.811252	0.864	0.444	1.47151e-144	Fib_Apoc1+/Fabp4+	Aldh1l1
2.02274e-147	0.45579	0.869	0.238	4.04548e-144	Fib_Apoc1+/Fabp4+	Tdo2
7.04298e-146	1.09697	0.924	0.596	1.4086e-142	Fib_Apoc1+/Fabp4+	Srebf1
3.86591e-143	1.74476	1	0.924	7.73181e-140	Fib_Apoc1+/Fabp4+	Gpx3
3.47921e-142	0.951139	0.961	0.652	6.95842e-139	Fib_Apoc1+/Fabp4+	Vegfa
1.01839e-140	1.56965	0.982	0.738	2.03678e-137	Fib_Apoc1+/Fabp4+	Mafb
4.60668e-139	1.25868	0.982	0.607	9.21336e-136	Fib_Apoc1+/Fabp4+	Cxcl14
8.8419e-138	1.19107	0.947	0.665	1.76838e-134	Fib_Apoc1+/Fabp4+	Acadm
6.31754e-137	1.02378	0.894	0.43	1.26351e-133	Fib_Apoc1+/Fabp4+	Slc1a3
2.02874e-135	0.906507	0.901	0.541	4.05747e-132	Fib_Apoc1+/Fabp4+	Gstz1
1.59746e-134	0.727574	0.922	0.502	3.19493e-131	Fib_Apoc1+/Fabp4+	Pdzd2
2.78103e-134	1.26533	0.972	0.666	5.56205e-131	Fib_Apoc1+/Fabp4+	Steap4
2.02315e-133	0.815789	0.885	0.358	4.04631e-130	Fib_Apoc1+/Fabp4+	Aldh6a1
8.05193e-133	0.711015	0.949	0.558	1.61039e-129	Fib_Apoc1+/Fabp4+	Stat1
3.67068e-132	0.739552	0.961	0.525	7.34136e-129	Fib_Apoc1+/Fabp4+	AW112010
7.72119e-132	1.76449	0.871	0.466	1.54424e-128	Fib_Apoc1+/Fabp4+	Cdo1
6.82104e-127	1.02596	0.991	0.773	1.36421e-123	Fib_Apoc1+/Fabp4+	Acp5
8.03657e-127	1.14251	0.931	0.662	1.60731e-123	Fib_Apoc1+/Fabp4+	Asph
5.03635e-126	0.355361	0.984	0.58	1.00727e-122	Fib_Apoc1+/Fabp4+	Gm17056
1.80783e-125	1.19679	0.883	0.488	3.61566e-122	Fib_Apoc1+/Fabp4+	Acsl1
3.31912e-125	0.751551	0.851	0.456	6.63825e-122	Fib_Apoc1+/Fabp4+	Tbc1d4
1.96083e-123	1.07541	0.972	0.599	3.92166e-120	Fib_Apoc1+/Fabp4+	Cited2
2.025e-121	0.8062	0.977	0.622	4.05e-118	Fib_Apoc1+/Fabp4+	Mettl7a1
1.16876e-119	0.428158	0.975	0.522	2.33752e-116	Fib_Apoc1+/Fabp4+	Synm
2.16946e-118	0.923433	0.83	0.407	4.33892e-115	Fib_Apoc1+/Fabp4+	Lipe
8.92915e-118	0.714041	0.837	0.278	1.78583e-114	Fib_Apoc1+/Fabp4+	Mme
1.44288e-117	1.01543	0.998	0.89	2.88575e-114	Fib_Apoc1+/Fabp4+	C4b
1.16893e-116	0.714582	0.862	0.46	2.33786e-113	Fib_Apoc1+/Fabp4+	Sorbs1
9.73362e-116	1.04544	0.809	0.288	1.94672e-112	Fib_Apoc1+/Fabp4+	Gpd1
3.34983e-111	1.16026	0.986	0.752	6.69966e-108	Fib_Apoc1+/Fabp4+	Cp
1.08811e-109	3.29749	0.906	0.618	2.17622e-106	Fib_Apoc1+/Fabp4+	Saa3
2.11889e-107	1.03542	0.818	0.355	4.23779e-104	Fib_Apoc1+/Fabp4+	Fam13a
5.98171e-107	0.888907	0.979	0.498	1.19634e-103	Fib_Apoc1+/Fabp4+	Hmgcs2
3.59816e-106	0.728738	0.871	0.468	7.19632e-103	Fib_Apoc1+/Fabp4+	Cmbl
1.01969e-104	2.43509	0.869	0.7	2.03937e-101	Fib_Apoc1+/Fabp4+	Ifi27l2a
1.55196e-103	1.24262	0.887	0.639	3.10391e-100	Fib_Apoc1+/Fabp4+	Rgs2
7.43532e-102	0.86437	0.883	0.522	1.48706e-98	Fib_Apoc1+/Fabp4+	Slc4a4
1.31211e-94	1.27291	0.818	0.412	2.62423e-91	Fib_Apoc1+/Fabp4+	Pdk4
3.75569e-94	1.89687	0.768	0.245	7.51137e-91	Fib_Apoc1+/Fabp4+	Thrsp
9.98784e-94	1.43961	0.947	0.791	1.99757e-90	Fib_Apoc1+/Fabp4+	Ccl9
1.04051e-92	0.649656	0.963	0.704	2.08102e-89	Fib_Apoc1+/Fabp4+	Hilpda
1.82617e-91	0.292957	0.92	0.369	3.65234e-88	Fib_Apoc1+/Fabp4+	Slco2b1
6.23031e-90	0.883357	0.915	0.697	1.24606e-86	Fib_Apoc1+/Fabp4+	Isyna1
1.24513e-89	0.669507	0.766	0.283	2.49027e-86	Fib_Apoc1+/Fabp4+	Plin1
6.12971e-89	1.45536	1	0.918	1.22594e-85	Fib_Apoc1+/Fabp4+	Tmem176a
8.41571e-89	0.705452	0.993	0.721	1.68314e-85	Fib_Apoc1+/Fabp4+	Raph1
1.02908e-88	0.707845	0.795	0.419	2.05816e-85	Fib_Apoc1+/Fabp4+	Enpp2
1.55248e-87	0.634224	0.814	0.465	3.10495e-84	Fib_Apoc1+/Fabp4+	Mmd
2.01031e-86	1.46141	0.844	0.573	4.02061e-83	Fib_Apoc1+/Fabp4+	Fasn
8.01046e-85	0.98445	0.915	0.831	1.60209e-81	Fib_Apoc1+/Fabp4+	Plin2
1.70546e-83	1.01083	0.89	0.671	3.41093e-80	Fib_Apoc1+/Fabp4+	Chka
8.39045e-83	0.625288	0.922	0.643	1.67809e-79	Fib_Apoc1+/Fabp4+	Rgcc
5.06409e-82	0.539916	0.979	0.671	1.01282e-78	Fib_Apoc1+/Fabp4+	Ifi204
6.61133e-82	0.914222	0.752	0.23	1.32227e-78	Fib_Apoc1+/Fabp4+	Adig
2.15179e-81	0.742072	0.839	0.504	4.30359e-78	Fib_Apoc1+/Fabp4+	Slc16a1
4.37646e-81	0.655269	1	0.947	8.75292e-78	Fib_Apoc1+/Fabp4+	Aldoa
3.49916e-79	0.597433	0.86	0.546	6.99833e-76	Fib_Apoc1+/Fabp4+	Bnip3
5.75273e-79	0.639555	0.975	0.671	1.15055e-75	Fib_Apoc1+/Fabp4+	Clec2d
7.06017e-77	0.513901	0.754	0.205	1.41203e-73	Fib_Apoc1+/Fabp4+	Acss3
1.36331e-76	0.764634	1	0.967	2.72662e-73	Fib_Apoc1+/Fabp4+	C3
1.37179e-76	0.563006	0.818	0.543	2.74359e-73	Fib_Apoc1+/Fabp4+	Cebpa
2.78901e-76	0.567412	0.91	0.686	5.57803e-73	Fib_Apoc1+/Fabp4+	Cd14
6.18332e-76	0.512139	0.862	0.427	1.23666e-72	Fib_Apoc1+/Fabp4+	Ntrk2
1.15499e-75	1.44846	0.768	0.406	2.30998e-72	Fib_Apoc1+/Fabp4+	Prtn3
2.47544e-75	0.436189	0.901	0.632	4.95087e-72	Fib_Apoc1+/Fabp4+	Gsto1
1.25269e-74	1.1174	1	0.947	2.50538e-71	Fib_Apoc1+/Fabp4+	Tmem176b
6.90147e-72	1.70737	0.768	0.513	1.38029e-68	Fib_Apoc1+/Fabp4+	Chl1
1.40527e-71	1.19199	0.947	0.822	2.81055e-68	Fib_Apoc1+/Fabp4+	Resf1
8.08606e-71	0.590808	0.747	0.316	1.61721e-67	Fib_Apoc1+/Fabp4+	Pxmp2
2.61931e-70	0.614939	0.989	0.929	5.23863e-67	Fib_Apoc1+/Fabp4+	Sod2
3.87851e-70	0.729029	0.991	0.916	7.75701e-67	Fib_Apoc1+/Fabp4+	Ly6e
5.17424e-70	0.628657	0.853	0.552	1.03485e-66	Fib_Apoc1+/Fabp4+	Ldhb
2.96423e-69	0.647631	0.998	0.843	5.92846e-66	Fib_Apoc1+/Fabp4+	Eno1
1.47921e-67	0.725629	0.892	0.764	2.95843e-64	Fib_Apoc1+/Fabp4+	Ppa1
2.692e-67	0.403119	0.844	0.425	5.38401e-64	Fib_Apoc1+/Fabp4+	Gnai1
5.93847e-67	1.01056	0.851	0.709	1.18769e-63	Fib_Apoc1+/Fabp4+	Emb
1.17701e-66	0.711429	0.793	0.492	2.35401e-63	Fib_Apoc1+/Fabp4+	Lpin1
3.31443e-66	0.379993	0.991	0.792	6.62885e-63	Fib_Apoc1+/Fabp4+	Il4ra
4.29382e-66	0.580616	0.915	0.693	8.58764e-63	Fib_Apoc1+/Fabp4+	Tob1
5.35336e-66	0.618233	0.963	0.828	1.07067e-62	Fib_Apoc1+/Fabp4+	Nnmt
9.91731e-66	0.677954	0.74	0.377	1.98346e-62	Fib_Apoc1+/Fabp4+	Slc36a2
5.85906e-64	0.636244	0.968	0.857	1.17181e-60	Fib_Apoc1+/Fabp4+	Irs2
1.39914e-63	0.633799	0.789	0.489	2.79829e-60	Fib_Apoc1+/Fabp4+	Acaca
1.46074e-63	1.1223	0.271	0.18	2.92147e-60	Fib_Apoc1+/Fabp4+	Ucp1
6.65522e-63	0.910176	0.724	0.248	1.33104e-59	Fib_Apoc1+/Fabp4+	Ces1d
4.97448e-62	1.0453	0.717	0.219	9.94895e-59	Fib_Apoc1+/Fabp4+	Cidec
3.13324e-60	0.648071	0.961	0.625	6.26649e-57	Fib_Apoc1+/Fabp4+	Pde5a
7.96485e-60	0.475169	0.71	0.303	1.59297e-56	Fib_Apoc1+/Fabp4+	Trarg1
3.38558e-59	0.765686	0.747	0.538	6.77115e-56	Fib_Apoc1+/Fabp4+	Ltc4s
2.51775e-58	1.35046	0.903	0.886	5.0355e-55	Fib_Apoc1+/Fabp4+	Srgn
3.26803e-58	0.727046	0.749	0.439	6.53607e-55	Fib_Apoc1+/Fabp4+	Gpam
5.82036e-57	0.53954	0.729	0.466	1.16407e-53	Fib_Apoc1+/Fabp4+	Pparg
1.06817e-56	0.922061	0.697	0.165	2.13635e-53	Fib_Apoc1+/Fabp4+	Acsm3
1.10205e-56	0.566317	0.897	0.709	2.20411e-53	Fib_Apoc1+/Fabp4+	Rhou
1.87291e-54	0.673119	0.977	0.853	3.74582e-51	Fib_Apoc1+/Fabp4+	Txnip
8.37225e-54	0.334617	0.834	0.549	1.67445e-50	Fib_Apoc1+/Fabp4+	Epas1
1.34309e-53	0.606973	0.743	0.481	2.68618e-50	Fib_Apoc1+/Fabp4+	H2-Q7
1.46747e-53	0.315076	0.857	0.488	2.93494e-50	Fib_Apoc1+/Fabp4+	Psat1
2.37454e-53	0.451143	0.92	0.573	4.74908e-50	Fib_Apoc1+/Fabp4+	Fmo1
2.09521e-52	0.316916	0.993	0.874	4.19042e-49	Fib_Apoc1+/Fabp4+	Aplp2
3.04237e-50	0.483439	0.869	0.62	6.08474e-47	Fib_Apoc1+/Fabp4+	Atp1a2
5.04411e-50	0.5038	0.917	0.778	1.00882e-46	Fib_Apoc1+/Fabp4+	1110008P14Rik
1.73895e-49	0.604768	0.71	0.364	3.47791e-46	Fib_Apoc1+/Fabp4+	Arxes2
2.63622e-49	0.327957	0.724	0.366	5.27243e-46	Fib_Apoc1+/Fabp4+	Sort1
2.25609e-48	0.571584	0.726	0.412	4.51218e-45	Fib_Apoc1+/Fabp4+	Car5b
4.00172e-47	0.483	0.733	0.379	8.00345e-44	Fib_Apoc1+/Fabp4+	Amy1
1.42536e-46	0.905092	0.777	0.595	2.85072e-43	Fib_Apoc1+/Fabp4+	Agpat2
1.70522e-46	0.471506	1	0.919	3.41044e-43	Fib_Apoc1+/Fabp4+	Tpi1
1.03541e-45	0.407538	0.784	0.582	2.07082e-42	Fib_Apoc1+/Fabp4+	Pfkl
7.66078e-45	0.448922	0.936	0.732	1.53216e-41	Fib_Apoc1+/Fabp4+	Arl4a
2.05324e-44	0.670759	0.655	0.108	4.10647e-41	Fib_Apoc1+/Fabp4+	Ces1f
1.10388e-43	0.340041	0.837	0.584	2.20775e-40	Fib_Apoc1+/Fabp4+	Cgnl1
7.32421e-43	0.682805	0.68	0.255	1.46484e-39	Fib_Apoc1+/Fabp4+	Glb1l2
1.32847e-42	0.354562	0.892	0.7	2.65694e-39	Fib_Apoc1+/Fabp4+	Dram1
1.84266e-42	0.270132	0.795	0.579	3.68532e-39	Fib_Apoc1+/Fabp4+	Bckdhb
2.64139e-42	0.409492	0.991	0.89	5.28278e-39	Fib_Apoc1+/Fabp4+	Nudt4
5.10139e-42	0.272595	0.708	0.423	1.02028e-38	Fib_Apoc1+/Fabp4+	Pex11a
1.34961e-41	0.322201	0.674	0.268	2.69921e-38	Fib_Apoc1+/Fabp4+	Tenm4
4.88506e-41	0.299624	0.94	0.693	9.77012e-38	Fib_Apoc1+/Fabp4+	Hist1h1c
8.51727e-41	0.289126	0.851	0.532	1.70345e-37	Fib_Apoc1+/Fabp4+	Plbd1
8.67368e-41	0.432694	0.993	0.687	1.73474e-37	Fib_Apoc1+/Fabp4+	Arrdc3
3.76022e-39	0.466244	0.853	0.689	7.52044e-36	Fib_Apoc1+/Fabp4+	Mgll
1.18598e-38	1.84607	0.674	0.257	2.37196e-35	Fib_Apoc1+/Fabp4+	Cyp2f2
2.80257e-38	0.48872	0.989	0.784	5.60514e-35	Fib_Apoc1+/Fabp4+	Sox4
6.89945e-37	0.363445	0.811	0.501	1.37989e-33	Fib_Apoc1+/Fabp4+	Cav1
1.37841e-36	0.3396	0.954	0.827	2.75682e-33	Fib_Apoc1+/Fabp4+	Tiparp
5.29219e-36	0.471604	0.956	0.906	1.05844e-32	Fib_Apoc1+/Fabp4+	Neat1
6.26309e-36	0.373697	0.736	0.452	1.25262e-32	Fib_Apoc1+/Fabp4+	Pygl
3.63716e-35	0.356121	0.324	0.324	7.27431e-32	Fib_Apoc1+/Fabp4+	Clstn3
4.32135e-34	0.436442	0.731	0.557	8.64271e-31	Fib_Apoc1+/Fabp4+	Rnf125
1.055e-33	0.299951	0.943	0.749	2.11001e-30	Fib_Apoc1+/Fabp4+	Slc39a14
1.47152e-33	0.305169	0.995	0.885	2.94304e-30	Fib_Apoc1+/Fabp4+	Ccl19
8.92725e-33	0.354309	0.653	0.231	1.78545e-29	Fib_Apoc1+/Fabp4+	Myl1
1.07295e-32	0.455548	0.678	0.416	2.1459e-29	Fib_Apoc1+/Fabp4+	Fcor
1.17677e-32	1.73167	0.651	0.205	2.35354e-29	Fib_Apoc1+/Fabp4+	Cox8b
1.50075e-32	1.61727	0.331	0.264	3.00151e-29	Fib_Apoc1+/Fabp4+	Saa1
2.74674e-32	0.394547	0.931	0.701	5.49347e-29	Fib_Apoc1+/Fabp4+	Ifi207
3.25533e-32	0.381679	0.703	0.54	6.51065e-29	Fib_Apoc1+/Fabp4+	Palmd
1.55047e-31	0.383501	0.871	0.764	3.10094e-28	Fib_Apoc1+/Fabp4+	Rgs3
3.1358e-30	0.362958	0.88	0.697	6.27159e-27	Fib_Apoc1+/Fabp4+	Klf10
7.4318e-30	0.250964	0.768	0.57	1.48636e-26	Fib_Apoc1+/Fabp4+	Asns
1.48362e-29	0.395799	0.745	0.537	2.96724e-26	Fib_Apoc1+/Fabp4+	Apoe
2.78369e-28	1.02731	0.646	0.341	5.56737e-25	Fib_Apoc1+/Fabp4+	Dgat2
4.59497e-27	0.352362	0.646	0.359	9.18994e-24	Fib_Apoc1+/Fabp4+	Slc2a4
1.16051e-26	0.448669	0.984	0.898	2.32102e-23	Fib_Apoc1+/Fabp4+	Igf1
7.21231e-26	0.674851	0.749	0.633	1.44246e-22	Fib_Apoc1+/Fabp4+	Lcn2
3.43687e-25	0.355899	0.692	0.415	6.87375e-22	Fib_Apoc1+/Fabp4+	Fam126b
9.35707e-22	0.475612	0.706	0.557	1.87141e-18	Fib_Apoc1+/Fabp4+	Sowahc
7.66464e-20	0.358055	0.752	0.644	1.53293e-16	Fib_Apoc1+/Fabp4+	Gyg
4.78566e-19	0.430701	0.657	0.42	9.57133e-16	Fib_Apoc1+/Fabp4+	Nabp1
7.64086e-19	1.63885	0.697	0.717	1.52817e-15	Fib_Apoc1+/Fabp4+	Trf
1.52806e-18	0.454266	0.998	0.894	3.05612e-15	Fib_Apoc1+/Fabp4+	Runx1
3.90543e-18	0.270335	0.841	0.649	7.81085e-15	Fib_Apoc1+/Fabp4+	Abcc9
9.52004e-18	0.379334	0.798	0.772	1.90401e-14	Fib_Apoc1+/Fabp4+	Trib1
1.07245e-17	1.33615	0.674	0.538	2.14489e-14	Fib_Apoc1+/Fabp4+	Sncg
2.93892e-17	0.52076	0.708	0.603	5.87785e-14	Fib_Apoc1+/Fabp4+	Pfkfb3
1.19586e-15	0.296986	0.554	0.213	2.39172e-12	Fib_Apoc1+/Fabp4+	Gsta3
1.26774e-14	0.293593	0.703	0.463	2.53548e-11	Fib_Apoc1+/Fabp4+	Peg3
5.69386e-14	0.285233	0.586	0.28	1.13877e-10	Fib_Apoc1+/Fabp4+	Ankef1
1.54144e-13	0.820044	0.699	0.538	3.08288e-10	Fib_Apoc1+/Fabp4+	Gm13889
4.91166e-13	0.515309	0.991	0.944	9.82331e-10	Fib_Apoc1+/Fabp4+	Gas6
2.60726e-11	0.627258	0.605	0.39	5.21453e-08	Fib_Apoc1+/Fabp4+	Gk
7.78152e-11	0.308353	0.938	0.901	1.5563e-07	Fib_Apoc1+/Fabp4+	Sdc4
1.53699e-10	1.05927	0.579	0.271	3.07397e-07	Fib_Apoc1+/Fabp4+	Pon1
1.70461e-10	1.95666	0.407	0.367	3.40922e-07	Fib_Apoc1+/Fabp4+	Saa2
2.67838e-10	0.421471	0.575	0.318	5.35676e-07	Fib_Apoc1+/Fabp4+	Ppp1r1a
2.81883e-10	0.996469	0.391	0.219	5.63767e-07	Fib_Apoc1+/Fabp4+	Cidea
7.9395e-09	0.356468	0.683	0.645	1.5879e-05	Fib_Apoc1+/Fabp4+	Noct
1.67764e-08	0.306417	0.411	0.274	3.35528e-05	Fib_Apoc1+/Fabp4+	Plin5
1.11731e-07	0.822961	0.568	0.421	0.000223462	Fib_Apoc1+/Fabp4+	Kcnk3
1.52135e-07	0.364195	0.662	0.605	0.00030427	Fib_Apoc1+/Fabp4+	Gcnt2
2.26583e-07	0.286593	0.979	0.79	0.000453166	Fib_Apoc1+/Fabp4+	Serpine1
4.3438e-07	0.383906	0.552	0.208	0.00086876	Fib_Apoc1+/Fabp4+	Acvr1c
1.16129e-06	0.351564	0.637	0.459	0.00232259	Fib_Apoc1+/Fabp4+	Cavin2
1.41862e-06	0.511804	0.602	0.498	0.00283724	Fib_Apoc1+/Fabp4+	Elovl6
1.14093e-05	1.11424	0.556	0.336	0.0228186	Fib_Apoc1+/Fabp4+	Wfdc21
9.06032e-05	0.289805	0.549	0.355	0.181206	Fib_Apoc1+/Fabp4+	Prlr
0.000132118	0.371806	0.639	0.541	0.264236	Fib_Apoc1+/Fabp4+	Enc1
0.000148714	0.303263	0.441	0.31	0.297429	Fib_Apoc1+/Fabp4+	Agt
0.000255736	0.912535	0.598	0.626	0.511472	Fib_Apoc1+/Fabp4+	Cxcl10
0.000587804	0.295863	0.543	0.418	1	Fib_Apoc1+/Fabp4+	Dusp4
0.000913972	0.56487	0.529	0.294	1	Fib_Apoc1+/Fabp4+	Ppargc1a
0.00773353	1.01434	0.52	0.222	1	Fib_Apoc1+/Fabp4+	Pck1
0.00895074	0.716073	0.524	0.333	1	Fib_Apoc1+/Fabp4+	Adrb3
