# Supplementary material for: Single-cell RNA sequencing identifies two fibroblast subtypes and a Trem2+ macrophage subtype as the possible specific cellular targets in abdominal aortic aneurysms
Source: Front Immunol. 2025 May 20;16:1551308. doi: 10.3389/fimmu.2025.1551308 (PMC12131870; doi:10.3389/fimmu.2025.1551308)
Supplement: Supplementary file 10 [file Table4.csv]

Supplementary Data 4. Pathways enriched in AAA group
Gene lists showed pathways enriched in AAA group by GO enrichment analysis using Matascape
_MEMBER_MyList	_LogP_MyList	GO	_PATTERN_	_RANK_	GiniIndex	Category	CategoryID	Description	PARENT_GO	LogP	Enrichment	Z-score	#TotalGeneInLibrary	#GeneInGO	#GeneInHitList	#GeneInGOAndHitList	%InGO	STDV %InGO	GeneID	Hits	Log(q-value)	EvidenceCutoff	GROUP_ID	FirstInGroupByEnrichment	FirstInGroupByLogP	BestLogPInGroup	BestEnrichmentInGroup	URL
1	-26.79096882	GO:0006954	M1	1	0	GO Biological Processes	19	inflammatory response	19_GO:0050896 response to stimulus	-26.79096882	9.66386087	17.70557122	21372	575	150	39	26	3.581433605	11690|12259|12266|12475|12505|12514|12978|13057|13058|14127|14130|14131|14728|14824|14825|15368|15439|15894|16176|16193|16803|20210|20296|20302|20303|20305|20306|20307|20308|20310|20716|21825|21857|22177|22329|56744|77125|80859|83433	Alox5ap|C1qa|C3|Cd14|Cd44|Cd68|Csf1r|Cyba|Cybb|Fcer1g|Fcgr2b|Fcgr3|Lilrb4a|Grn|Cxcl1|Hmox1|Hp|Icam1|Il1b|Il6|Lbp|Saa3|Ccl2|Ccl3|Ccl4|Ccl6|Ccl7|Ccl8|Ccl9|Cxcl2|Serpina3n|Thbs1|Timp1|Tyrobp|Vcam1|Pf4|Il33|Nfkbiz|Trem2	-22.53139883	0	1	1	1	-26.79096882	16.87263158
1	-19.85055692	GO:0032103	M1	1	0	GO Biological Processes	19	positive regulation of response to external stimulus	19_GO:0048518 positive regulation of biological process	-19.85055692	7.928903879	14.38614583	21372	593	150	33	22	3.382306905	11690|11770|12266|12475|12491|12978|13032|13040|13057|14127|14131|14824|14825|16149|16176|16193|16362|16803|16956|18035|19141|20296|20302|20306|20315|20375|21825|22177|54445|77125|80859|83433|226691	Alox5ap|Fabp4|C3|Cd14|Cd36|Csf1r|Ctsc|Ctss|Cyba|Fcer1g|Fcgr3|Grn|Cxcl1|Cd74|Il1b|Il6|Irf1|Lbp|Lpl|Nfkbia|Lgmn|Ccl2|Ccl3|Ccl7|Cxcl12|Spi1|Thbs1|Tyrobp|Unc93b1|Il33|Nfkbiz|Trem2|Ifi207	-16.63237962	0	1	0	0	-26.79096882	16.87263158
1	-18.13137439	GO:0031349	M1	1	0	GO Biological Processes	19	positive regulation of defense response	19_GO:0048518 positive regulation of biological process	-18.13137439	8.9249217	14.2357681	21372	447	150	28	18.66666667	3.181427585	11690|11770|12266|12475|12491|12978|13032|13040|13057|14127|14131|14824|14825|16149|16176|16193|16362|16803|16956|18035|20302|20375|22177|54445|77125|80859|83433|226691	Alox5ap|Fabp4|C3|Cd14|Cd36|Csf1r|Ctsc|Ctss|Cyba|Fcer1g|Fcgr3|Grn|Cxcl1|Cd74|Il1b|Il6|Irf1|Lbp|Lpl|Nfkbia|Ccl3|Spi1|Tyrobp|Unc93b1|Il33|Nfkbiz|Trem2|Ifi207	-15.21422708	0	1	0	0	-26.79096882	16.87263158
1	-16.5563058	GO:0050729	M1	1	0	GO Biological Processes	19	positive regulation of inflammatory response	19_GO:0048518 positive regulation of biological process	-16.5563058	16.87263158	16.51060307	21372	152	150	18	12	2.653299832	11690|11770|12266|12978|13032|13040|14127|14131|14824|16176|16193|16803|16956|18035|20302|77125|80859|83433	Alox5ap|Fabp4|C3|Csf1r|Ctsc|Ctss|Fcer1g|Fcgr3|Grn|Il1b|Il6|Lbp|Lpl|Nfkbia|Ccl3|Il33|Nfkbiz|Trem2	-13.81524975	0	1	0	0	-26.79096882	16.87263158
1	-16.41424386	GO:0050727	M1	1	0	GO Biological Processes	19	regulation of inflammatory response	19_GO:0050896 response to stimulus	-16.41424386	9.133333333	13.62832025	21372	390	150	25	16.66666667	3.042903097	11690|11770|11816|12266|12505|12978|13024|13032|13040|14127|14130|14131|14824|16000|16176|16193|16803|16956|18035|19261|20302|56744|77125|80859|83433	Alox5ap|Fabp4|Apoe|C3|Cd44|Csf1r|Ctla2a|Ctsc|Ctss|Fcer1g|Fcgr2b|Fcgr3|Grn|Igf1|Il1b|Il6|Lbp|Lpl|Nfkbia|Sirpa|Ccl3|Pf4|Il33|Nfkbiz|Trem2	-13.71097637	0	1	0	0	-26.79096882	16.87263158
1	-14.27767381	GO:0032675	M1	1	0	GO Biological Processes	19	regulation of interleukin-6 production	19_GO:0032501 multicellular organismal process	-14.27767381	14.00092486	14.43459187	21372	173	150	17	11.33333333	2.588292731	12491|13057|14127|14727|14728|16149|16176|16193|16792|16803|16956|19261|22177|54445|77125|83433|96875	Cd36|Cyba|Fcer1g|Lilrb4b|Lilrb4a|Cd74|Il1b|Il6|Laptm5|Lbp|Lpl|Sirpa|Tyrobp|Unc93b1|Il33|Trem2|Prg4	-11.77397867	0	1	0	0	-26.79096882	16.87263158
1	-10.60846048	GO:0032755	M1	1	0	GO Biological Processes	19	positive regulation of interleukin-6 production	19_GO:0048518 positive regulation of biological process	-10.60846048	15.13061947	12.66175493	21372	113	150	12	8	2.215099697	12491|13057|14127|16149|16176|16193|16792|16803|16956|22177|54445|77125	Cd36|Cyba|Fcer1g|Cd74|Il1b|Il6|Laptm5|Lbp|Lpl|Tyrobp|Unc93b1|Il33	-8.382314242	0	1	0	0	-26.79096882	16.87263158
1	-9.190346734	GO:0032642	M1	1	0	GO Biological Processes	19	regulation of chemokine production	19_GO:0032501 multicellular organismal process	-9.190346734	13.39555556	11.30298806	21372	117	150	11	7.333333333	2.128466671	12978|14727|14728|16149|16176|16193|16803|16956|19261|77125|83433	Csf1r|Lilrb4b|Lilrb4a|Cd74|Il1b|Il6|Lbp|Lpl|Sirpa|Il33|Trem2	-7.07690478	0	1	0	0	-26.79096882	16.87263158
1	-8.363180397	GO:0001816	M1	1	0	GO Biological Processes	19	cytokine production	19_GO:0032501 multicellular organismal process	-8.363180397	8.575185185	9.407370469	21372	216	150	13	8.666666667	2.297180236	11770|12491|12522|12825|14127|14130|14728|16176|16193|16803|77125|80859|96875	Fabp4|Cd36|Cd83|Col3a1|Fcer1g|Fcgr2b|Lilrb4a|Il1b|Il6|Lbp|Il33|Nfkbiz|Prg4	-6.321094352	0	1	0	0	-26.79096882	16.87263158
1	-5.608408089	GO:0032722	M1	1	0	GO Biological Processes	19	positive regulation of chemokine production	19_GO:0048518 positive regulation of biological process	-5.608408089	11.5972093	8.278632524	21372	86	150	7	4.666666667	1.72218638	12978|16149|16176|16193|16803|16956|77125	Csf1r|Cd74|Il1b|Il6|Lbp|Lpl|Il33	-3.833137939	0	1	0	0	-26.79096882	16.87263158
1	-25.67684444	GO:0050865	M1	1	0	GO Biological Processes	19	regulation of cell activation	19_GO:0032501 multicellular organismal process	-25.67684444	8.648254932	16.76673332	21372	659	150	40	26.66666667	3.610683735	11816|12010|12394|12505|12522|12721|12978|13024|13032|14127|14130|14727|14728|14824|14960|14961|14969|16000|16149|16176|16193|16362|16792|16803|16854|16988|17387|19261|19264|20296|20375|20377|21825|22177|22329|56193|56744|77125|80859|83433	Apoe|B2m|Runx1|Cd44|Cd83|Coro1a|Csf1r|Ctla2a|Ctsc|Fcer1g|Fcgr2b|Lilrb4b|Lilrb4a|Grn|H2-Aa|H2-Ab1|H2-Eb1|Igf1|Cd74|Il1b|Il6|Irf1|Laptm5|Lbp|Lgals3|Lst1|Mmp14|Sirpa|Ptprc|Ccl2|Spi1|Sfrp1|Thbs1|Tyrobp|Vcam1|Plek|Pf4|Il33|Nfkbiz|Trem2	-21.71830445	0	2	1	1	-25.67684444	10.686
1	-23.80010832	GO:0002694	M1	1	0	GO Biological Processes	19	regulation of leukocyte activation	19_GO:0002376 immune system process	-23.80010832	8.72807947	16.19785876	21372	604	150	37	24.66666667	3.51968012	12010|12394|12505|12522|12721|12978|13024|13032|14130|14727|14728|14824|14960|14961|14969|16000|16149|16176|16193|16362|16792|16803|16854|16988|17387|19261|19264|20296|20375|20377|21825|22177|22329|56744|77125|80859|83433	B2m|Runx1|Cd44|Cd83|Coro1a|Csf1r|Ctla2a|Ctsc|Fcgr2b|Lilrb4b|Lilrb4a|Grn|H2-Aa|H2-Ab1|H2-Eb1|Igf1|Cd74|Il1b|Il6|Irf1|Laptm5|Lbp|Lgals3|Lst1|Mmp14|Sirpa|Ptprc|Ccl2|Spi1|Sfrp1|Thbs1|Tyrobp|Vcam1|Pf4|Il33|Nfkbiz|Trem2	-20.01765958	0	2	0	0	-25.67684444	10.686
1	-20.50871099	GO:0050867	M1	1	0	GO Biological Processes	19	positive regulation of cell activation	19_GO:0048518 positive regulation of biological process	-20.50871099	10.3040399	15.81244679	21372	401	150	29	19.33333333	3.224443679	12010|12394|12522|12721|12978|13032|14727|14728|14960|14961|14969|16000|16149|16176|16193|16362|16803|17387|19261|19264|20296|20375|21825|22177|22329|56193|77125|80859|83433	B2m|Runx1|Cd83|Coro1a|Csf1r|Ctsc|Lilrb4b|Lilrb4a|H2-Aa|H2-Ab1|H2-Eb1|Igf1|Cd74|Il1b|Il6|Irf1|Lbp|Mmp14|Sirpa|Ptprc|Ccl2|Spi1|Thbs1|Tyrobp|Vcam1|Plek|Il33|Nfkbiz|Trem2	-17.20338351	0	2	0	0	-25.67684444	10.686
1	-20.10309867	GO:0002696	M1	1	0	GO Biological Processes	19	positive regulation of leukocyte activation	19_GO:0002376 immune system process	-20.10309867	10.58206897	15.78108738	21372	377	150	28	18.66666667	3.181427585	12010|12394|12522|12721|12978|13032|14727|14728|14960|14961|14969|16000|16149|16176|16193|16362|16803|17387|19261|19264|20296|20375|21825|22177|22329|77125|80859|83433	B2m|Runx1|Cd83|Coro1a|Csf1r|Ctsc|Lilrb4b|Lilrb4a|H2-Aa|H2-Ab1|H2-Eb1|Igf1|Cd74|Il1b|Il6|Irf1|Lbp|Mmp14|Sirpa|Ptprc|Ccl2|Spi1|Thbs1|Tyrobp|Vcam1|Il33|Nfkbiz|Trem2	-16.84352869	0	2	0	0	-25.67684444	10.686
1	-19.28932745	GO:0051249	M1	1	0	GO Biological Processes	19	regulation of lymphocyte activation	19_GO:0002376 immune system process	-19.28932745	8.36530303	14.4072783	21372	528	150	31	20.66666667	3.306111064	12010|12394|12505|12522|12721|12978|13024|14130|14727|14728|14960|14961|14969|16000|16149|16176|16193|16362|16792|16854|16988|17387|19261|19264|20296|20375|20377|22177|22329|56744|80859	B2m|Runx1|Cd44|Cd83|Coro1a|Csf1r|Ctla2a|Fcgr2b|Lilrb4b|Lilrb4a|H2-Aa|H2-Ab1|H2-Eb1|Igf1|Cd74|Il1b|Il6|Irf1|Laptm5|Lgals3|Lst1|Mmp14|Sirpa|Ptprc|Ccl2|Spi1|Sfrp1|Tyrobp|Vcam1|Pf4|Nfkbiz	-16.14370081	0	2	0	0	-25.67684444	10.686
1	-16.493335	GO:1903037	M1	1	0	GO Biological Processes	19	regulation of leukocyte cell-cell adhesion	19_GO:0050789 regulation of biological process	-16.493335	9.204134367	13.69300154	21372	387	150	25	16.66666667	3.042903097	12010|12394|12505|12522|12721|14727|14728|14960|14961|14969|15894|16000|16149|16176|16193|16362|16792|16854|19261|19264|20296|20315|22329|56744|80859	B2m|Runx1|Cd44|Cd83|Coro1a|Lilrb4b|Lilrb4a|H2-Aa|H2-Ab1|H2-Eb1|Icam1|Igf1|Cd74|Il1b|Il6|Irf1|Laptm5|Lgals3|Sirpa|Ptprc|Ccl2|Cxcl12|Vcam1|Pf4|Nfkbiz	-13.77783305	0	2	0	0	-25.67684444	10.686
1	-15.61378978	GO:0051251	M1	1	0	GO Biological Processes	19	positive regulation of lymphocyte activation	19_GO:0002376 immune system process	-15.61378978	9.638352941	13.49879534	21372	340	150	23	15.33333333	2.941906663	12010|12394|12522|12721|12978|14727|14728|14960|14961|14969|16000|16149|16176|16193|16362|17387|19261|19264|20296|20375|22177|22329|80859	B2m|Runx1|Cd83|Coro1a|Csf1r|Lilrb4b|Lilrb4a|H2-Aa|H2-Ab1|H2-Eb1|Igf1|Cd74|Il1b|Il6|Irf1|Mmp14|Sirpa|Ptprc|Ccl2|Spi1|Tyrobp|Vcam1|Nfkbiz	-12.99767246	0	2	0	0	-25.67684444	10.686
1	-15.45429646	GO:0045785	M1	1	0	GO Biological Processes	19	positive regulation of cell adhesion	19_GO:0048518 positive regulation of biological process	-15.45429646	7.412254335	12.43297452	21372	519	150	27	18	3.136877428	12010|12394|12491|12505|12522|12721|12837|13132|14727|14728|14960|14961|14969|15894|16000|16149|16176|16193|16362|19261|19264|20296|20315|20750|21825|22329|80859	B2m|Runx1|Cd36|Cd44|Cd83|Coro1a|Col8a1|Dab2|Lilrb4b|Lilrb4a|H2-Aa|H2-Ab1|H2-Eb1|Icam1|Igf1|Cd74|Il1b|Il6|Irf1|Sirpa|Ptprc|Ccl2|Cxcl12|Spp1|Thbs1|Vcam1|Nfkbiz	-12.8574843	0	2	0	0	-25.67684444	10.686
1	-15.38396319	GO:0050863	M1	1	0	GO Biological Processes	19	regulation of T cell activation	19_GO:0002376 immune system process	-15.38396319	8.790539846	13.03687376	21372	389	150	24	16	2.993325909	12010|12394|12505|12522|12721|13024|14727|14728|14960|14961|14969|16000|16149|16176|16193|16362|16792|16854|19261|19264|20296|22329|56744|80859	B2m|Runx1|Cd44|Cd83|Coro1a|Ctla2a|Lilrb4b|Lilrb4a|H2-Aa|H2-Ab1|H2-Eb1|Igf1|Cd74|Il1b|Il6|Irf1|Laptm5|Lgals3|Sirpa|Ptprc|Ccl2|Vcam1|Pf4|Nfkbiz	-12.79649106	0	2	0	0	-25.67684444	10.686
1	-15.16764857	GO:1903039	M1	1	0	GO Biological Processes	19	positive regulation of leukocyte cell-cell adhesion	19_GO:0048518 positive regulation of biological process	-15.16764857	10.686	13.71606377	21372	280	150	21	14	2.833137248	12010|12394|12505|12522|12721|14727|14728|14960|14961|14969|15894|16000|16149|16176|16193|16362|19261|19264|20296|22329|80859	B2m|Runx1|Cd44|Cd83|Coro1a|Lilrb4b|Lilrb4a|H2-Aa|H2-Ab1|H2-Eb1|Icam1|Igf1|Cd74|Il1b|Il6|Irf1|Sirpa|Ptprc|Ccl2|Vcam1|Nfkbiz	-12.61564876	0	2	0	0	-25.67684444	10.686
1	-14.71092414	GO:0022407	M1	1	0	GO Biological Processes	19	regulation of cell-cell adhesion	19_GO:0050789 regulation of biological process	-14.71092414	7.292283465	12.06719261	21372	508	150	26	17.33333333	3.090726871	12010|12394|12505|12522|12721|14727|14728|14960|14961|14969|15894|16000|16149|16176|16193|16362|16792|16854|19261|19264|20296|20315|20375|22329|56744|80859	B2m|Runx1|Cd44|Cd83|Coro1a|Lilrb4b|Lilrb4a|H2-Aa|H2-Ab1|H2-Eb1|Icam1|Igf1|Cd74|Il1b|Il6|Irf1|Laptm5|Lgals3|Sirpa|Ptprc|Ccl2|Cxcl12|Spi1|Vcam1|Pf4|Nfkbiz	-12.18374791	0	2	0	0	-25.67684444	10.686
1	-13.7262698	GO:0050870	M1	1	0	GO Biological Processes	19	positive regulation of T cell activation	19_GO:0002376 immune system process	-13.7262698	10.65795276	13.01788524	21372	254	150	19	12.66666667	2.715661027	12010|12394|12522|12721|14727|14728|14960|14961|14969|16000|16149|16176|16193|16362|19261|19264|20296|22329|80859	B2m|Runx1|Cd83|Coro1a|Lilrb4b|Lilrb4a|H2-Aa|H2-Ab1|H2-Eb1|Igf1|Cd74|Il1b|Il6|Irf1|Sirpa|Ptprc|Ccl2|Vcam1|Nfkbiz	-11.2590915	0	2	0	0	-25.67684444	10.686
1	-13.69244702	GO:0022409	M1	1	0	GO Biological Processes	19	positive regulation of cell-cell adhesion	19_GO:0048518 positive regulation of biological process	-13.69244702	9.012289157	12.36994262	21372	332	150	21	14	2.833137248	12010|12394|12505|12522|12721|14727|14728|14960|14961|14969|15894|16000|16149|16176|16193|16362|19261|19264|20296|22329|80859	B2m|Runx1|Cd44|Cd83|Coro1a|Lilrb4b|Lilrb4a|H2-Aa|H2-Ab1|H2-Eb1|Icam1|Igf1|Cd74|Il1b|Il6|Irf1|Sirpa|Ptprc|Ccl2|Vcam1|Nfkbiz	-11.23221758	0	2	0	0	-25.67684444	10.686
1	-12.76749556	GO:0070663	M1	1	0	GO Biological Processes	19	regulation of leukocyte proliferation	19_GO:0050789 regulation of biological process	-12.76749556	9.432473868	12.09132922	21372	287	150	19	12.66666667	2.715661027	12505|12721|12978|14130|14727|14728|14960|16000|16149|16176|16193|16362|16792|16854|16988|19264|22177|22329|77125	Cd44|Coro1a|Csf1r|Fcgr2b|Lilrb4b|Lilrb4a|H2-Aa|Igf1|Cd74|Il1b|Il6|Irf1|Laptm5|Lgals3|Lst1|Ptprc|Tyrobp|Vcam1|Il33	-10.35918392	0	2	0	0	-25.67684444	10.686
1	-12.44339769	GO:0050670	M1	1	0	GO Biological Processes	19	regulation of lymphocyte proliferation	19_GO:0002376 immune system process	-12.44339769	9.864	12.08973076	21372	260	150	18	12	2.653299832	12505|12721|12978|14130|14727|14728|14960|16000|16149|16176|16193|16362|16792|16854|16988|19264|22177|22329	Cd44|Coro1a|Csf1r|Fcgr2b|Lilrb4b|Lilrb4a|H2-Aa|Igf1|Cd74|Il1b|Il6|Irf1|Laptm5|Lgals3|Lst1|Ptprc|Tyrobp|Vcam1	-10.07031843	0	2	0	0	-25.67684444	10.686
1	-12.3022825	GO:0032944	M1	1	0	GO Biological Processes	19	regulation of mononuclear cell proliferation	19_GO:0050789 regulation of biological process	-12.3022825	9.677886792	11.95056831	21372	265	150	18	12	2.653299832	12505|12721|12978|14130|14727|14728|14960|16000|16149|16176|16193|16362|16792|16854|16988|19264|22177|22329	Cd44|Coro1a|Csf1r|Fcgr2b|Lilrb4b|Lilrb4a|H2-Aa|Igf1|Cd74|Il1b|Il6|Irf1|Laptm5|Lgals3|Lst1|Ptprc|Tyrobp|Vcam1	-9.945802501	0	2	0	0	-25.67684444	10.686
1	-11.58906811	GO:0008285	M1	1	0	GO Biological Processes	19	negative regulation of cell population proliferation	19_GO:0048519 negative regulation of biological process	-11.58906811	5.115638298	9.659767783	21372	752	150	27	18	3.136877428	11816|12010|12394|12505|12978|13132|14130|14727|14728|14960|15368|16000|16176|16193|16792|16854|16988|20315|20377|20379|20556|21825|22177|56429|65972|77125|83433	Apoe|B2m|Runx1|Cd44|Csf1r|Dab2|Fcgr2b|Lilrb4b|Lilrb4a|H2-Aa|Hmox1|Igf1|Il1b|Il6|Laptm5|Lgals3|Lst1|Cxcl12|Sfrp1|Sfrp4|Slfn2|Thbs1|Tyrobp|Dpt|Ifi30|Il33|Trem2	-9.278888128	0	2	0	0	-25.67684444	10.686
1	-10.10018987	GO:0001818	M1	1	0	GO Biological Processes	19	negative regulation of cytokine production	19_GO:0048519 negative regulation of biological process	-10.10018987	7.738530351	10.09679136	21372	313	150	17	11.33333333	2.588292731	12522|14130|14727|14728|15368|16000|16193|16792|16803|19073|19261|19264|21825|22177|77125|83433|96875	Cd83|Fcgr2b|Lilrb4b|Lilrb4a|Hmox1|Igf1|Il6|Laptm5|Lbp|Srgn|Sirpa|Ptprc|Thbs1|Tyrobp|Il33|Trem2|Prg4	-7.912501891	0	2	0	0	-25.67684444	10.686
1	-8.742730013	GO:0042129	M1	1	0	GO Biological Processes	19	regulation of T cell proliferation	19_GO:0002376 immune system process	-8.742730013	9.215124378	9.837990125	21372	201	150	13	8.666666667	2.297180236	12505|12721|14727|14728|14960|16000|16176|16193|16362|16792|16854|19264|22329	Cd44|Coro1a|Lilrb4b|Lilrb4a|H2-Aa|Igf1|Il1b|Il6|Irf1|Laptm5|Lgals3|Ptprc|Vcam1	-6.679059676	0	2	0	0	-25.67684444	10.686
1	-4.811369389	GO:0050671	M1	1	0	GO Biological Processes	19	positive regulation of lymphocyte proliferation	19_GO:0002376 immune system process	-4.811369389	7.260127389	6.618756068	21372	157	150	8	5.333333333	1.834645995	12721|12978|16000|16149|16176|16193|19264|22329	Coro1a|Csf1r|Igf1|Cd74|Il1b|Il6|Ptprc|Vcam1	-3.155621363	0	2	0	0	-25.67684444	10.686
1	-4.751782365	GO:0032946	M1	1	0	GO Biological Processes	19	positive regulation of mononuclear cell proliferation	19_GO:0048518 positive regulation of biological process	-4.751782365	7.124	6.536861158	21372	160	150	8	5.333333333	1.834645995	12721|12978|16000|16149|16176|16193|19264|22329	Coro1a|Csf1r|Igf1|Cd74|Il1b|Il6|Ptprc|Vcam1	-3.098593741	0	2	0	0	-25.67684444	10.686
1	-4.454435479	GO:0070665	M1	1	0	GO Biological Processes	19	positive regulation of leukocyte proliferation	19_GO:0048518 positive regulation of biological process	-4.454435479	6.476363636	6.133191895	21372	176	150	8	5.333333333	1.834645995	12721|12978|16000|16149|16176|16193|19264|22329	Coro1a|Csf1r|Igf1|Cd74|Il1b|Il6|Ptprc|Vcam1	-2.853830332	0	2	0	0	-25.67684444	10.686
1	-3.810670552	GO:0042102	M1	1	0	GO Biological Processes	19	positive regulation of T cell proliferation	19_GO:0002376 immune system process	-3.810670552	7.498947368	5.849235953	21372	114	150	6	4	1.6	12721|16000|16176|16193|19264|22329	Coro1a|Igf1|Il1b|Il6|Ptprc|Vcam1	-2.318998178	0	2	0	0	-25.67684444	10.686
1	-22.30125032	GO:0002478	M1	1	0	GO Biological Processes	19	antigen processing and presentation of exogenous peptide antigen	19_GO:0002376 immune system process	-22.30125032	66.49066667	30.17778621	21372	30	150	14	9.333333333	2.375180305	12010|13040|14127|14130|14131|14960|14961|14969|14972|16149|17476|19141|54445|65972	B2m|Ctss|Fcer1g|Fcgr2b|Fcgr3|H2-Aa|H2-Ab1|H2-Eb1|H2-K1|Cd74|Mpeg1|Lgmn|Unc93b1|Ifi30	-18.64374032	0	3	1	1	-22.30125032	71.24
1	-20.6961756	GO:0019884	M1	1	0	GO Biological Processes	19	antigen processing and presentation of exogenous antigen	19_GO:0002376 immune system process	-20.6961756	53.91135135	27.08122394	21372	37	150	14	9.333333333	2.375180305	12010|13040|14127|14130|14131|14960|14961|14969|14972|16149|17476|19141|54445|65972	B2m|Ctss|Fcer1g|Fcgr2b|Fcgr3|H2-Aa|H2-Ab1|H2-Eb1|H2-K1|Cd74|Mpeg1|Lgmn|Unc93b1|Ifi30	-17.3396956	0	3	0	0	-22.30125032	71.24
1	-18.03339372	GO:0019886	M1	1	0	GO Biological Processes	19	antigen processing and presentation of exogenous peptide antigen via MHC class II	19_GO:0002376 immune system process	-18.03339372	71.24	27.71161267	21372	22	150	11	7.333333333	2.128466671	12010|13040|14127|14130|14960|14961|14969|16149|19141|54445|65972	B2m|Ctss|Fcer1g|Fcgr2b|H2-Aa|H2-Ab1|H2-Eb1|Cd74|Lgmn|Unc93b1|Ifi30	-15.13555157	0	3	0	0	-22.30125032	71.24
1	-17.48977588	GO:0002495	M1	1	0	GO Biological Processes	19	antigen processing and presentation of peptide antigen via MHC class II	19_GO:0002376 immune system process	-17.48977588	65.30333333	26.49875115	21372	24	150	11	7.333333333	2.128466671	12010|13040|14127|14130|14960|14961|14969|16149|19141|54445|65972	B2m|Ctss|Fcer1g|Fcgr2b|H2-Aa|H2-Ab1|H2-Eb1|Cd74|Lgmn|Unc93b1|Ifi30	-14.6281459	0	3	0	0	-22.30125032	71.24
1	-17.24056223	GO:0002504	M1	1	0	GO Biological Processes	19	antigen processing and presentation of peptide or polysaccharide antigen via MHC class II	19_GO:0002376 immune system process	-17.24056223	62.6912	25.94715188	21372	25	150	11	7.333333333	2.128466671	12010|13040|14127|14130|14960|14961|14969|16149|19141|54445|65972	B2m|Ctss|Fcer1g|Fcgr2b|H2-Aa|H2-Ab1|H2-Eb1|Cd74|Lgmn|Unc93b1|Ifi30	-14.41235601	0	3	0	0	-22.30125032	71.24
1	-15.4760546	GO:0019882	M1	1	0	GO Biological Processes	19	antigen processing and presentation	19_GO:0002376 immune system process	-15.4760546	18.68590164	16.46996021	21372	122	150	16	10.66666667	2.520435001	12010|13040|14127|14130|14131|14960|14961|14969|14972|15894|16149|17476|19141|19156|54445|65972	B2m|Ctss|Fcer1g|Fcgr2b|Fcgr3|H2-Aa|H2-Ab1|H2-Eb1|H2-K1|Icam1|Cd74|Mpeg1|Lgmn|Psap|Unc93b1|Ifi30	-12.86969712	0	3	0	0	-22.30125032	71.24
1	-15.25643171	GO:0048002	M1	1	0	GO Biological Processes	19	antigen processing and presentation of peptide antigen	19_GO:0002376 immune system process	-15.25643171	24.32585366	17.79186763	21372	82	150	14	9.333333333	2.375180305	12010|13040|14127|14130|14131|14960|14961|14969|14972|16149|17476|19141|54445|65972	B2m|Ctss|Fcer1g|Fcgr2b|Fcgr3|H2-Aa|H2-Ab1|H2-Eb1|H2-K1|Cd74|Mpeg1|Lgmn|Unc93b1|Ifi30	-12.67810296	0	3	0	0	-22.30125032	71.24
1	-15.23306213	mmu05152	M1	1	0	KEGG Pathway	24	Tuberculosis - Mus musculus (house mouse)		-15.23306213	14.248	15.00601914	21372	180	150	18	12	2.653299832	11984|12266|12475|12721|13033|13040|14127|14130|14131|14960|14961|14969|16149|16176|16193|16803|16985|17533	Atp6v0c|C3|Cd14|Coro1a|Ctsd|Ctss|Fcer1g|Fcgr2b|Fcgr3|H2-Aa|H2-Ab1|H2-Eb1|Cd74|Il1b|Il6|Lbp|Lsp1|Mrc1	-12.66368822	0	3	0	0	-22.30125032	71.24
1	-13.86861657	mmu04145	M1	1	0	KEGG Pathway	24	Phagosome - Mus musculus (house mouse)		-13.86861657	13.23584699	13.97556095	21372	183	150	17	11.33333333	2.588292731	11984|12266|12475|12491|12721|12845|13040|13057|13058|14130|14131|14960|14961|14969|14972|17533|21825	Atp6v0c|C3|Cd14|Cd36|Coro1a|Comp|Ctss|Cyba|Cybb|Fcgr2b|Fcgr3|H2-Aa|H2-Ab1|H2-Eb1|H2-K1|Mrc1|Thbs1	-11.38719783	0	3	0	0	-22.30125032	71.24
1	-10.60349975	mmu04612	M1	1	0	KEGG Pathway	24	Antigen processing and presentation - Mus musculus (house mouse)		-10.60349975	18.01471264	13.36941223	21372	87	150	11	7.333333333	2.128466671	12010|13030|13040|14828|14960|14961|14969|14972|16149|19141|65972	B2m|Ctsb|Ctss|Hspa5|H2-Aa|H2-Ab1|H2-Eb1|H2-K1|Cd74|Lgmn|Ifi30	-8.381356254	0	3	0	0	-22.30125032	71.24
1	-8.833918651	mmu05140	M1	1	0	KEGG Pathway	24	Leishmaniasis - Mus musculus (house mouse)		-8.833918651	18.31885714	12.20177343	21372	70	150	9	6	1.939071943	12266|13057|13058|14131|14960|14961|14969|16176|18035	C3|Cyba|Cybb|Fcgr3|H2-Aa|H2-Ab1|H2-Eb1|Il1b|Nfkbia	-6.76747326	0	3	0	0	-22.30125032	71.24
1	-7.682254316	mmu04640	M1	1	0	KEGG Pathway	24	Hematopoietic cell lineage - Mus musculus (house mouse)		-7.682254316	13.64170213	10.32687628	21372	94	150	9	6	1.939071943	12475|12491|12505|12978|14960|14961|14969|16176|16193	Cd14|Cd36|Cd44|Csf1r|H2-Aa|H2-Ab1|H2-Eb1|Il1b|Il6	-5.689856055	0	3	0	0	-22.30125032	71.24
1	-5.956827542	GO:0002399	M1	1	0	GO Biological Processes	19	MHC class II protein complex assembly	19_GO:0009987 cellular process	-5.956827542	47.49333333	13.54395741	21372	12	150	4	2.666666667	1.31543543	12010|14960|14961|14969	B2m|H2-Aa|H2-Ab1|H2-Eb1	-4.149043988	0	3	0	0	-22.30125032	71.24
1	-5.956827542	GO:0002503	M1	1	0	GO Biological Processes	19	peptide antigen assembly with MHC class II protein complex	19_GO:0002376 immune system process	-5.956827542	47.49333333	13.54395741	21372	12	150	4	2.666666667	1.31543543	12010|14960|14961|14969	B2m|H2-Aa|H2-Ab1|H2-Eb1	-4.149043988	0	3	0	0	-22.30125032	71.24
1	-5.402236662	mmu05332	M1	1	0	KEGG Pathway	24	Graft-versus-host disease - Mus musculus (house mouse)		-5.402236662	14.248	8.639303627	21372	60	150	6	4	1.6	14960|14961|14969|14972|16176|16193	H2-Aa|H2-Ab1|H2-Eb1|H2-K1|Il1b|Il6	-3.659809607	0	3	0	0	-22.30125032	71.24
1	-5.401663586	mmu05164	M1	1	0	KEGG Pathway	24	Influenza A - Mus musculus (house mouse)		-5.401663586	7.369655172	7.092641336	21372	174	150	9	6	1.939071943	14960|14961|14969|15894|16176|16193|18035|20296|77125	H2-Aa|H2-Ab1|H2-Eb1|Icam1|Il1b|Il6|Nfkbia|Ccl2|Il33	-3.659809607	0	3	0	0	-22.30125032	71.24
1	-5.400865657	GO:0002396	M1	1	0	GO Biological Processes	19	MHC protein complex assembly	19_GO:0009987 cellular process	-5.400865657	35.62	11.64640787	21372	16	150	4	2.666666667	1.31543543	12010|14960|14961|14969	B2m|H2-Aa|H2-Ab1|H2-Eb1	-3.659809607	0	3	0	0	-22.30125032	71.24
1	-5.400865657	GO:0002501	M1	1	0	GO Biological Processes	19	peptide antigen assembly with MHC protein complex	19_GO:0002376 immune system process	-5.400865657	35.62	11.64640787	21372	16	150	4	2.666666667	1.31543543	12010|14960|14961|14969	B2m|H2-Aa|H2-Ab1|H2-Eb1	-3.659809607	0	3	0	0	-22.30125032	71.24
1	-5.302188574	mmu05169	M1	1	0	KEGG Pathway	24	Epstein-Barr virus infection - Mus musculus (house mouse)		-5.302188574	6.249122807	6.699239104	21372	228	150	10	6.666666667	2.036700309	12010|12505|14960|14961|14969|14972|15894|16193|17873|18035	B2m|Cd44|H2-Aa|H2-Ab1|H2-Eb1|H2-K1|Icam1|Il6|Gadd45b|Nfkbia	-3.567663391	0	3	0	0	-22.30125032	71.24
1	-5.029679105	mmu04659	M1	1	0	KEGG Pathway	24	Th17 cell differentiation - Mus musculus (house mouse)		-5.029679105	9.498666667	7.339343704	21372	105	150	7	4.666666667	1.72218638	12394|14960|14961|14969|16176|16193|18035	Runx1|H2-Aa|H2-Ab1|H2-Eb1|Il1b|Il6|Nfkbia	-3.34529696	0	3	0	0	-22.30125032	71.24
1	-4.907743817	mmu04672	M1	1	0	KEGG Pathway	24	Intestinal immune network for IgA production - Mus musculus (house mouse)		-4.907743817	16.56744186	8.590750968	21372	43	150	5	3.333333333	1.465656218	14960|14961|14969|16193|20315	H2-Aa|H2-Ab1|H2-Eb1|Il6|Cxcl12	-3.238123429	0	3	0	0	-22.30125032	71.24
1	-4.58020411	mmu05310	M1	1	0	KEGG Pathway	24	Asthma - Mus musculus (house mouse)		-4.58020411	22.7968	9.167675133	21372	25	150	4	2.666666667	1.31543543	14127|14960|14961|14969	Fcer1g|H2-Aa|H2-Ab1|H2-Eb1	-2.962108231	0	3	0	0	-22.30125032	71.24
1	-4.192955521	mmu05166	M1	1	0	KEGG Pathway	24	Human T-cell leukemia virus 1 infection - Mus musculus (house mouse)		-4.192955521	5.191578947	5.570480584	21372	247	150	9	6	1.939071943	12010|14960|14961|14969|14972|15894|16193|18035|20375	B2m|H2-Aa|H2-Ab1|H2-Eb1|H2-K1|Icam1|Il6|Nfkbia|Spi1	-2.632355536	0	3	0	0	-22.30125032	71.24
1	-4.126732283	mmu05321	M1	1	0	KEGG Pathway	24	Inflammatory bowel disease - Mus musculus (house mouse)		-4.126732283	11.49032258	6.954371064	21372	62	150	5	3.333333333	1.465656218	14960|14961|14969|16176|16193	H2-Aa|H2-Ab1|H2-Eb1|Il1b|Il6	-2.578430794	0	3	0	0	-22.30125032	71.24
1	-3.965053415	mmu04940	M1	1	0	KEGG Pathway	24	Type I diabetes mellitus - Mus musculus (house mouse)		-3.965053415	10.63283582	6.639199013	21372	67	150	5	3.333333333	1.465656218	14960|14961|14969|14972|16176	H2-Aa|H2-Ab1|H2-Eb1|H2-K1|Il1b	-2.443470752	0	3	0	0	-22.30125032	71.24
1	-3.959101452	mmu05168	M1	1	0	KEGG Pathway	24	Herpes simplex virus 1 infection - Mus musculus (house mouse)		-3.959101452	3.684827586	4.91568497	21372	464	150	12	8	2.215099697	12010|12266|14960|14961|14969|14972|16149|16176|16193|18035|18636|20296	B2m|C3|H2-Aa|H2-Ab1|H2-Eb1|H2-K1|Cd74|Il1b|Il6|Nfkbia|Cfp|Ccl2	-2.440683061	0	3	0	0	-22.30125032	71.24
1	-3.558143388	mmu04514	M1	1	0	KEGG Pathway	24	Cell adhesion molecules - Mus musculus (house mouse)		-3.558143388	5.571843575	5.16400383	21372	179	150	7	4.666666667	1.72218638	14960|14961|14969|14972|15894|19264|22329	H2-Aa|H2-Ab1|H2-Eb1|H2-K1|Icam1|Ptprc|Vcam1	-2.104074257	0	3	0	0	-22.30125032	71.24
1	-3.276269777	mmu05416	M1	1	0	KEGG Pathway	24	Viral myocarditis - Mus musculus (house mouse)		-3.276269777	7.578723404	5.3740914	21372	94	150	5	3.333333333	1.465656218	14960|14961|14969|14972|15894	H2-Aa|H2-Ab1|H2-Eb1|H2-K1|Icam1	-1.863655112	0	3	0	0	-22.30125032	71.24
1	-3.076891075	mmu05330	M1	1	0	KEGG Pathway	24	Allograft rejection - Mus musculus (house mouse)		-3.076891075	9.498666667	5.542161968	21372	60	150	4	2.666666667	1.31543543	14960|14961|14969|14972	H2-Aa|H2-Ab1|H2-Eb1|H2-K1	-1.687139293	0	3	0	0	-22.30125032	71.24
1	-2.694369277	mmu05320	M1	1	0	KEGG Pathway	24	Autoimmune thyroid disease - Mus musculus (house mouse)		-2.694369277	7.498947368	4.771618278	21372	76	150	4	2.666666667	1.31543543	14960|14961|14969|14972	H2-Aa|H2-Ab1|H2-Eb1|H2-K1	-1.356485762	0	3	0	0	-22.30125032	71.24
1	-2.462995353	mmu04658	M1	1	0	KEGG Pathway	24	Th1 and Th2 cell differentiation - Mus musculus (house mouse)		-2.462995353	6.476363636	4.327846866	21372	88	150	4	2.666666667	1.31543543	14960|14961|14969|18035	H2-Aa|H2-Ab1|H2-Eb1|Nfkbia	-1.153790218	0	3	0	0	-22.30125032	71.24
1	-2.134397432	mmu05145	M1	1	0	KEGG Pathway	24	Toxoplasmosis - Mus musculus (house mouse)		-2.134397432	5.228623853	3.721045078	21372	109	150	4	2.666666667	1.31543543	14960|14961|14969|18035	H2-Aa|H2-Ab1|H2-Eb1|Nfkbia	-0.860702799	0	3	0	0	-22.30125032	71.24
1	-21.82741999	R-MMU-6798695	M1	1	0	Reactome Gene Sets	6	Neutrophil degranulation		-21.82741999	9.18328125	15.7568791	21372	512	150	33	22	3.382306905	11537|11984|12010|12266|12475|12491|12505|12508|12514|13030|13032|13033|13040|13057|13058|14127|14130|14824|14825|14972|15439|16592|17105|18636|19156|19261|19264|22177|64138|67963|72042|140497|231507	Cfd|Atp6v0c|B2m|C3|Cd14|Cd36|Cd44|Cd53|Cd68|Ctsb|Ctsc|Ctsd|Ctss|Cyba|Cybb|Fcer1g|Fcgr2b|Grn|Cxcl1|H2-K1|Hp|Fabp5|Lyz2|Cfp|Psap|Sirpa|Ptprc|Tyrobp|Ctsz|Npc2|Cotl1|Cd300c2|Plac8	-18.26682001	0	4	1	1	-21.82741999	9.18328125
1	-21.21680513	GO:0032680	M1	1	0	GO Biological Processes	19	regulation of tumor necrosis factor production	19_GO:0032501 multicellular organismal process	-21.21680513	17.06791667	18.80234875	21372	192	150	23	15.33333333	2.941906663	12475|12491|12978|13057|13058|14127|14130|14131|14727|14728|16000|16193|16803|16956|19261|19264|20296|20302|20303|21825|22177|77125|83433	Cd14|Cd36|Csf1r|Cyba|Cybb|Fcer1g|Fcgr2b|Fcgr3|Lilrb4b|Lilrb4a|Igf1|Il6|Lbp|Lpl|Sirpa|Ptprc|Ccl2|Ccl3|Ccl4|Thbs1|Tyrobp|Il33|Trem2	-17.73538639	0	5	1	1	-21.21680513	28.496
1	-21.05987791	GO:1903555	M1	1	0	GO Biological Processes	19	regulation of tumor necrosis factor superfamily cytokine production	19_GO:0032501 multicellular organismal process	-21.05987791	16.80533333	18.64033201	21372	195	150	23	15.33333333	2.941906663	12475|12491|12978|13057|13058|14127|14130|14131|14727|14728|16000|16193|16803|16956|19261|19264|20296|20302|20303|21825|22177|77125|83433	Cd14|Cd36|Csf1r|Cyba|Cybb|Fcer1g|Fcgr2b|Fcgr3|Lilrb4b|Lilrb4a|Igf1|Il6|Lbp|Lpl|Sirpa|Ptprc|Ccl2|Ccl3|Ccl4|Thbs1|Tyrobp|Il33|Trem2	-17.64540596	0	5	0	0	-21.21680513	28.496
1	-18.5868571	GO:0032760	M1	1	0	GO Biological Processes	19	positive regulation of tumor necrosis factor production	19_GO:0048518 positive regulation of biological process	-18.5868571	21.73423729	18.98775531	21372	118	150	18	12	2.653299832	12475|12491|12978|13057|13058|14127|14130|14131|16193|16803|16956|19264|20296|20302|20303|21825|22177|77125	Cd14|Cd36|Csf1r|Cyba|Cybb|Fcer1g|Fcgr2b|Fcgr3|Il6|Lbp|Lpl|Ptprc|Ccl2|Ccl3|Ccl4|Thbs1|Tyrobp|Il33	-15.58255961	0	5	0	0	-21.21680513	28.496
1	-18.45016621	GO:1903557	M1	1	0	GO Biological Processes	19	positive regulation of tumor necrosis factor superfamily cytokine production	19_GO:0048518 positive regulation of biological process	-18.45016621	21.372	18.8143528	21372	120	150	18	12	2.653299832	12475|12491|12978|13057|13058|14127|14130|14131|16193|16803|16956|19264|20296|20302|20303|21825|22177|77125	Cd14|Cd36|Csf1r|Cyba|Cybb|Fcer1g|Fcgr2b|Fcgr3|Il6|Lbp|Lpl|Ptprc|Ccl2|Ccl3|Ccl4|Thbs1|Tyrobp|Il33	-15.51281552	0	5	0	0	-21.21680513	28.496
1	-17.28566009	GO:0001819	M1	1	0	GO Biological Processes	19	positive regulation of cytokine production	19_GO:0048518 positive regulation of biological process	-17.28566009	7.855361217	13.38371701	21372	526	150	29	19.33333333	3.224443679	12010|12266|12394|12475|12491|12522|12978|13057|13058|14127|14130|14131|16149|16176|16193|16362|16792|16803|16956|19264|20296|20302|20303|21825|22177|54445|77125|83433|140497	B2m|C3|Runx1|Cd14|Cd36|Cd83|Csf1r|Cyba|Cybb|Fcer1g|Fcgr2b|Fcgr3|Cd74|Il1b|Il6|Irf1|Laptm5|Lbp|Lpl|Ptprc|Ccl2|Ccl3|Ccl4|Thbs1|Tyrobp|Unc93b1|Il33|Trem2|Cd300c2	-14.44106345	0	5	0	0	-21.21680513	28.496
1	-14.65498132	GO:0045807	M1	1	0	GO Biological Processes	19	positive regulation of endocytosis	19_GO:0051179 localization	-14.65498132	13.21979381	14.37431533	21372	194	150	18	12	2.653299832	11816|12010|12266|12475|12491|13057|13132|14127|14130|14131|16803|18636|19261|19264|20296|20379|22041|83433	Apoe|B2m|C3|Cd14|Cd36|Cyba|Dab2|Fcer1g|Fcgr2b|Fcgr3|Lbp|Cfp|Sirpa|Ptprc|Ccl2|Sfrp4|Trf|Trem2	-12.13577402	0	5	0	0	-21.21680513	28.496
1	-12.39216174	GO:0030100	M1	1	0	GO Biological Processes	19	regulation of endocytosis	19_GO:0051179 localization	-12.39216174	8.30787172	11.47079614	21372	343	150	20	13.33333333	2.775554666	11812|11816|12010|12266|12475|12491|13057|13132|14127|14130|14131|16803|16854|18636|19261|19264|20296|20379|22041|83433	Apoc1|Apoe|B2m|C3|Cd14|Cd36|Cyba|Dab2|Fcer1g|Fcgr2b|Fcgr3|Lbp|Lgals3|Cfp|Sirpa|Ptprc|Ccl2|Sfrp4|Trf|Trem2	-10.02468635	0	5	0	0	-21.21680513	28.496
1	-12.17390821	GO:0050766	M1	1	0	GO Biological Processes	19	positive regulation of phagocytosis	19_GO:0051179 localization	-12.17390821	20.35428571	14.94219008	21372	84	150	12	8	2.215099697	12266|12491|13057|14127|14130|14131|16803|18636|19261|19264|20296|83433	C3|Cd36|Cyba|Fcer1g|Fcgr2b|Fcgr3|Lbp|Cfp|Sirpa|Ptprc|Ccl2|Trem2	-9.833416312	0	5	0	0	-21.21680513	28.496
1	-10.47266867	GO:0050764	M1	1	0	GO Biological Processes	19	regulation of phagocytosis	19_GO:0051179 localization	-10.47266867	14.73931034	12.4743537	21372	116	150	12	8	2.215099697	12266|12491|13057|14127|14130|14131|16803|18636|19261|19264|20296|83433	C3|Cd36|Cyba|Fcer1g|Fcgr2b|Fcgr3|Lbp|Cfp|Sirpa|Ptprc|Ccl2|Trem2	-8.262316698	0	5	0	0	-21.21680513	28.496
1	-10.35038637	GO:0060627	M1	1	0	GO Biological Processes	19	regulation of vesicle-mediated transport	19_GO:0051179 localization	-10.35038637	5.398747941	9.243200015	21372	607	150	23	15.33333333	2.941906663	11812|11816|12010|12266|12475|12491|12721|13057|13132|14127|14130|14131|15368|16803|16854|18636|19261|19264|20296|20375|20379|22041|83433	Apoc1|Apoe|B2m|C3|Cd14|Cd36|Coro1a|Cyba|Dab2|Fcer1g|Fcgr2b|Fcgr3|Hmox1|Lbp|Lgals3|Cfp|Sirpa|Ptprc|Ccl2|Spi1|Sfrp4|Trf|Trem2	-8.143894827	0	5	0	0	-21.21680513	28.496
1	-9.656959055	mmu04380	M1	1	0	KEGG Pathway	24	Osteoclast differentiation - Mus musculus (house mouse)		-9.656959055	12.57176471	11.38144979	21372	136	150	12	8	2.215099697	12978|13057|14130|14131|14727|14728|16176|18035|19261|20375|22177|83433	Csf1r|Cyba|Fcgr2b|Fcgr3|Lilrb4b|Lilrb4a|Il1b|Nfkbia|Sirpa|Spi1|Tyrobp|Trem2	-7.514660361	0	5	0	0	-21.21680513	28.496
1	-8.562489682	GO:0006897	M1	1	0	GO Biological Processes	19	endocytosis	19_GO:0051179 localization	-8.562489682	5.371269841	8.349248118	21372	504	150	19	12.66666667	2.715661027	11303|11816|12475|12491|12505|12721|13132|14127|14130|14131|14727|14728|14824|17533|19261|21825|22177|66102|83433	Abca1|Apoe|Cd14|Cd36|Cd44|Coro1a|Dab2|Fcer1g|Fcgr2b|Fcgr3|Lilrb4b|Lilrb4a|Grn|Mrc1|Sirpa|Thbs1|Tyrobp|Cxcl16|Trem2	-6.515107297	0	5	0	0	-21.21680513	28.496
1	-7.529161944	GO:0006898	M1	1	0	GO Biological Processes	19	receptor-mediated endocytosis	19_GO:0051179 localization	-7.529161944	9.329047619	9.111837894	21372	168	150	11	7.333333333	2.128466671	11816|12475|12491|12505|13132|14127|14130|14727|14728|17533|66102	Apoe|Cd14|Cd36|Cd44|Dab2|Fcer1g|Fcgr2b|Lilrb4b|Lilrb4a|Mrc1|Cxcl16	-5.552893183	0	5	0	0	-21.21680513	28.496
1	-7.374976642	GO:0006911	M1	1	0	GO Biological Processes	19	phagocytosis, engulfment	19_GO:0051179 localization	-7.374976642	20.77833333	11.53296225	21372	48	150	7	4.666666667	1.72218638	11303|14127|14130|14131|19261|21825|83433	Abca1|Fcer1g|Fcgr2b|Fcgr3|Sirpa|Thbs1|Trem2	-5.414259729	0	5	0	0	-21.21680513	28.496
1	-6.883930721	GO:0006909	M1	1	0	GO Biological Processes	19	phagocytosis	19_GO:0051179 localization	-6.883930721	9.312418301	8.675121088	21372	153	150	10	6.666666667	2.036700309	11303|12491|12721|14127|14130|14131|19261|21825|22177|83433	Abca1|Cd36|Coro1a|Fcer1g|Fcgr2b|Fcgr3|Sirpa|Thbs1|Tyrobp|Trem2	-4.980386588	0	5	0	0	-21.21680513	28.496
1	-6.842689827	GO:0099024	M1	1	0	GO Biological Processes	19	plasma membrane invagination	19_GO:0009987 cellular process	-6.842689827	17.49754386	10.48525381	21372	57	150	7	4.666666667	1.72218638	11303|14127|14130|14131|19261|21825|83433	Abca1|Fcer1g|Fcgr2b|Fcgr3|Sirpa|Thbs1|Trem2	-4.94295532	0	5	0	0	-21.21680513	28.496
1	-6.489489705	GO:0010324	M1	1	0	GO Biological Processes	19	membrane invagination	19_GO:0009987 cellular process	-6.489489705	15.58375	9.823194663	21372	64	150	7	4.666666667	1.72218638	11303|14127|14130|14131|19261|21825|83433	Abca1|Fcer1g|Fcgr2b|Fcgr3|Sirpa|Thbs1|Trem2	-4.624371396	0	5	0	0	-21.21680513	28.496
1	-6.447844383	GO:0098657	M1	1	0	GO Biological Processes	19	import into cell	19_GO:0051179 localization	-6.447844383	3.946239067	6.59411745	21372	686	150	19	12.66666667	2.715661027	11303|11816|12475|12491|12505|12721|13132|14127|14130|14131|14727|14728|14824|17533|19261|21825|22177|66102|83433	Abca1|Apoe|Cd14|Cd36|Cd44|Coro1a|Dab2|Fcer1g|Fcgr2b|Fcgr3|Lilrb4b|Lilrb4a|Grn|Mrc1|Sirpa|Thbs1|Tyrobp|Cxcl16|Trem2	-4.586214402	0	5	0	0	-21.21680513	28.496
1	-4.985140178	GO:0006910	M1	1	0	GO Biological Processes	19	phagocytosis, recognition	19_GO:0051179 localization	-4.985140178	28.496	10.34260963	21372	20	150	4	2.666666667	1.31543543	12491|14131|19261|83433	Cd36|Fcgr3|Sirpa|Trem2	-3.305881028	0	5	0	0	-21.21680513	28.496
1	-2.416635151	GO:0061024	M1	1	0	GO Biological Processes	19	membrane organization	19_GO:0009987 cellular process	-2.416635151	2.449512894	3.273425301	21372	698	150	12	8	2.215099697	11303|11816|12721|14127|14130|14131|16658|16792|19156|19261|21825|83433	Abca1|Apoe|Coro1a|Fcer1g|Fcgr2b|Fcgr3|Mafb|Laptm5|Psap|Sirpa|Thbs1|Trem2	-1.110341498	0	5	0	0	-21.21680513	28.496
1	-19.78029051	GO:0030595	M1	1	0	GO Biological Processes	19	leukocyte chemotaxis	19_GO:0040011 locomotion	-19.78029051	19.78888889	19.01921997	21372	144	150	20	13.33333333	2.775554666	12721|14127|14131|14825|16176|16803|16854|17390|20296|20302|20303|20305|20306|20307|20308|20310|20315|20750|56744|66102	Coro1a|Fcer1g|Fcgr3|Cxcl1|Il1b|Lbp|Lgals3|Mmp2|Ccl2|Ccl3|Ccl4|Ccl6|Ccl7|Ccl8|Ccl9|Cxcl2|Cxcl12|Spp1|Pf4|Cxcl16	-16.59990177	0	6	1	1	-19.78029051	56.992
1	-18.74178816	GO:0071621	M1	1	0	GO Biological Processes	19	granulocyte chemotaxis	19_GO:0040011 locomotion	-18.74178816	29.22666667	20.99631925	21372	78	150	16	10.66666667	2.520435001	14127|14131|14825|16176|16803|16854|20296|20302|20303|20305|20306|20307|20308|20310|20750|56744	Fcer1g|Fcgr3|Cxcl1|Il1b|Lbp|Lgals3|Ccl2|Ccl3|Ccl4|Ccl6|Ccl7|Ccl8|Ccl9|Cxcl2|Spp1|Pf4	-15.64571209	0	6	0	0	-19.78029051	56.992
1	-18.7011621	GO:0050900	M1	1	0	GO Biological Processes	19	leukocyte migration	19_GO:0002376 immune system process	-18.7011621	13.26736842	16.30295849	21372	247	150	23	15.33333333	2.941906663	12721|14127|14131|14825|15894|16176|16803|16854|17390|19261|20296|20302|20303|20305|20306|20307|20308|20310|20315|20750|22329|56744|66102	Coro1a|Fcer1g|Fcgr3|Cxcl1|Icam1|Il1b|Lbp|Lgals3|Mmp2|Sirpa|Ccl2|Ccl3|Ccl4|Ccl6|Ccl7|Ccl8|Ccl9|Cxcl2|Cxcl12|Spp1|Vcam1|Pf4|Cxcl16	-15.64571209	0	6	0	0	-19.78029051	56.992
1	-18.64792961	GO:0097530	M1	1	0	GO Biological Processes	19	granulocyte migration	19_GO:0002376 immune system process	-18.64792961	24.97072165	19.89285368	21372	97	150	17	11.33333333	2.588292731	14127|14131|14825|16176|16803|16854|19261|20296|20302|20303|20305|20306|20307|20308|20310|20750|56744	Fcer1g|Fcgr3|Cxcl1|Il1b|Lbp|Lgals3|Sirpa|Ccl2|Ccl3|Ccl4|Ccl6|Ccl7|Ccl8|Ccl9|Cxcl2|Spp1|Pf4	-15.61880855	0	6	0	0	-19.78029051	56.992
1	-18.52343247	GO:0060326	M1	1	0	GO Biological Processes	19	cell chemotaxis	19_GO:0040011 locomotion	-18.52343247	14.18352941	16.5625527	21372	221	150	22	14.66666667	2.888546988	12721|14127|14131|14825|16176|16803|16854|17390|20210|20296|20302|20303|20305|20306|20307|20308|20310|20315|20750|22329|56744|66102	Coro1a|Fcer1g|Fcgr3|Cxcl1|Il1b|Lbp|Lgals3|Mmp2|Saa3|Ccl2|Ccl3|Ccl4|Ccl6|Ccl7|Ccl8|Ccl9|Cxcl2|Cxcl12|Spp1|Vcam1|Pf4|Cxcl16	-15.54261608	0	6	0	0	-19.78029051	56.992
1	-17.09617509	GO:0097529	M1	1	0	GO Biological Processes	19	myeloid leukocyte migration	19_GO:0002376 immune system process	-17.09617509	18.06084507	17.14883457	21372	142	150	18	12	2.653299832	14127|14131|14825|16176|16803|16854|17390|19261|20296|20302|20303|20305|20306|20307|20308|20310|20750|56744	Fcer1g|Fcgr3|Cxcl1|Il1b|Lbp|Lgals3|Mmp2|Sirpa|Ccl2|Ccl3|Ccl4|Ccl6|Ccl7|Ccl8|Ccl9|Cxcl2|Spp1|Pf4	-14.28376313	0	6	0	0	-19.78029051	56.992
1	-16.25533688	GO:0019221	M1	1	0	GO Biological Processes	19	cytokine-mediated signaling pathway	19_GO:0050896 response to stimulus	-16.25533688	9.605393258	13.76529705	21372	356	150	24	16	2.993325909	12978|14127|14727|14728|14825|16149|16176|16193|16362|18035|20296|20302|20303|20305|20306|20307|20308|20310|20315|20375|56744|77125|80859|83433	Csf1r|Fcer1g|Lilrb4b|Lilrb4a|Cxcl1|Cd74|Il1b|Il6|Irf1|Nfkbia|Ccl2|Ccl3|Ccl4|Ccl6|Ccl7|Ccl8|Ccl9|Cxcl2|Cxcl12|Spi1|Pf4|Il33|Nfkbiz|Trem2	-13.56396862	0	6	0	0	-19.78029051	56.992
1	-15.98403876	GO:0006935	M1	1	0	GO Biological Processes	19	chemotaxis	19_GO:0040011 locomotion	-15.98403876	10.02152905	13.8211589	21372	327	150	23	15.33333333	2.941906663	12721|14127|14131|14825|16176|16803|16854|16985|17390|20210|20296|20302|20303|20305|20306|20307|20308|20310|20315|20750|22329|56744|66102	Coro1a|Fcer1g|Fcgr3|Cxcl1|Il1b|Lbp|Lgals3|Lsp1|Mmp2|Saa3|Ccl2|Ccl3|Ccl4|Ccl6|Ccl7|Ccl8|Ccl9|Cxcl2|Cxcl12|Spp1|Vcam1|Pf4|Cxcl16	-13.31553338	0	6	0	0	-19.78029051	56.992
1	-15.92600849	GO:0042330	M1	1	0	GO Biological Processes	19	taxis	19_GO:0040011 locomotion	-15.92600849	9.960607903	13.77039798	21372	329	150	23	15.33333333	2.941906663	12721|14127|14131|14825|16176|16803|16854|16985|17390|20210|20296|20302|20303|20305|20306|20307|20308|20310|20315|20750|22329|56744|66102	Coro1a|Fcer1g|Fcgr3|Cxcl1|Il1b|Lbp|Lgals3|Lsp1|Mmp2|Saa3|Ccl2|Ccl3|Ccl4|Ccl6|Ccl7|Ccl8|Ccl9|Cxcl2|Cxcl12|Spp1|Vcam1|Pf4|Cxcl16	-13.28694735	0	6	0	0	-19.78029051	56.992
1	-15.92326805	GO:0006959	M1	1	0	GO Biological Processes	19	humoral immune response	19_GO:0002376 immune system process	-15.92326805	10.73479452	14.08146396	21372	292	150	22	14.66666667	2.888546988	11537|12010|12259|12260|12262|12266|12268|14825|16854|18636|20296|20302|20303|20305|20306|20307|20308|20310|20315|22041|56744|100034251	Cfd|B2m|C1qa|C1qb|C1qc|C3|C4b|Cxcl1|Lgals3|Cfp|Ccl2|Ccl3|Ccl4|Ccl6|Ccl7|Ccl8|Ccl9|Cxcl2|Cxcl12|Trf|Pf4|Wfdc17	-13.28694735	0	6	0	0	-19.78029051	56.992
1	-15.10046443	GO:0040011	M1	1	0	GO Biological Processes	19	locomotion	19_GO:0040011 locomotion	-15.10046443	9.128245125	13.05764577	21372	359	150	23	15.33333333	2.941906663	12721|14127|14131|14825|16176|16803|16854|16985|17390|20210|20296|20302|20303|20305|20306|20307|20308|20310|20315|20750|22329|56744|66102	Coro1a|Fcer1g|Fcgr3|Cxcl1|Il1b|Lbp|Lgals3|Lsp1|Mmp2|Saa3|Ccl2|Ccl3|Ccl4|Ccl6|Ccl7|Ccl8|Ccl9|Cxcl2|Cxcl12|Spp1|Vcam1|Pf4|Cxcl16	-12.55689778	0	6	0	0	-19.78029051	56.992
1	-13.65855099	GO:0070098	M1	1	0	GO Biological Processes	19	chemokine-mediated signaling pathway	19_GO:0050896 response to stimulus	-13.65855099	26.715	17.3208846	21372	64	150	12	8	2.215099697	14825|20296|20302|20303|20305|20306|20307|20308|20310|20315|56744|83433	Cxcl1|Ccl2|Ccl3|Ccl4|Ccl6|Ccl7|Ccl8|Ccl9|Cxcl2|Cxcl12|Pf4|Trem2	-11.20516098	0	6	0	0	-19.78029051	56.992
1	-12.89965027	mmu04061	M1	1	0	KEGG Pathway	24	Viral protein interaction with cytokine and cytokine receptor - Mus musculus (house mouse)		-12.89965027	19.49726316	15.19074165	21372	95	150	13	8.666666667	2.297180236	12978|14825|16193|20296|20302|20303|20305|20306|20307|20308|20310|20315|56744	Csf1r|Cxcl1|Il6|Ccl2|Ccl3|Ccl4|Ccl6|Ccl7|Ccl8|Ccl9|Cxcl2|Cxcl12|Pf4	-10.46615509	0	6	0	0	-19.78029051	56.992
1	-12.85965306	GO:1990868	M1	1	0	GO Biological Processes	19	response to chemokine	19_GO:0050896 response to stimulus	-12.85965306	23.10486486	16.01397733	21372	74	150	12	8	2.215099697	14825|20296|20302|20303|20305|20306|20307|20308|20310|20315|56744|83433	Cxcl1|Ccl2|Ccl3|Ccl4|Ccl6|Ccl7|Ccl8|Ccl9|Cxcl2|Cxcl12|Pf4|Trem2	-10.43893216	0	6	0	0	-19.78029051	56.992
1	-12.85965306	GO:1990869	M1	1	0	GO Biological Processes	19	cellular response to chemokine	19_GO:0050896 response to stimulus	-12.85965306	23.10486486	16.01397733	21372	74	150	12	8	2.215099697	14825|20296|20302|20303|20305|20306|20307|20308|20310|20315|56744|83433	Cxcl1|Ccl2|Ccl3|Ccl4|Ccl6|Ccl7|Ccl8|Ccl9|Cxcl2|Cxcl12|Pf4|Trem2	-10.43893216	0	6	0	0	-19.78029051	56.992
1	-12.7067724	GO:0030593	M1	1	0	GO Biological Processes	19	neutrophil chemotaxis	19_GO:0040011 locomotion	-12.7067724	27.49614035	16.84000715	21372	57	150	11	7.333333333	2.128466671	14127|14131|14825|16176|16803|16854|20296|20302|20310|20750|56744	Fcer1g|Fcgr3|Cxcl1|Il1b|Lbp|Lgals3|Ccl2|Ccl3|Cxcl2|Spp1|Pf4	-10.30453491	0	6	0	0	-19.78029051	56.992
1	-12.24252562	GO:0048245	M1	1	0	GO Biological Processes	19	eosinophil chemotaxis	19_GO:0040011 locomotion	-12.24252562	56.992	21.06136887	21372	20	150	8	5.333333333	1.834645995	16854|20296|20302|20303|20305|20306|20307|20308	Lgals3|Ccl2|Ccl3|Ccl4|Ccl6|Ccl7|Ccl8|Ccl9	-9.896769478	0	6	0	0	-19.78029051	56.992
1	-12.03682216	GO:0072677	M1	1	0	GO Biological Processes	19	eosinophil migration	19_GO:0002376 immune system process	-12.03682216	54.27809524	20.53591809	21372	21	150	8	5.333333333	1.834645995	16854|20296|20302|20303|20305|20306|20307|20308	Lgals3|Ccl2|Ccl3|Ccl4|Ccl6|Ccl7|Ccl8|Ccl9	-9.701531455	0	6	0	0	-19.78029051	56.992
1	-11.53142982	GO:1990266	M1	1	0	GO Biological Processes	19	neutrophil migration	19_GO:0002376 immune system process	-11.53142982	21.76777778	14.83991356	21372	72	150	11	7.333333333	2.128466671	14127|14131|14825|16176|16803|16854|20296|20302|20310|20750|56744	Fcer1g|Fcgr3|Cxcl1|Il1b|Lbp|Lgals3|Ccl2|Ccl3|Cxcl2|Spp1|Pf4	-9.226102344	0	6	0	0	-19.78029051	56.992
1	-10.99436997	GO:0019730	M1	1	0	GO Biological Processes	19	antimicrobial humoral response	19_GO:0044419 biological process involved in interspecies interaction between organisms	-10.99436997	10.79393939	11.64001258	21372	198	150	15	10	2.449489743	12010|14825|16854|20296|20302|20303|20305|20306|20307|20308|20310|20315|22041|56744|100034251	B2m|Cxcl1|Lgals3|Ccl2|Ccl3|Ccl4|Ccl6|Ccl7|Ccl8|Ccl9|Cxcl2|Cxcl12|Trf|Pf4|Wfdc17	-8.730435172	0	6	0	0	-19.78029051	56.992
1	-10.57613385	WP2292	M1	1	0	WikiPathways	27	Chemokine signaling pathway		-10.57613385	11.33363636	11.57303989	21372	176	150	14	9.333333333	2.375180305	14710|14825|18035|20296|20302|20303|20305|20306|20307|20308|20310|20315|56744|66102	Gngt2|Cxcl1|Nfkbia|Ccl2|Ccl3|Ccl4|Ccl6|Ccl7|Ccl8|Ccl9|Cxcl2|Cxcl12|Pf4|Cxcl16	-8.357956544	0	6	0	0	-19.78029051	56.992
1	-10.07281734	GO:0061844	M1	1	0	GO Biological Processes	19	antimicrobial humoral immune response mediated by antimicrobial peptide	19_GO:0044419 biological process involved in interspecies interaction between organisms	-10.07281734	11.79770701	11.41628346	21372	157	150	13	8.666666667	2.297180236	12010|14825|16854|20296|20302|20303|20305|20306|20307|20308|20310|20315|56744	B2m|Cxcl1|Lgals3|Ccl2|Ccl3|Ccl4|Ccl6|Ccl7|Ccl8|Ccl9|Cxcl2|Cxcl12|Pf4	-7.892428598	0	6	0	0	-19.78029051	56.992
1	-10.03883083	mmu04062	M1	1	0	KEGG Pathway	24	Chemokine signaling pathway - Mus musculus (house mouse)		-10.03883083	10.33533679	10.95269052	21372	193	150	14	9.333333333	2.375180305	14710|14825|18035|20296|20302|20303|20305|20306|20307|20308|20310|20315|56744|66102	Gngt2|Cxcl1|Nfkbia|Ccl2|Ccl3|Ccl4|Ccl6|Ccl7|Ccl8|Ccl9|Cxcl2|Cxcl12|Pf4|Cxcl16	-7.862046214	0	6	0	0	-19.78029051	56.992
1	-9.542526265	mmu04060	M1	1	0	KEGG Pathway	24	Cytokine-cytokine receptor interaction - Mus musculus (house mouse)		-9.542526265	7.754013605	9.803604734	21372	294	150	16	10.66666667	2.520435001	12978|14825|16176|16193|20296|20302|20303|20305|20306|20307|20308|20310|20315|56744|66102|77125	Csf1r|Cxcl1|Il1b|Il6|Ccl2|Ccl3|Ccl4|Ccl6|Ccl7|Ccl8|Ccl9|Cxcl2|Cxcl12|Pf4|Cxcl16|Il33	-7.410061073	0	6	0	0	-19.78029051	56.992
1	-7.099220949	R-MMU-375276	M1	1	0	Reactome Gene Sets	6	Peptide ligand-binding receptors		-7.099220949	8.471783784	8.581047844	21372	185	150	11	7.333333333	2.128466671	12266|14825|19156|20302|20303|20305|20308|20310|20315|56744|66102	C3|Cxcl1|Psap|Ccl3|Ccl4|Ccl6|Ccl9|Cxcl2|Cxcl12|Pf4|Cxcl16	-5.157714295	0	6	0	0	-19.78029051	56.992
1	-7.066826754	R-MMU-380108	M1	1	0	Reactome Gene Sets	6	Chemokine receptors bind chemokines		-7.066826754	18.81811321	10.91895637	21372	53	150	7	4.666666667	1.72218638	14825|20302|20303|20310|20315|56744|66102	Cxcl1|Ccl3|Ccl4|Cxcl2|Cxcl12|Pf4|Cxcl16	-5.129476059	0	6	0	0	-19.78029051	56.992
1	-6.305119093	R-MMU-418594	M1	1	0	Reactome Gene Sets	6	G alpha (i) signalling events		-6.305119093	6.309077491	7.394640884	21372	271	150	12	8	2.215099697	12266|14710|14825|19156|20303|20305|20308|20310|20315|50778|56744|66102	C3|Gngt2|Cxcl1|Psap|Ccl4|Ccl6|Ccl9|Cxcl2|Cxcl12|Rgs1|Pf4|Cxcl16	-4.458848868	0	6	0	0	-19.78029051	56.992
1	-4.969921979	R-MMU-373076	M1	1	0	Reactome Gene Sets	6	Class A/1 (Rhodopsin-like receptors)		-4.969921979	5.138622951	6.120252366	21372	305	150	11	7.333333333	2.128466671	12266|14825|19156|20302|20303|20305|20308|20310|20315|56744|66102	C3|Cxcl1|Psap|Ccl3|Ccl4|Ccl6|Ccl9|Cxcl2|Cxcl12|Pf4|Cxcl16	-3.292415353	0	6	0	0	-19.78029051	56.992
1	-4.66239753	R-MMU-500792	M1	1	0	Reactome Gene Sets	6	GPCR ligand binding		-4.66239753	4.361632653	5.647489625	21372	392	150	12	8	2.215099697	12266|14710|14825|19156|20302|20303|20305|20308|20310|20315|56744|66102	C3|Gngt2|Cxcl1|Psap|Ccl3|Ccl4|Ccl6|Ccl9|Cxcl2|Cxcl12|Pf4|Cxcl16	-3.025041563	0	6	0	0	-19.78029051	56.992
1	-4.088388883	R-MMU-372790	M1	1	0	Reactome Gene Sets	6	Signaling by GPCR		-4.088388883	3.346845638	4.885303879	21372	596	150	14	9.333333333	2.375180305	12266|14710|14825|17392|19156|20302|20303|20305|20308|20310|20315|50778|56744|66102	C3|Gngt2|Cxcl1|Mmp3|Psap|Ccl3|Ccl4|Ccl6|Ccl9|Cxcl2|Cxcl12|Rgs1|Pf4|Cxcl16	-2.548978197	0	6	0	0	-19.78029051	56.992
1	-3.95933272	GO:0043547	M1	1	0	GO Biological Processes	19	positive regulation of GTPase activity	19_GO:0065007 biological regulation	-3.95933272	5.50647343	5.477441498	21372	207	150	8	5.333333333	1.834645995	20296|20302|20303|20305|20306|20307|20308|50778	Ccl2|Ccl3|Ccl4|Ccl6|Ccl7|Ccl8|Ccl9|Rgs1	-2.440683061	0	6	0	0	-19.78029051	56.992
1	-3.757763729	R-MMU-388396	M1	1	0	Reactome Gene Sets	6	GPCR downstream signalling		-3.757763729	3.289946714	4.62933773	21372	563	150	13	8.666666667	2.297180236	12266|14710|14825|17392|19156|20303|20305|20308|20310|20315|50778|56744|66102	C3|Gngt2|Cxcl1|Mmp3|Psap|Ccl4|Ccl6|Ccl9|Cxcl2|Cxcl12|Rgs1|Pf4|Cxcl16	-2.26978122	0	6	0	0	-19.78029051	56.992
1	-2.972543615	GO:0043087	M1	1	0	GO Biological Processes	19	regulation of GTPase activity	19_GO:0065007 biological regulation	-2.972543615	3.916975945	4.212099625	21372	291	150	8	5.333333333	1.834645995	20296|20302|20303|20305|20306|20307|20308|50778	Ccl2|Ccl3|Ccl4|Ccl6|Ccl7|Ccl8|Ccl9|Rgs1	-1.592642831	0	6	0	0	-19.78029051	56.992
1	-18.70854898	GO:0002683	M1	1	0	GO Biological Processes	19	negative regulation of immune system process	19_GO:0002376 immune system process	-18.70854898	7.987124774	13.99574524	21372	553	150	31	20.66666667	3.306111064	12262|12394|12505|12514|12825|14127|14130|14727|14728|14824|14960|15368|16000|16149|16362|16658|16792|16854|16988|18712|19264|20315|20375|20377|21825|22177|56744|65963|66058|77125|83433	C1qc|Runx1|Cd44|Cd68|Col3a1|Fcer1g|Fcgr2b|Lilrb4b|Lilrb4a|Grn|H2-Aa|Hmox1|Igf1|Cd74|Irf1|Mafb|Laptm5|Lgals3|Lst1|Pim1|Ptprc|Cxcl12|Spi1|Sfrp1|Thbs1|Tyrobp|Pf4|Tmem176b|Tmem176a|Il33|Trem2	-15.64571209	0	7	1	1	-18.70854898	71.24
1	-12.64441967	GO:0050866	M1	1	0	GO Biological Processes	19	negative regulation of cell activation	19_GO:0048519 negative regulation of biological process	-12.64441967	11.16202765	12.64936199	21372	217	150	17	11.33333333	2.588292731	11816|12394|12505|14130|14727|14728|14824|14960|16149|16362|16792|16854|16988|20377|22177|56744|83433	Apoe|Runx1|Cd44|Fcgr2b|Lilrb4b|Lilrb4a|Grn|H2-Aa|Cd74|Irf1|Laptm5|Lgals3|Lst1|Sfrp1|Tyrobp|Pf4|Trem2	-10.2540814	0	7	0	0	-18.70854898	71.24
1	-11.02599377	GO:0002695	M1	1	0	GO Biological Processes	19	negative regulation of leukocyte activation	19_GO:0002376 immune system process	-11.02599377	10.84873096	11.67526036	21372	197	150	15	10	2.449489743	12394|12505|14130|14727|14728|14824|14960|16149|16362|16792|16854|16988|20377|22177|56744	Runx1|Cd44|Fcgr2b|Lilrb4b|Lilrb4a|Grn|H2-Aa|Cd74|Irf1|Laptm5|Lgals3|Lst1|Sfrp1|Tyrobp|Pf4	-8.75764986	0	7	0	0	-18.70854898	71.24
1	-10.67698735	GO:0051250	M1	1	0	GO Biological Processes	19	negative regulation of lymphocyte activation	19_GO:0002376 immune system process	-10.67698735	11.53017341	11.6913802	21372	173	150	14	9.333333333	2.375180305	12394|12505|14130|14727|14728|14960|16149|16362|16792|16854|16988|20377|22177|56744	Runx1|Cd44|Fcgr2b|Lilrb4b|Lilrb4a|H2-Aa|Cd74|Irf1|Laptm5|Lgals3|Lst1|Sfrp1|Tyrobp|Pf4	-8.434450697	0	7	0	0	-18.70854898	71.24
1	-10.08762691	GO:1902106	M1	1	0	GO Biological Processes	19	negative regulation of leukocyte differentiation	19_GO:0002376 immune system process	-10.08762691	13.67808	11.95155961	21372	125	150	12	8	2.215099697	12262|12394|12505|14727|14728|16149|16362|16658|20377|56744|65963|66058	C1qc|Runx1|Cd44|Lilrb4b|Lilrb4a|Cd74|Irf1|Mafb|Sfrp1|Pf4|Tmem176b|Tmem176a	-7.903603878	0	7	0	0	-18.70854898	71.24
1	-9.993010945	GO:0007162	M1	1	0	GO Biological Processes	19	negative regulation of cell adhesion	19_GO:0048519 negative regulation of biological process	-9.993010945	7.616855346	9.994539477	21372	318	150	17	11.33333333	2.588292731	12394|12505|12842|14727|14728|14960|16149|16362|16792|16854|17387|17390|19264|20315|20375|21825|56744	Runx1|Cd44|Col1a1|Lilrb4b|Lilrb4a|H2-Aa|Cd74|Irf1|Laptm5|Lgals3|Mmp14|Mmp2|Ptprc|Cxcl12|Spi1|Thbs1|Pf4	-7.819800786	0	7	0	0	-18.70854898	71.24
1	-9.847710967	GO:1903707	M1	1	0	GO Biological Processes	19	negative regulation of hemopoiesis	19_GO:0002376 immune system process	-9.847710967	13.05160305	11.63209348	21372	131	150	12	8	2.215099697	12262|12394|12505|14727|14728|16149|16362|16658|20377|56744|65963|66058	C1qc|Runx1|Cd44|Lilrb4b|Lilrb4a|Cd74|Irf1|Mafb|Sfrp1|Pf4|Tmem176b|Tmem176a	-7.688511522	0	7	0	0	-18.70854898	71.24
1	-9.145408134	GO:0010721	M1	1	0	GO Biological Processes	19	negative regulation of cell development	19_GO:0048519 negative regulation of biological process	-9.145408134	7.283322684	9.414723218	21372	313	150	16	10.66666667	2.520435001	12010|12262|12394|12505|14727|14728|16000|16149|16176|16362|16658|20377|56744|65963|66058|83433	B2m|C1qc|Runx1|Cd44|Lilrb4b|Lilrb4a|Igf1|Cd74|Il1b|Irf1|Mafb|Sfrp1|Pf4|Tmem176b|Tmem176a|Trem2	-7.038126489	0	7	0	0	-18.70854898	71.24
1	-8.587167336	GO:0050777	M1	1	0	GO Biological Processes	19	negative regulation of immune response	19_GO:0002376 immune system process	-8.587167336	8.948019324	9.660505392	21372	207	150	13	8.666666667	2.297180236	12825|14130|14727|14728|14824|16362|16854|18712|19264|20375|56744|77125|83433	Col3a1|Fcgr2b|Lilrb4b|Lilrb4a|Grn|Irf1|Lgals3|Pim1|Ptprc|Spi1|Pf4|Il33|Trem2	-6.534423223	0	7	0	0	-18.70854898	71.24
1	-8.259970291	GO:0002698	M1	1	0	GO Biological Processes	19	negative regulation of immune effector process	19_GO:0002376 immune system process	-8.259970291	10.96	10.04679371	21372	143	150	11	7.333333333	2.128466671	14130|14727|14728|14824|15368|16362|16854|19264|20375|56744|77125	Fcgr2b|Lilrb4b|Lilrb4a|Grn|Hmox1|Irf1|Lgals3|Ptprc|Spi1|Pf4|Il33	-6.225709583	0	7	0	0	-18.70854898	71.24
1	-7.892616185	GO:1903038	M1	1	0	GO Biological Processes	19	negative regulation of leukocyte cell-cell adhesion	19_GO:0048519 negative regulation of biological process	-7.892616185	10.11148387	9.571452936	21372	155	150	11	7.333333333	2.128466671	12394|12505|14727|14728|14960|16149|16362|16792|16854|20315|56744	Runx1|Cd44|Lilrb4b|Lilrb4a|H2-Aa|Cd74|Irf1|Laptm5|Lgals3|Cxcl12|Pf4	-5.883466197	0	7	0	0	-18.70854898	71.24
1	-7.809870451	GO:0045620	M1	1	0	GO Biological Processes	19	negative regulation of lymphocyte differentiation	19_GO:0002376 immune system process	-7.809870451	17.81	11.32273265	21372	64	150	8	5.333333333	1.834645995	12394|12505|14727|14728|16149|16362|20377|56744	Runx1|Cd44|Lilrb4b|Lilrb4a|Cd74|Irf1|Sfrp1|Pf4	-5.805572966	0	7	0	0	-18.70854898	71.24
1	-7.461738402	GO:0022408	M1	1	0	GO Biological Processes	19	negative regulation of cell-cell adhesion	19_GO:0048519 negative regulation of biological process	-7.461738402	8.06490566	8.691232388	21372	212	150	12	8	2.215099697	12394|12505|14727|14728|14960|16149|16362|16792|16854|20315|20375|56744	Runx1|Cd44|Lilrb4b|Lilrb4a|H2-Aa|Cd74|Irf1|Laptm5|Lgals3|Cxcl12|Spi1|Pf4	-5.494424483	0	7	0	0	-18.70854898	71.24
1	-7.307702977	GO:0050868	M1	1	0	GO Biological Processes	19	negative regulation of T cell activation	19_GO:0002376 immune system process	-7.307702977	10.32463768	9.23890495	21372	138	150	10	6.666666667	2.036700309	12394|12505|14727|14728|14960|16149|16362|16792|16854|56744	Runx1|Cd44|Lilrb4b|Lilrb4a|H2-Aa|Cd74|Irf1|Laptm5|Lgals3|Pf4	-5.351329044	0	7	0	0	-18.70854898	71.24
1	-7.295957425	GO:0070664	M1	1	0	GO Biological Processes	19	negative regulation of leukocyte proliferation	19_GO:0048519 negative regulation of biological process	-7.295957425	12.33	9.737515238	21372	104	150	9	6	1.939071943	12505|14130|14727|14728|14960|16792|16988|22177|77125	Cd44|Fcgr2b|Lilrb4b|Lilrb4a|H2-Aa|Laptm5|Lst1|Tyrobp|Il33	-5.343623672	0	7	0	0	-18.70854898	71.24
1	-6.952498306	GO:0045581	M1	1	0	GO Biological Processes	19	negative regulation of T cell differentiation	19_GO:0002376 immune system process	-6.952498306	18.13381818	10.69639304	21372	55	150	7	4.666666667	1.72218638	12394|12505|14727|14728|16149|16362|56744	Runx1|Cd44|Lilrb4b|Lilrb4a|Cd74|Irf1|Pf4	-5.035350998	0	7	0	0	-18.70854898	71.24
1	-6.415494737	GO:0050672	M1	1	0	GO Biological Processes	19	negative regulation of lymphocyte proliferation	19_GO:0002376 immune system process	-6.415494737	11.87333333	8.976731271	21372	96	150	8	5.333333333	1.834645995	12505|14130|14727|14728|14960|16792|16988|22177	Cd44|Fcgr2b|Lilrb4b|Lilrb4a|H2-Aa|Laptm5|Lst1|Tyrobp	-4.559045268	0	7	0	0	-18.70854898	71.24
1	-6.346259992	GO:0032945	M1	1	0	GO Biological Processes	19	negative regulation of mononuclear cell proliferation	19_GO:0048519 negative regulation of biological process	-6.346259992	11.63102041	8.868053589	21372	98	150	8	5.333333333	1.834645995	12505|14130|14727|14728|14960|16792|16988|22177	Cd44|Fcgr2b|Lilrb4b|Lilrb4a|H2-Aa|Laptm5|Lst1|Tyrobp	-4.491523719	0	7	0	0	-18.70854898	71.24
1	-6.306380483	GO:0032663	M1	1	0	GO Biological Processes	19	regulation of interleukin-2 production	19_GO:0032501 multicellular organismal process	-6.306380483	14.66705882	9.489948156	21372	68	150	7	4.666666667	1.72218638	12394|12522|14727|14728|16176|16792|19264	Runx1|Cd83|Lilrb4b|Lilrb4a|Il1b|Laptm5|Ptprc	-4.458848868	0	7	0	0	-18.70854898	71.24
1	-6.278584153	GO:0045638	M1	1	0	GO Biological Processes	19	negative regulation of myeloid cell differentiation	19_GO:0002376 immune system process	-6.278584153	11.3984	8.762484324	21372	100	150	8	5.333333333	1.834645995	12262|12394|12978|14727|14728|16658|18035|20377	C1qc|Runx1|Csf1r|Lilrb4b|Lilrb4a|Mafb|Nfkbia|Sfrp1	-4.437315454	0	7	0	0	-18.70854898	71.24
1	-5.89363652	GO:0045596	M1	1	0	GO Biological Processes	19	negative regulation of cell differentiation	19_GO:0048519 negative regulation of biological process	-5.89363652	3.62398929	6.137482645	21372	747	150	19	12.66666667	2.715661027	12010|12262|12394|12505|12978|14727|14728|16000|16149|16176|16362|16658|18035|20308|20377|56744|65963|66058|83433	B2m|C1qc|Runx1|Cd44|Csf1r|Lilrb4b|Lilrb4a|Igf1|Cd74|Il1b|Irf1|Mafb|Nfkbia|Ccl9|Sfrp1|Pf4|Tmem176b|Tmem176a|Trem2	-4.094964373	0	7	0	0	-18.70854898	71.24
1	-5.674651669	GO:0050732	M1	1	0	GO Biological Processes	19	negative regulation of peptidyl-tyrosine phosphorylation	19_GO:0048519 negative regulation of biological process	-5.674651669	15.83111111	9.17407394	21372	54	150	6	4	1.6	14727|14728|16000|16362|19264|20377	Lilrb4b|Lilrb4a|Igf1|Irf1|Ptprc|Sfrp1	-3.893648175	0	7	0	0	-18.70854898	71.24
1	-5.626991045	GO:0002823	M1	1	0	GO Biological Processes	19	negative regulation of adaptive immune response based on somatic recombination of immune receptors built from immunoglobulin superfamily domains	19_GO:0002376 immune system process	-5.626991045	15.54327273	9.079153259	21372	55	150	6	4	1.6	14130|14727|14728|19264|56744|77125	Fcgr2b|Lilrb4b|Lilrb4a|Ptprc|Pf4|Il33	-3.850294639	0	7	0	0	-18.70854898	71.24
1	-5.464833905	GO:0032649	M1	1	0	GO Biological Processes	19	regulation of type II interferon production	19_GO:0032501 multicellular organismal process	-5.464833905	8.905	7.541428351	21372	128	150	8	5.333333333	1.834645995	12394|12475|14727|14728|16176|16792|19261|77125	Runx1|Cd14|Lilrb4b|Lilrb4a|Il1b|Laptm5|Sirpa|Il33	-3.710413894	0	7	0	0	-18.70854898	71.24
1	-5.402236662	GO:0002820	M1	1	0	GO Biological Processes	19	negative regulation of adaptive immune response	19_GO:0002376 immune system process	-5.402236662	14.248	8.639303627	21372	60	150	6	4	1.6	14130|14727|14728|19264|56744|77125	Fcgr2b|Lilrb4b|Lilrb4a|Ptprc|Pf4|Il33	-3.659809607	0	7	0	0	-18.70854898	71.24
1	-5.175642632	GO:0043378	M1	1	0	GO Biological Processes	19	positive regulation of CD8-positive, alpha-beta T cell differentiation	19_GO:0002376 immune system process	-5.175642632	71.24	14.46649804	21372	6	150	3	2	1.143095213	12394|14727|14728	Runx1|Lilrb4b|Lilrb4a	-3.46752264	0	7	0	0	-18.70854898	71.24
1	-5.158418695	GO:0002762	M1	1	0	GO Biological Processes	19	negative regulation of myeloid leukocyte differentiation	19_GO:0002376 immune system process	-5.158418695	12.95272727	8.176226488	21372	66	150	6	4	1.6	12262|12394|14727|14728|16658|20377	C1qc|Runx1|Lilrb4b|Lilrb4a|Mafb|Sfrp1	-3.453943154	0	7	0	0	-18.70854898	71.24
1	-5.082562884	GO:0032720	M1	1	0	GO Biological Processes	19	negative regulation of tumor necrosis factor production	19_GO:0048519 negative regulation of biological process	-5.082562884	12.57176471	8.035046059	21372	68	150	6	4	1.6	14727|14728|16000|16803|19261|83433	Lilrb4b|Lilrb4a|Igf1|Lbp|Sirpa|Trem2	-3.387658958	0	7	0	0	-18.70854898	71.24
1	-5.079676658	GO:2001185	M1	1	0	GO Biological Processes	19	regulation of CD8-positive, alpha-beta T cell activation	19_GO:0002376 immune system process	-5.079676658	29.99578947	10.63034073	21372	19	150	4	2.666666667	1.31543543	12394|14727|14728|16362	Runx1|Lilrb4b|Lilrb4a|Irf1	-3.385954487	0	7	0	0	-18.70854898	71.24
1	-5.065602377	GO:0045589	M1	1	0	GO Biological Processes	19	regulation of regulatory T cell differentiation	19_GO:0002376 immune system process	-5.065602377	17.81	8.94636923	21372	40	150	5	3.333333333	1.465656218	12505|13024|14727|14728|16362	Cd44|Ctla2a|Lilrb4b|Lilrb4a|Irf1	-3.375406297	0	7	0	0	-18.70854898	71.24
1	-5.045557192	GO:1903556	M1	1	0	GO Biological Processes	19	negative regulation of tumor necrosis factor superfamily cytokine production	19_GO:0048519 negative regulation of biological process	-5.045557192	12.38956522	7.966658555	21372	69	150	6	4	1.6	14727|14728|16000|16803|19261|83433	Lilrb4b|Lilrb4a|Igf1|Lbp|Sirpa|Trem2	-3.358858805	0	7	0	0	-18.70854898	71.24
1	-4.810965299	GO:0032693	M1	1	0	GO Biological Processes	19	negative regulation of interleukin-10 production	19_GO:0048519 negative regulation of biological process	-4.810965299	25.90545455	9.825887099	21372	22	150	4	2.666666667	1.31543543	14130|14727|14728|22177	Fcgr2b|Lilrb4b|Lilrb4a|Tyrobp	-3.155621363	0	7	0	0	-18.70854898	71.24
1	-4.80212055	GO:0002704	M1	1	0	GO Biological Processes	19	negative regulation of leukocyte mediated immunity	19_GO:0002376 immune system process	-4.80212055	11.24842105	7.524534428	21372	76	150	6	4	1.6	14130|14727|14728|15368|19264|20375	Fcgr2b|Lilrb4b|Lilrb4a|Hmox1|Ptprc|Spi1	-3.147855607	0	7	0	0	-18.70854898	71.24
1	-4.732972678	GO:2001187	M1	1	0	GO Biological Processes	19	positive regulation of CD8-positive, alpha-beta T cell activation	19_GO:0002376 immune system process	-4.732972678	53.43	12.46948345	21372	8	150	3	2	1.143095213	12394|14727|14728	Runx1|Lilrb4b|Lilrb4a	-3.088299905	0	7	0	0	-18.70854898	71.24
1	-4.715183127	GO:0002701	M1	1	0	GO Biological Processes	19	negative regulation of production of molecular mediator of immune response	19_GO:0002376 immune system process	-4.715183127	15.15744681	8.168724406	21372	47	150	5	3.333333333	1.465656218	14130|14727|14728|15368|77125	Fcgr2b|Lilrb4b|Lilrb4a|Hmox1|Il33	-3.073661234	0	7	0	0	-18.70854898	71.24
1	-4.58020411	GO:0050860	M1	1	0	GO Biological Processes	19	negative regulation of T cell receptor signaling pathway	19_GO:0002376 immune system process	-4.58020411	22.7968	9.167675133	21372	25	150	4	2.666666667	1.31543543	14727|14728|16792|16854	Lilrb4b|Lilrb4a|Laptm5|Lgals3	-2.962108231	0	7	0	0	-18.70854898	71.24
1	-4.58020411	GO:1900016	M1	1	0	GO Biological Processes	19	negative regulation of cytokine production involved in inflammatory response	19_GO:0048519 negative regulation of biological process	-4.58020411	22.7968	9.167675133	21372	25	150	4	2.666666667	1.31543543	14727|14728|19261|83433	Lilrb4b|Lilrb4a|Sirpa|Trem2	-2.962108231	0	7	0	0	-18.70854898	71.24
1	-4.559124411	GO:0002667	M1	1	0	GO Biological Processes	19	regulation of T cell anergy	19_GO:0002376 immune system process	-4.559124411	47.49333333	11.72858758	21372	9	150	3	2	1.143095213	12394|14727|14728	Runx1|Lilrb4b|Lilrb4a	-2.946937391	0	7	0	0	-18.70854898	71.24
1	-4.559124411	GO:0002911	M1	1	0	GO Biological Processes	19	regulation of lymphocyte anergy	19_GO:0002376 immune system process	-4.559124411	47.49333333	11.72858758	21372	9	150	3	2	1.143095213	12394|14727|14728	Runx1|Lilrb4b|Lilrb4a	-2.946937391	0	7	0	0	-18.70854898	71.24
1	-4.559124411	GO:0043376	M1	1	0	GO Biological Processes	19	regulation of CD8-positive, alpha-beta T cell differentiation	19_GO:0002376 immune system process	-4.559124411	47.49333333	11.72858758	21372	9	150	3	2	1.143095213	12394|14727|14728	Runx1|Lilrb4b|Lilrb4a	-2.946937391	0	7	0	0	-18.70854898	71.24
1	-4.510024175	GO:0032703	M1	1	0	GO Biological Processes	19	negative regulation of interleukin-2 production	19_GO:0048519 negative regulation of biological process	-4.510024175	21.92	8.973358074	21372	26	150	4	2.666666667	1.31543543	14727|14728|16792|19264	Lilrb4b|Lilrb4a|Laptm5|Ptprc	-2.903666699	0	7	0	0	-18.70854898	71.24
1	-4.198684236	GO:0050858	M1	1	0	GO Biological Processes	19	negative regulation of antigen receptor-mediated signaling pathway	19_GO:0002376 immune system process	-4.198684236	18.38451613	8.14331	21372	31	150	4	2.666666667	1.31543543	14727|14728|16792|16854	Lilrb4b|Lilrb4a|Laptm5|Lgals3	-2.636343589	0	7	0	0	-18.70854898	71.24
1	-4.147705788	GO:0002664	M1	1	0	GO Biological Processes	19	regulation of T cell tolerance induction	19_GO:0002376 immune system process	-4.147705788	35.62	10.08514064	21372	12	150	3	2	1.143095213	12394|14727|14728	Runx1|Lilrb4b|Lilrb4a	-2.59399951	0	7	0	0	-18.70854898	71.24
1	-4.126732283	GO:1900015	M1	1	0	GO Biological Processes	19	regulation of cytokine production involved in inflammatory response	19_GO:0032501 multicellular organismal process	-4.126732283	11.49032258	6.954371064	21372	62	150	5	3.333333333	1.465656218	14727|14728|16193|19261|83433	Lilrb4b|Lilrb4a|Il6|Sirpa|Trem2	-2.578430794	0	7	0	0	-18.70854898	71.24
1	-4.089311682	GO:0032691	M1	1	0	GO Biological Processes	19	negative regulation of interleukin-1 beta production	19_GO:0048519 negative regulation of biological process	-4.089311682	17.27030303	7.863764092	21372	33	150	4	2.666666667	1.31543543	14727|14728|16000|83433	Lilrb4b|Lilrb4a|Igf1|Trem2	-2.549072979	0	7	0	0	-18.70854898	71.24
1	-3.996293004	GO:0050854	M1	1	0	GO Biological Processes	19	regulation of antigen receptor-mediated signaling pathway	19_GO:0002376 immune system process	-3.996293004	10.79393939	6.69951425	21372	66	150	5	3.333333333	1.465656218	14727|14728|16792|16854|19264	Lilrb4b|Lilrb4a|Laptm5|Lgals3|Ptprc	-2.472321914	0	7	0	0	-18.70854898	71.24
1	-3.986981104	GO:0032682	M1	1	0	GO Biological Processes	19	negative regulation of chemokine production	19_GO:0048519 negative regulation of biological process	-3.986981104	16.28342857	7.607693927	21372	35	150	4	2.666666667	1.31543543	14727|14728|16193|19261	Lilrb4b|Lilrb4a|Il6|Sirpa	-2.463807617	0	7	0	0	-18.70854898	71.24
1	-3.838835518	GO:0002638	M1	1	0	GO Biological Processes	19	negative regulation of immunoglobulin production	19_GO:0002376 immune system process	-3.838835518	28.496	8.955914141	21372	15	150	3	2	1.143095213	14130|14728|77125	Fcgr2b|Lilrb4a|Il33	-2.343441661	0	7	0	0	-18.70854898	71.24
1	-3.75089696	GO:0046007	M1	1	0	GO Biological Processes	19	negative regulation of activated T cell proliferation	19_GO:0002376 immune system process	-3.75089696	26.715	8.650704167	21372	16	150	3	2	1.143095213	14727|14728|16792	Lilrb4b|Lilrb4a|Laptm5	-2.265113415	0	7	0	0	-18.70854898	71.24
1	-3.714688783	GO:0032692	M1	1	0	GO Biological Processes	19	negative regulation of interleukin-1 production	19_GO:0048519 negative regulation of biological process	-3.714688783	13.9004878	6.951161033	21372	41	150	4	2.666666667	1.31543543	14727|14728|16000|83433	Lilrb4b|Lilrb4a|Igf1|Trem2	-2.235436105	0	7	0	0	-18.70854898	71.24
1	-3.714688783	GO:0032743	M1	1	0	GO Biological Processes	19	positive regulation of interleukin-2 production	19_GO:0048518 positive regulation of biological process	-3.714688783	13.9004878	6.951161033	21372	41	150	4	2.666666667	1.31543543	12394|12522|16176|19264	Runx1|Cd83|Il1b|Ptprc	-2.235436105	0	7	0	0	-18.70854898	71.24
1	-3.673586219	GO:0032689	M1	1	0	GO Biological Processes	19	negative regulation of type II interferon production	19_GO:0048519 negative regulation of biological process	-3.673586219	13.56952381	6.855086496	21372	42	150	4	2.666666667	1.31543543	14727|14728|16792|77125	Lilrb4b|Lilrb4a|Laptm5|Il33	-2.198633522	0	7	0	0	-18.70854898	71.24
1	-3.594514499	GO:0045671	M1	1	0	GO Biological Processes	19	negative regulation of osteoclast differentiation	19_GO:0002376 immune system process	-3.594514499	12.95272727	6.672416982	21372	44	150	4	2.666666667	1.31543543	14727|14728|16658|20377	Lilrb4b|Lilrb4a|Mafb|Sfrp1	-2.13370257	0	7	0	0	-18.70854898	71.24
1	-3.594514499	GO:0046006	M1	1	0	GO Biological Processes	19	regulation of activated T cell proliferation	19_GO:0002376 immune system process	-3.594514499	12.95272727	6.672416982	21372	44	150	4	2.666666667	1.31543543	14727|14728|16000|16792	Lilrb4b|Lilrb4a|Igf1|Laptm5	-2.13370257	0	7	0	0	-18.70854898	71.24
1	-3.575492411	GO:0042130	M1	1	0	GO Biological Processes	19	negative regulation of T cell proliferation	19_GO:0002376 immune system process	-3.575492411	8.795061728	5.909203341	21372	81	150	5	3.333333333	1.465656218	12505|14727|14728|14960|16792	Cd44|Lilrb4b|Lilrb4a|H2-Aa|Laptm5	-2.118718089	0	7	0	0	-18.70854898	71.24
1	-3.451125342	GO:0002643	M1	1	0	GO Biological Processes	19	regulation of tolerance induction	19_GO:0002376 immune system process	-3.451125342	21.372	7.662919822	21372	20	150	3	2	1.143095213	12394|14727|14728	Runx1|Lilrb4b|Lilrb4a	-2.015681186	0	7	0	0	-18.70854898	71.24
1	-3.412979336	GO:0050856	M1	1	0	GO Biological Processes	19	regulation of T cell receptor signaling pathway	19_GO:0002376 immune system process	-3.412979336	11.63102041	6.263451732	21372	49	150	4	2.666666667	1.31543543	14727|14728|16792|16854	Lilrb4b|Lilrb4a|Laptm5|Lgals3	-1.985918259	0	7	0	0	-18.70854898	71.24
1	-3.386413079	GO:0032674	M1	1	0	GO Biological Processes	19	regulation of interleukin-5 production	19_GO:0032501 multicellular organismal process	-3.386413079	20.35428571	7.460064487	21372	21	150	3	2	1.143095213	14727|14728|77125	Lilrb4b|Lilrb4a|Il33	-1.961899191	0	7	0	0	-18.70854898	71.24
1	-3.250820581	GO:0032715	M1	1	0	GO Biological Processes	19	negative regulation of interleukin-6 production	19_GO:0048519 negative regulation of biological process	-3.250820581	10.55407407	5.909859439	21372	54	150	4	2.666666667	1.31543543	14727|14728|19261|96875	Lilrb4b|Lilrb4a|Sirpa|Prg4	-1.841283849	0	7	0	0	-18.70854898	71.24
1	-3.157467859	GO:0002710	M1	1	0	GO Biological Processes	19	negative regulation of T cell mediated immunity	19_GO:0002376 immune system process	-3.157467859	17.0976	6.770607025	21372	25	150	3	2	1.143095213	14727|14728|19264	Lilrb4b|Lilrb4a|Ptprc	-1.757636435	0	7	0	0	-18.70854898	71.24
1	-3.104499957	GO:0043124	M1	1	0	GO Biological Processes	19	negative regulation of canonical NF-kappaB signal transduction	19_GO:0048519 negative regulation of biological process	-3.104499957	9.659661017	5.599761132	21372	59	150	4	2.666666667	1.31543543	14727|14728|18035|83433	Lilrb4b|Lilrb4a|Nfkbia|Trem2	-1.712986329	0	7	0	0	-18.70854898	71.24
1	-3.057531018	GO:0061099	M1	1	0	GO Biological Processes	19	negative regulation of protein tyrosine kinase activity	19_GO:0048519 negative regulation of biological process	-3.057531018	15.83111111	6.482945754	21372	27	150	3	2	1.143095213	14727|14728|19264	Lilrb4b|Lilrb4a|Ptprc	-1.671862626	0	7	0	0	-18.70854898	71.24
1	-3.023179595	GO:0061097	M1	1	0	GO Biological Processes	19	regulation of protein tyrosine kinase activity	19_GO:0008152 metabolic process	-3.023179595	9.192258065	5.430910441	21372	62	150	4	2.666666667	1.31543543	12978|14727|14728|19264	Csf1r|Lilrb4b|Lilrb4a|Ptprc	-1.639827446	0	7	0	0	-18.70854898	71.24
1	-2.997043909	GO:0002707	M1	1	0	GO Biological Processes	19	negative regulation of lymphocyte mediated immunity	19_GO:0002376 immune system process	-2.997043909	9.046349206	5.377154479	21372	63	150	4	2.666666667	1.31543543	14130|14727|14728|19264	Fcgr2b|Lilrb4b|Lilrb4a|Ptprc	-1.616569799	0	7	0	0	-18.70854898	71.24
1	-2.838180575	GO:0043122	M1	1	0	GO Biological Processes	19	regulation of canonical NF-kappaB signal transduction	19_GO:0050896 response to stimulus	-2.838180575	4.208270042	4.175503572	21372	237	150	7	4.666666667	1.72218638	12491|14727|14728|16149|16176|18035|83433	Cd36|Lilrb4b|Lilrb4a|Cd74|Il1b|Nfkbia|Trem2	-1.477883772	0	7	0	0	-18.70854898	71.24
1	-2.725563193	GO:0002719	M1	1	0	GO Biological Processes	19	negative regulation of cytokine production involved in immune response	19_GO:0002376 immune system process	-2.725563193	12.21257143	5.581326936	21372	35	150	3	2	1.143095213	14727|14728|15368	Lilrb4b|Lilrb4a|Hmox1	-1.381920415	0	7	0	0	-18.70854898	71.24
1	-2.573849967	GO:0031623	M1	1	0	GO Biological Processes	19	receptor internalization	19_GO:0051179 localization	-2.573849967	6.950243902	4.538567094	21372	82	150	4	2.666666667	1.31543543	12491|14127|14727|14728	Cd36|Fcer1g|Lilrb4b|Lilrb4a	-1.25079372	0	7	0	0	-18.70854898	71.24
1	-2.53589464	mmu04662	M1	1	0	KEGG Pathway	24	B cell receptor signaling pathway - Mus musculus (house mouse)		-2.53589464	6.784761905	4.466039885	21372	84	150	4	2.666666667	1.31543543	14130|14727|14728|18035	Fcgr2b|Lilrb4b|Lilrb4a|Nfkbia	-1.218828757	0	7	0	0	-18.70854898	71.24
1	-2.411694926	GO:1900181	M1	1	0	GO Biological Processes	19	negative regulation of protein localization to nucleus	19_GO:0051179 localization	-2.411694926	9.498666667	4.79796488	21372	45	150	3	2	1.143095213	12491|14727|14728	Cd36|Lilrb4b|Lilrb4a	-1.106849727	0	7	0	0	-18.70854898	71.24
1	-2.28249591	GO:0032814	M1	1	0	GO Biological Processes	19	regulation of natural killer cell activation	19_GO:0002376 immune system process	-2.28249591	8.5488	4.492766506	21372	50	150	3	2	1.143095213	14728|16362|22177	Lilrb4a|Irf1|Tyrobp	-0.992341833	0	7	0	0	-18.70854898	71.24
1	-18.48358155	GO:0002697	M1	1	0	GO Biological Processes	19	regulation of immune effector process	19_GO:0002376 immune system process	-18.48358155	8.698778947	14.26565051	21372	475	150	29	19.33333333	3.224443679	12010|12266|12491|14127|14130|14131|14727|14728|14824|14825|14972|15368|16149|16176|16193|16362|16792|16803|16854|18636|19264|20296|20375|22177|56722|56744|77125|80859|83433	B2m|C3|Cd36|Fcer1g|Fcgr2b|Fcgr3|Lilrb4b|Lilrb4a|Grn|Cxcl1|H2-K1|Hmox1|Cd74|Il1b|Il6|Irf1|Laptm5|Lbp|Lgals3|Cfp|Ptprc|Ccl2|Spi1|Tyrobp|Litaf|Pf4|Il33|Nfkbiz|Trem2	-15.52504155	0	8	1	1	-18.48358155	106.86
1	-15.17297395	GO:0002699	M1	1	0	GO Biological Processes	19	positive regulation of immune effector process	19_GO:0002376 immune system process	-15.17297395	9.888201893	13.40388878	21372	317	150	22	14.66666667	2.888546988	12010|12266|12491|14127|14131|14728|14825|14972|16149|16176|16193|16362|16792|16803|18636|19264|20296|20375|22177|77125|80859|83433	B2m|C3|Cd36|Fcer1g|Fcgr3|Lilrb4a|Cxcl1|H2-K1|Cd74|Il1b|Il6|Irf1|Laptm5|Lbp|Cfp|Ptprc|Ccl2|Spi1|Tyrobp|Il33|Nfkbiz|Trem2	-12.61564876	0	8	0	0	-18.48358155	106.86
1	-13.7262698	GO:0002819	M1	1	0	GO Biological Processes	19	regulation of adaptive immune response	19_GO:0002376 immune system process	-13.7262698	10.65795276	13.01788524	21372	254	150	19	12.66666667	2.715661027	12010|12266|12505|14127|14130|14131|14727|14728|14961|14972|16149|16176|16193|16362|19264|56744|77125|80859|83433	B2m|C3|Cd44|Fcer1g|Fcgr2b|Fcgr3|Lilrb4b|Lilrb4a|H2-Ab1|H2-K1|Cd74|Il1b|Il6|Irf1|Ptprc|Pf4|Il33|Nfkbiz|Trem2	-11.2590915	0	8	0	0	-18.48358155	106.86
1	-11.99126421	GO:0002822	M1	1	0	GO Biological Processes	19	regulation of adaptive immune response based on somatic recombination of immune receptors built from immunoglobulin superfamily domains	19_GO:0002376 immune system process	-11.99126421	10.17714286	11.96933482	21372	238	150	17	11.33333333	2.588292731	12010|12266|14127|14130|14131|14727|14728|14961|14972|16176|16193|16362|19264|56744|77125|80859|83433	B2m|C3|Fcer1g|Fcgr2b|Fcgr3|Lilrb4b|Lilrb4a|H2-Ab1|H2-K1|Il1b|Il6|Irf1|Ptprc|Pf4|Il33|Nfkbiz|Trem2	-9.661113147	0	8	0	0	-18.48358155	106.86
1	-10.16544697	GO:0002703	M1	1	0	GO Biological Processes	19	regulation of leukocyte mediated immunity	19_GO:0002376 immune system process	-10.16544697	7.813419355	10.15923623	21372	310	150	17	11.33333333	2.588292731	12010|12266|14127|14130|14131|14727|14728|14825|14972|15368|16176|16193|19264|20296|20375|22177|83433	B2m|C3|Fcer1g|Fcgr2b|Fcgr3|Lilrb4b|Lilrb4a|Cxcl1|H2-K1|Hmox1|Il1b|Il6|Ptprc|Ccl2|Spi1|Tyrobp|Trem2	-7.974062841	0	8	0	0	-18.48358155	106.86
1	-9.452691695	GO:0002821	M1	1	0	GO Biological Processes	19	positive regulation of adaptive immune response	19_GO:0002376 immune system process	-9.452691695	10.52409091	10.66639855	21372	176	150	13	8.666666667	2.297180236	12010|12266|12505|14127|14131|14961|14972|16149|16176|16193|19264|80859|83433	B2m|C3|Cd44|Fcer1g|Fcgr3|H2-Ab1|H2-K1|Cd74|Il1b|Il6|Ptprc|Nfkbiz|Trem2	-7.323455474	0	8	0	0	-18.48358155	106.86
1	-8.903647028	GO:0002705	M1	1	0	GO Biological Processes	19	positive regulation of leukocyte mediated immunity	19_GO:0002376 immune system process	-8.903647028	9.498666667	10.02307038	21372	195	150	13	8.666666667	2.297180236	12010|12266|14127|14131|14825|14972|16176|16193|19264|20296|20375|22177|83433	B2m|C3|Fcer1g|Fcgr3|Cxcl1|H2-K1|Il1b|Il6|Ptprc|Ccl2|Spi1|Tyrobp|Trem2	-6.831597759	0	8	0	0	-18.48358155	106.86
1	-7.529161944	GO:0002824	M1	1	0	GO Biological Processes	19	positive regulation of adaptive immune response based on somatic recombination of immune receptors built from immunoglobulin superfamily domains	19_GO:0002376 immune system process	-7.529161944	9.329047619	9.111837894	21372	168	150	11	7.333333333	2.128466671	12010|12266|14127|14131|14961|14972|16176|16193|19264|80859|83433	B2m|C3|Fcer1g|Fcgr3|H2-Ab1|H2-K1|Il1b|Il6|Ptprc|Nfkbiz|Trem2	-5.552893183	0	8	0	0	-18.48358155	106.86
1	-6.907871551	GO:0002675	M1	1	0	GO Biological Processes	19	positive regulation of acute inflammatory response	19_GO:0048518 positive regulation of biological process	-6.907871551	25.14352941	11.84481432	21372	34	150	6	4	1.6	11690|12266|14127|14131|16176|16193	Alox5ap|C3|Fcer1g|Fcgr3|Il1b|Il6	-4.992693835	0	8	0	0	-18.48358155	106.86
1	-6.897050593	GO:0002673	M1	1	0	GO Biological Processes	19	regulation of acute inflammatory response	19_GO:0050896 response to stimulus	-6.897050593	17.81	10.58945887	21372	56	150	7	4.666666667	1.72218638	11690|12266|14127|14130|14131|16176|16193	Alox5ap|C3|Fcer1g|Fcgr2b|Fcgr3|Il1b|Il6	-4.989541063	0	8	0	0	-18.48358155	106.86
1	-6.891379145	GO:0002706	M1	1	0	GO Biological Processes	19	regulation of lymphocyte mediated immunity	19_GO:0002376 immune system process	-6.891379145	7.153807531	8.043168731	21372	239	150	12	8	2.215099697	12010|12266|14127|14130|14131|14727|14728|14972|16176|16193|19264|83433	B2m|C3|Fcer1g|Fcgr2b|Fcgr3|Lilrb4b|Lilrb4a|H2-K1|Il1b|Il6|Ptprc|Trem2	-4.985917595	0	8	0	0	-18.48358155	106.86
1	-5.870121772	GO:0150062	M1	1	0	GO Biological Processes	19	complement-mediated synapse pruning	19_GO:0009987 cellular process	-5.870121772	106.86	17.80101821	21372	4	150	3	2	1.143095213	12259|12266|83433	C1qa|C3|Trem2	-4.075934634	0	8	0	0	-18.48358155	106.86
1	-5.505487805	GO:0002708	M1	1	0	GO Biological Processes	19	positive regulation of lymphocyte mediated immunity	19_GO:0002376 immune system process	-5.505487805	7.587692308	7.228412005	21372	169	150	9	6	1.939071943	12010|12266|14127|14131|14972|16176|16193|19264|83433	B2m|C3|Fcer1g|Fcgr3|H2-K1|Il1b|Il6|Ptprc|Trem2	-3.741462153	0	8	0	0	-18.48358155	106.86
1	-5.237091562	GO:0002724	M1	1	0	GO Biological Processes	19	regulation of T cell cytokine production	19_GO:0002376 immune system process	-5.237091562	19.25405405	9.342836898	21372	37	150	5	3.333333333	1.465656218	12010|14727|14728|16176|16193	B2m|Lilrb4b|Lilrb4a|Il1b|Il6	-3.515114548	0	8	0	0	-18.48358155	106.86
1	-5.175642632	GO:0045917	M1	1	0	GO Biological Processes	19	positive regulation of complement activation	19_GO:0002376 immune system process	-5.175642632	71.24	14.46649804	21372	6	150	3	2	1.143095213	12266|16176|83433	C3|Il1b|Trem2	-3.46752264	0	8	0	0	-18.48358155	106.86
1	-5.175642632	GO:2000427	M1	1	0	GO Biological Processes	19	positive regulation of apoptotic cell clearance	19_GO:0051179 localization	-5.175642632	71.24	14.46649804	21372	6	150	3	2	1.143095213	12266|20296|83433	C3|Ccl2|Trem2	-3.46752264	0	8	0	0	-18.48358155	106.86
1	-4.732972678	GO:2000425	M1	1	0	GO Biological Processes	19	regulation of apoptotic cell clearance	19_GO:0051179 localization	-4.732972678	53.43	12.46948345	21372	8	150	3	2	1.143095213	12266|20296|83433	C3|Ccl2|Trem2	-3.088299905	0	8	0	0	-18.48358155	106.86
1	-4.7303632	GO:0002922	M1	1	0	GO Biological Processes	19	positive regulation of humoral immune response	19_GO:0002376 immune system process	-4.7303632	24.77913043	9.592592928	21372	23	150	4	2.666666667	1.31543543	12266|16176|19264|83433	C3|Il1b|Ptprc|Trem2	-3.087793552	0	8	0	0	-18.48358155	106.86
1	-4.627122733	GO:0002709	M1	1	0	GO Biological Processes	19	regulation of T cell mediated immunity	19_GO:0002376 immune system process	-4.627122733	8.242644628	6.716841071	21372	121	150	7	4.666666667	1.72218638	12010|14727|14728|14972|16176|16193|19264	B2m|Lilrb4b|Lilrb4a|H2-K1|Il1b|Il6|Ptprc	-2.995405827	0	8	0	0	-18.48358155	106.86
1	-4.457850902	GO:0002920	M1	1	0	GO Biological Processes	19	regulation of humoral immune response	19_GO:0002376 immune system process	-4.457850902	13.44150943	7.624168567	21372	53	150	5	3.333333333	1.465656218	12266|14130|16176|19264|83433	C3|Fcgr2b|Il1b|Ptprc|Trem2	-2.856292309	0	8	0	0	-18.48358155	106.86
1	-3.938194586	GO:0010574	M1	1	0	GO Biological Processes	19	regulation of vascular endothelial growth factor production	19_GO:0032501 multicellular organismal process	-3.938194586	15.83111111	7.487439637	21372	36	150	4	2.666666667	1.31543543	12266|16176|16193|20296	C3|Il1b|Il6|Ccl2	-2.423068069	0	8	0	0	-18.48358155	106.86
1	-3.319139047	GO:0002711	M1	1	0	GO Biological Processes	19	positive regulation of T cell mediated immunity	19_GO:0002376 immune system process	-3.319139047	7.743478261	5.449503806	21372	92	150	5	3.333333333	1.465656218	12010|14972|16176|16193|19264	B2m|H2-K1|Il1b|Il6|Ptprc	-1.902801836	0	8	0	0	-18.48358155	106.86
1	-3.157467859	GO:0030449	M1	1	0	GO Biological Processes	19	regulation of complement activation	19_GO:0002376 immune system process	-3.157467859	17.0976	6.770607025	21372	25	150	3	2	1.143095213	12266|16176|83433	C3|Il1b|Trem2	-1.757636435	0	8	0	0	-18.48358155	106.86
1	-3.106453302	GO:0002726	M1	1	0	GO Biological Processes	19	positive regulation of T cell cytokine production	19_GO:0002376 immune system process	-3.106453302	16.44	6.622784353	21372	26	150	3	2	1.143095213	12010|16176|16193	B2m|Il1b|Il6	-1.7143508	0	8	0	0	-18.48358155	106.86
1	-3.010542515	GO:0010575	M1	1	0	GO Biological Processes	19	positive regulation of vascular endothelial growth factor production	19_GO:0048518 positive regulation of biological process	-3.010542515	15.26571429	6.350377281	21372	28	150	3	2	1.143095213	12266|16176|16193	C3|Il1b|Il6	-1.628343871	0	8	0	0	-18.48358155	106.86
1	-17.74074265	GO:0050778	M1	1	0	GO Biological Processes	19	positive regulation of immune response	19_GO:0002376 immune system process	-17.74074265	6.755517241	12.97838382	21372	696	150	33	22	3.382306905	11537|12010|12259|12260|12262|12266|12268|12475|12491|12505|13057|14127|14131|14960|14961|14969|14972|16149|16176|16193|16362|16803|18035|18636|19264|20375|22177|23880|54445|77125|80859|83433|226691	Cfd|B2m|C1qa|C1qb|C1qc|C3|C4b|Cd14|Cd36|Cd44|Cyba|Fcer1g|Fcgr3|H2-Aa|H2-Ab1|H2-Eb1|H2-K1|Cd74|Il1b|Il6|Irf1|Lbp|Nfkbia|Cfp|Ptprc|Spi1|Tyrobp|Fyb1|Unc93b1|Il33|Nfkbiz|Trem2|Ifi207	-14.8613839	0	9	1	1	-17.74074265	89.05
1	-15.95356253	GO:0002252	M1	1	0	GO Biological Processes	19	immune effector process	19_GO:0002376 immune system process	-15.95356253	7.360590406	12.61006528	21372	542	150	28	18.66666667	3.181427585	11537|12010|12259|12260|12262|12266|12268|12721|13032|14127|14130|14131|14824|14961|14972|15894|16149|16193|16803|18636|18826|20375|20556|22177|54445|77125|80859|83433	Cfd|B2m|C1qa|C1qb|C1qc|C3|C4b|Coro1a|Ctsc|Fcer1g|Fcgr2b|Fcgr3|Grn|H2-Ab1|H2-K1|Icam1|Cd74|Il6|Lbp|Cfp|Lcp1|Spi1|Slfn2|Tyrobp|Unc93b1|Il33|Nfkbiz|Trem2	-13.29605254	0	9	0	0	-17.74074265	89.05
1	-14.09741213	GO:0045087	M1	1	0	GO Biological Processes	19	innate immune response	19_GO:0044419 biological process involved in interspecies interaction between organisms	-14.09741213	5.691611185	11.00403637	21372	751	150	30	20	3.265986324	11537|12010|12259|12260|12262|12266|12475|12721|12978|13057|13058|14127|14960|14961|14969|16149|16362|16803|16854|17392|17476|17533|18636|18712|19261|20296|54445|66102|83433|100034251	Cfd|B2m|C1qa|C1qb|C1qc|C3|Cd14|Coro1a|Csf1r|Cyba|Cybb|Fcer1g|H2-Aa|H2-Ab1|H2-Eb1|Cd74|Irf1|Lbp|Lgals3|Mmp3|Mpeg1|Mrc1|Cfp|Pim1|Sirpa|Ccl2|Unc93b1|Cxcl16|Trem2|Wfdc17	-11.60127014	0	9	0	0	-17.74074265	89.05
1	-11.0380955	GO:0002449	M1	1	0	GO Biological Processes	19	lymphocyte mediated immunity	19_GO:0002376 immune system process	-11.0380955	8.141714286	10.73555241	21372	315	150	18	12	2.653299832	12010|12259|12260|12262|12266|12268|12721|13032|14127|14130|14131|14961|14972|15894|16149|20556|54445|80859	B2m|C1qa|C1qb|C1qc|C3|C4b|Coro1a|Ctsc|Fcer1g|Fcgr2b|Fcgr3|H2-Ab1|H2-K1|Icam1|Cd74|Slfn2|Unc93b1|Nfkbiz	-8.765297241	0	9	0	0	-17.74074265	89.05
1	-10.70305625	GO:0002460	M1	1	0	GO Biological Processes	19	adaptive immune response based on somatic recombination of immune receptors built from immunoglobulin superfamily domains	19_GO:0002376 immune system process	-10.70305625	7.771636364	10.42250199	21372	330	150	18	12	2.653299832	12010|12259|12260|12262|12266|12268|13032|14127|14130|14131|14961|14972|15894|16149|16193|20556|54445|80859	B2m|C1qa|C1qb|C1qc|C3|C4b|Ctsc|Fcer1g|Fcgr2b|Fcgr3|H2-Ab1|H2-K1|Icam1|Cd74|Il6|Slfn2|Unc93b1|Nfkbiz	-8.452086427	0	9	0	0	-17.74074265	89.05
1	-10.66404105	mmu04936	M1	1	0	KEGG Pathway	24	Alcoholic liver disease - Mus musculus (house mouse)		-10.66404105	13.1364539	12.15572981	21372	141	150	13	8.666666667	2.297180236	12259|12260|12262|12266|12268|12475|14825|16176|16193|16803|18035|20249|20310	C1qa|C1qb|C1qc|C3|C4b|Cd14|Cxcl1|Il1b|Il6|Lbp|Nfkbia|Scd1|Cxcl2	-8.425660363	0	9	0	0	-17.74074265	89.05
1	-10.50180682	GO:0002250	M1	1	0	GO Biological Processes	19	adaptive immune response	19_GO:0002376 immune system process	-10.50180682	6.143901437	9.653944013	21372	487	150	21	14	2.833137248	12010|12259|12260|12262|12266|12268|13032|14127|14130|14131|14960|14961|14969|14972|15894|16149|16193|17476|20556|54445|80859	B2m|C1qa|C1qb|C1qc|C3|C4b|Ctsc|Fcer1g|Fcgr2b|Fcgr3|H2-Aa|H2-Ab1|H2-Eb1|H2-K1|Icam1|Cd74|Il6|Mpeg1|Slfn2|Unc93b1|Nfkbiz	-8.287559806	0	9	0	0	-17.74074265	89.05
1	-10.28128747	R-MMU-166663	M1	1	0	Reactome Gene Sets	6	Initial triggering of complement		-10.28128747	49.868	18.38167906	21372	20	150	7	4.666666667	1.72218638	11537|12259|12260|12262|12266|12268|18636	Cfd|C1qa|C1qb|C1qc|C3|C4b|Cfp	-8.078622332	0	9	0	0	-17.74074265	89.05
1	-9.966101877	mmu05150	M1	1	0	KEGG Pathway	24	Staphylococcus aureus infection - Mus musculus (house mouse)		-9.966101877	13.3575	11.78914622	21372	128	150	12	8	2.215099697	11537|12259|12260|12262|12266|12268|14130|14131|14960|14961|14969|15894	Cfd|C1qa|C1qb|C1qc|C3|C4b|Fcgr2b|Fcgr3|H2-Aa|H2-Ab1|H2-Eb1|Icam1	-7.796436999	0	9	0	0	-17.74074265	89.05
1	-9.719974557	GO:0002443	M1	1	0	GO Biological Processes	19	leukocyte mediated immunity	19_GO:0002376 immune system process	-9.719974557	6.766860158	9.523282532	21372	379	150	18	12	2.653299832	12010|12259|12260|12262|12266|12268|12721|13032|14127|14130|14131|14961|14972|15894|16149|20556|54445|80859	B2m|C1qa|C1qb|C1qc|C3|C4b|Coro1a|Ctsc|Fcer1g|Fcgr2b|Fcgr3|H2-Ab1|H2-K1|Icam1|Cd74|Slfn2|Unc93b1|Nfkbiz	-7.567614537	0	9	0	0	-17.74074265	89.05
1	-9.416573936	WP3626	M1	1	0	WikiPathways	27	Microglia pathogen phagocytosis pathway		-9.416573936	27.80097561	14.44115138	21372	41	150	8	5.333333333	1.834645995	12259|12260|12262|13057|13058|14127|22177|83433	C1qa|C1qb|C1qc|Cyba|Cybb|Fcer1g|Tyrobp|Trem2	-7.290542854	0	9	0	0	-17.74074265	89.05
1	-9.057013136	GO:0098883	M1	1	0	GO Biological Processes	19	synapse pruning	19_GO:0009987 cellular process	-9.057013136	89.05	20.94102647	21372	8	150	5	3.333333333	1.465656218	12259|12260|12262|12266|83433	C1qa|C1qb|C1qc|C3|Trem2	-6.961796002	0	9	0	0	-17.74074265	89.05
1	-8.457450078	mmu05133	M1	1	0	KEGG Pathway	24	Pertussis - Mus musculus (house mouse)		-8.457450078	16.65350649	11.56866046	21372	77	150	9	6	1.939071943	12259|12260|12262|12266|12268|12475|16176|16193|16362	C1qa|C1qb|C1qc|C3|C4b|Cd14|Il1b|Il6|Irf1	-6.412723937	0	9	0	0	-17.74074265	89.05
1	-8.147944447	GO:0150146	M1	1	0	GO Biological Processes	19	cell junction disassembly	19_GO:0009987 cellular process	-8.147944447	64.76363636	17.78375741	21372	11	150	5	3.333333333	1.465656218	12259|12260|12262|12266|83433	C1qa|C1qb|C1qc|C3|Trem2	-6.123902904	0	9	0	0	-17.74074265	89.05
1	-7.508380948	R-MMU-166658	M1	1	0	Reactome Gene Sets	6	Complement cascade		-7.508380948	21.68173913	11.80527656	21372	46	150	7	4.666666667	1.72218638	11537|12259|12260|12262|12266|12268|18636	Cfd|C1qa|C1qb|C1qc|C3|C4b|Cfp	-5.536612689	0	9	0	0	-17.74074265	89.05
1	-7.332684784	mmu05142	M1	1	0	KEGG Pathway	24	Chagas disease - Mus musculus (house mouse)		-7.332684784	12.44970874	9.792744247	21372	103	150	9	6	1.939071943	12259|12260|12262|12266|16176|16193|18035|20296|20302	C1qa|C1qb|C1qc|C3|Il1b|Il6|Nfkbia|Ccl2|Ccl3	-5.37414479	0	9	0	0	-17.74074265	89.05
1	-7.035798385	WP200	M1	1	0	WikiPathways	27	Complement activation classical pathway		-7.035798385	41.90588235	14.18486916	21372	17	150	5	3.333333333	1.465656218	12259|12260|12262|12266|12268	C1qa|C1qb|C1qc|C3|C4b	-5.106642169	0	9	0	0	-17.74074265	89.05
1	-6.952498306	GO:0006956	M1	1	0	GO Biological Processes	19	complement activation	19_GO:0002376 immune system process	-6.952498306	18.13381818	10.69639304	21372	55	150	7	4.666666667	1.72218638	11537|12259|12260|12262|12266|12268|18636	Cfd|C1qa|C1qb|C1qc|C3|C4b|Cfp	-5.035350998	0	9	0	0	-17.74074265	89.05
1	-6.7520407	R-MMU-977606	M1	1	0	Reactome Gene Sets	6	Regulation of Complement cascade		-6.7520407	23.74666667	11.48358288	21372	36	150	6	4	1.6	12259|12260|12262|12266|12268|18636	C1qa|C1qb|C1qc|C3|C4b|Cfp	-4.863538572	0	9	0	0	-17.74074265	89.05
1	-6.152024129	mmu05171	M1	1	0	KEGG Pathway	24	Coronavirus disease - COVID-19 - Mus musculus (house mouse)		-6.152024129	5.545628743	7.039306366	21372	334	150	13	8.666666667	2.297180236	11537|12259|12260|12262|12266|12268|13058|14131|16176|16193|17392|18035|20296	Cfd|C1qa|C1qb|C1qc|C3|C4b|Cybb|Fcgr3|Il1b|Il6|Mmp3|Nfkbia|Ccl2	-4.323817903	0	9	0	0	-17.74074265	89.05
1	-6.075987336	GO:0016064	M1	1	0	GO Biological Processes	19	immunoglobulin mediated immune response	19_GO:0002376 immune system process	-6.075987336	6.697777778	7.367945175	21372	234	150	11	7.333333333	2.128466671	12259|12260|12262|12266|12268|14127|14130|14131|14961|16149|80859	C1qa|C1qb|C1qc|C3|C4b|Fcer1g|Fcgr2b|Fcgr3|H2-Ab1|Cd74|Nfkbiz	-4.254167909	0	9	0	0	-17.74074265	89.05
1	-5.98576491	GO:0019724	M1	1	0	GO Biological Processes	19	B cell mediated immunity	19_GO:0002376 immune system process	-5.98576491	6.557656904	7.263986077	21372	239	150	11	7.333333333	2.128466671	12259|12260|12262|12266|12268|14127|14130|14131|14961|16149|80859	C1qa|C1qb|C1qc|C3|C4b|Fcer1g|Fcgr2b|Fcgr3|H2-Ab1|Cd74|Nfkbiz	-4.170239717	0	9	0	0	-17.74074265	89.05
1	-5.934807705	mmu05322	M1	1	0	KEGG Pathway	24	Systemic lupus erythematosus - Mus musculus (house mouse)		-5.934807705	8.5488	7.800012348	21372	150	150	9	6	1.939071943	12259|12260|12262|12266|12268|14131|14960|14961|14969	C1qa|C1qb|C1qc|C3|C4b|Fcgr3|H2-Aa|H2-Ab1|H2-Eb1	-4.134520413	0	9	0	0	-17.74074265	89.05
1	-4.934848971	R-MMU-173623	M1	1	0	Reactome Gene Sets	6	Classical antibody-mediated complement activation		-4.934848971	61.06285714	13.36190733	21372	7	150	3	2	1.143095213	12259|12260|12262	C1qa|C1qb|C1qc	-3.260739711	0	9	0	0	-17.74074265	89.05
1	-4.276051069	mmu04610	M1	1	0	KEGG Pathway	24	Complement and coagulation cascades - Mus musculus (house mouse)		-4.276051069	9.094468085	6.61228762	21372	94	150	6	4	1.6	11537|12259|12260|12262|12266|12268	Cfd|C1qa|C1qb|C1qc|C3|C4b	-2.702222818	0	9	0	0	-17.74074265	89.05
1	-3.933506754	R-MMU-166786	M1	1	0	Reactome Gene Sets	6	Creation of C4 and C2 activators		-3.933506754	30.53142857	9.29251091	21372	14	150	3	2	1.143095213	12259|12260|12262	C1qa|C1qb|C1qc	-2.423068069	0	9	0	0	-17.74074265	89.05
1	-3.890872328	GO:0006958	M1	1	0	GO Biological Processes	19	complement activation, classical pathway	19_GO:0002376 immune system process	-3.890872328	15.40324324	7.371905004	21372	37	150	4	2.666666667	1.31543543	12259|12260|12262|12266	C1qa|C1qb|C1qc|C3	-2.385650674	0	9	0	0	-17.74074265	89.05
1	-3.840723993	mmu04148	M1	1	0	KEGG Pathway	24	Efferocytosis - Mus musculus (house mouse)		-3.840723993	6.194782609	5.562431048	21372	161	150	7	4.666666667	1.72218638	11303|12259|12260|12262|12491|19261|21825	Abca1|C1qa|C1qb|C1qc|Cd36|Sirpa|Thbs1	-2.343441661	0	9	0	0	-17.74074265	89.05
1	-3.714688783	WP1496	M1	1	0	WikiPathways	27	Oxidative damage response		-3.714688783	13.9004878	6.951161033	21372	41	150	4	2.666666667	1.31543543	12259|12260|12262|12268	C1qa|C1qb|C1qc|C4b	-2.235436105	0	9	0	0	-17.74074265	89.05
1	-3.633545018	GO:0002455	M1	1	0	GO Biological Processes	19	humoral immune response mediated by circulating immunoglobulin	19_GO:0002376 immune system process	-3.633545018	13.25395349	6.762232596	21372	43	150	4	2.666666667	1.31543543	12259|12260|12262|12266	C1qa|C1qb|C1qc|C3	-2.164963504	0	9	0	0	-17.74074265	89.05
1	-3.151440714	mmu05020	M1	1	0	KEGG Pathway	24	Prion disease - Mus musculus (house mouse)		-3.151440714	4.175238095	4.439065778	21372	273	150	8	5.333333333	1.834645995	12259|12260|12262|13057|13058|14828|16176|16193	C1qa|C1qb|C1qc|Cyba|Cybb|Hspa5|Il1b|Il6	-1.754002104	0	9	0	0	-17.74074265	89.05
1	-2.703814678	GO:0022411	M1	1	0	GO Biological Processes	19	cellular component disassembly	19_GO:0009987 cellular process	-2.703814678	3.550903427	3.871462566	21372	321	150	8	5.333333333	1.834645995	11520|12259|12260|12262|12266|13040|18826|83433	Plin2|C1qa|C1qb|C1qc|C3|Ctss|Lcp1|Trem2	-1.364368015	0	9	0	0	-17.74074265	89.05
1	-2.308439943	GO:0050808	M1	1	0	GO Biological Processes	19	synapse organization	19_GO:0009987 cellular process	-2.308439943	3.055871314	3.367564576	21372	373	150	8	5.333333333	1.834645995	11816|12259|12260|12262|12266|14824|19141|83433	Apoe|C1qa|C1qb|C1qc|C3|Grn|Lgmn|Trem2	-1.015132592	0	9	0	0	-17.74074265	89.05
1	-16.95501245	GO:1902105	M1	1	0	GO Biological Processes	19	regulation of leukocyte differentiation	19_GO:0002376 immune system process	-16.95501245	9.627027027	14.07332089	21372	370	150	25	16.66666667	3.042903097	12262|12394|12505|12522|12978|13024|14727|14728|14960|16149|16193|16362|16658|17387|19264|20302|20308|20375|20377|22177|56744|65963|66058|80859|83433	C1qc|Runx1|Cd44|Cd83|Csf1r|Ctla2a|Lilrb4b|Lilrb4a|H2-Aa|Cd74|Il6|Irf1|Mafb|Mmp14|Ptprc|Ccl3|Ccl9|Spi1|Sfrp1|Tyrobp|Pf4|Tmem176b|Tmem176a|Nfkbiz|Trem2	-14.15784046	0	10	1	1	-16.95501245	17.81
1	-16.81084238	GO:1903706	M1	1	0	GO Biological Processes	19	regulation of hemopoiesis	19_GO:0002376 immune system process	-16.81084238	8.399475983	13.45798527	21372	458	150	27	18	3.136877428	12010|12262|12394|12505|12522|12978|13024|14727|14728|14960|16149|16193|16362|16658|17387|18035|19264|20302|20308|20375|20377|22177|56744|65963|66058|80859|83433	B2m|C1qc|Runx1|Cd44|Cd83|Csf1r|Ctla2a|Lilrb4b|Lilrb4a|H2-Aa|Cd74|Il6|Irf1|Mafb|Mmp14|Nfkbia|Ptprc|Ccl3|Ccl9|Spi1|Sfrp1|Tyrobp|Pf4|Tmem176b|Tmem176a|Nfkbiz|Trem2	-14.04263409	0	10	0	0	-16.95501245	17.81
1	-12.6117341	GO:1902107	M1	1	0	GO Biological Processes	19	positive regulation of leukocyte differentiation	19_GO:0002376 immune system process	-12.6117341	11.11082569	12.61489141	21372	218	150	17	11.33333333	2.588292731	12394|12522|12978|14727|14728|14960|16149|16193|16362|17387|19264|20302|20308|20375|22177|80859|83433	Runx1|Cd83|Csf1r|Lilrb4b|Lilrb4a|H2-Aa|Cd74|Il6|Irf1|Mmp14|Ptprc|Ccl3|Ccl9|Spi1|Tyrobp|Nfkbiz|Trem2	-10.2329777	0	10	0	0	-16.95501245	17.81
1	-12.6117341	GO:1903708	M1	1	0	GO Biological Processes	19	positive regulation of hemopoiesis	19_GO:0002376 immune system process	-12.6117341	11.11082569	12.61489141	21372	218	150	17	11.33333333	2.588292731	12394|12522|12978|14727|14728|14960|16149|16193|16362|17387|19264|20302|20308|20375|22177|80859|83433	Runx1|Cd83|Csf1r|Lilrb4b|Lilrb4a|H2-Aa|Cd74|Il6|Irf1|Mmp14|Ptprc|Ccl3|Ccl9|Spi1|Tyrobp|Nfkbiz|Trem2	-10.2329777	0	10	0	0	-16.95501245	17.81
1	-11.78668329	GO:0010720	M1	1	0	GO Biological Processes	19	positive regulation of cell development	19_GO:0032502 developmental process	-11.78668329	6.02028169	10.19515254	21372	568	150	24	16	2.993325909	11816|12394|12522|12978|14727|14728|14960|16000|16149|16176|16193|16362|17118|17387|19264|20302|20308|20315|20375|22041|22177|77125|80859|83433	Apoe|Runx1|Cd83|Csf1r|Lilrb4b|Lilrb4a|H2-Aa|Igf1|Cd74|Il1b|Il6|Irf1|Marcks|Mmp14|Ptprc|Ccl3|Ccl9|Cxcl12|Spi1|Trf|Tyrobp|Il33|Nfkbiz|Trem2	-9.47159597	0	10	0	0	-16.95501245	17.81
1	-9.833253363	GO:0045637	M1	1	0	GO Biological Processes	19	regulation of myeloid cell differentiation	19_GO:0002376 immune system process	-9.833253363	8.942259414	10.38071669	21372	239	150	15	10	2.449489743	12010|12262|12394|12978|14727|14728|16149|16658|18035|20302|20308|20375|20377|22177|83433	B2m|C1qc|Runx1|Csf1r|Lilrb4b|Lilrb4a|Cd74|Mafb|Nfkbia|Ccl3|Ccl9|Spi1|Sfrp1|Tyrobp|Trem2	-7.677487094	0	10	0	0	-16.95501245	17.81
1	-8.933456225	GO:0002761	M1	1	0	GO Biological Processes	19	regulation of myeloid leukocyte differentiation	19_GO:0002376 immune system process	-8.933456225	10.89019108	10.45677798	21372	157	150	12	8	2.215099697	12262|12394|12978|14727|14728|16149|16658|20302|20308|20377|22177|83433	C1qc|Runx1|Csf1r|Lilrb4b|Lilrb4a|Cd74|Mafb|Ccl3|Ccl9|Sfrp1|Tyrobp|Trem2	-6.853284494	0	10	0	0	-16.95501245	17.81
1	-7.561736731	GO:0045670	M1	1	0	GO Biological Processes	19	regulation of osteoclast differentiation	19_GO:0002376 immune system process	-7.561736731	13.21979381	10.14097839	21372	97	150	9	6	1.939071943	12978|14727|14728|16658|20302|20308|20377|22177|83433	Csf1r|Lilrb4b|Lilrb4a|Mafb|Ccl3|Ccl9|Sfrp1|Tyrobp|Trem2	-5.578628545	0	10	0	0	-16.95501245	17.81
1	-6.528800857	GO:0002573	M1	1	0	GO Biological Processes	19	myeloid leukocyte differentiation	19_GO:0032502 developmental process	-6.528800857	8.531736527	8.214840073	21372	167	150	10	6.666666667	2.036700309	12394|12978|14127|20375|20377|22041|22177|22228|77125|83433	Runx1|Csf1r|Fcer1g|Spi1|Sfrp1|Trf|Tyrobp|Ucp2|Il33|Trem2	-4.66000609	0	10	0	0	-16.95501245	17.81
1	-5.934697915	GO:0002763	M1	1	0	GO Biological Processes	19	positive regulation of myeloid leukocyte differentiation	19_GO:0002376 immune system process	-5.934697915	12.95272727	8.833614592	21372	77	150	7	4.666666667	1.72218638	12394|12978|16149|20302|20308|22177|83433	Runx1|Csf1r|Cd74|Ccl3|Ccl9|Tyrobp|Trem2	-4.134520413	0	10	0	0	-16.95501245	17.81
1	-5.158418695	GO:0030316	M1	1	0	GO Biological Processes	19	osteoclast differentiation	19_GO:0032502 developmental process	-5.158418695	12.95272727	8.176226488	21372	66	150	6	4	1.6	12978|14127|20377|22041|22177|83433	Csf1r|Fcer1g|Sfrp1|Trf|Tyrobp|Trem2	-3.453943154	0	10	0	0	-16.95501245	17.81
1	-5.065602377	GO:0045672	M1	1	0	GO Biological Processes	19	positive regulation of osteoclast differentiation	19_GO:0002376 immune system process	-5.065602377	17.81	8.94636923	21372	40	150	5	3.333333333	1.465656218	12978|20302|20308|22177|83433	Csf1r|Ccl3|Ccl9|Tyrobp|Trem2	-3.375406297	0	10	0	0	-16.95501245	17.81
1	-4.697832415	GO:0045639	M1	1	0	GO Biological Processes	19	positive regulation of myeloid cell differentiation	19_GO:0002376 immune system process	-4.697832415	8.45220339	6.82449094	21372	118	150	7	4.666666667	1.72218638	12394|12978|16149|20302|20308|22177|83433	Runx1|Csf1r|Cd74|Ccl3|Ccl9|Tyrobp|Trem2	-3.059438708	0	10	0	0	-16.95501245	17.81
1	-4.604276205	GO:0030099	M1	1	0	GO Biological Processes	19	myeloid cell differentiation	19_GO:0032502 developmental process	-4.604276205	4.69245509	5.71809184	21372	334	150	11	7.333333333	2.128466671	12394|12978|13132|14127|20375|20377|22041|22177|22228|77125|83433	Runx1|Csf1r|Dab2|Fcer1g|Spi1|Sfrp1|Trf|Tyrobp|Ucp2|Il33|Trem2	-2.977163507	0	10	0	0	-16.95501245	17.81
1	-16.88025231	GO:2000147	M1	1	0	GO Biological Processes	19	positive regulation of cell motility	19_GO:0040011 locomotion	-16.88025231	6.890608424	12.7304554	21372	641	150	31	20.66666667	3.306111064	12721|12842|12978|13132|14824|14828|15368|15894|16000|16149|16176|16803|16854|17387|17390|17392|19141|19264|20296|20302|20303|20305|20306|20307|20308|20315|20375|21825|22041|66102|83433	Coro1a|Col1a1|Csf1r|Dab2|Grn|Hspa5|Hmox1|Icam1|Igf1|Cd74|Il1b|Lbp|Lgals3|Mmp14|Mmp2|Mmp3|Lgmn|Ptprc|Ccl2|Ccl3|Ccl4|Ccl6|Ccl7|Ccl8|Ccl9|Cxcl12|Spi1|Thbs1|Trf|Cxcl16|Trem2	-14.09780358	0	11	1	1	-16.88025231	15.6728
1	-16.57898138	GO:0040017	M1	1	0	GO Biological Processes	19	positive regulation of locomotion	19_GO:0040011 locomotion	-16.57898138	6.722800609	12.52603807	21372	657	150	31	20.66666667	3.306111064	12721|12842|12978|13132|14824|14828|15368|15894|16000|16149|16176|16803|16854|17387|17390|17392|19141|19264|20296|20302|20303|20305|20306|20307|20308|20315|20375|21825|22041|66102|83433	Coro1a|Col1a1|Csf1r|Dab2|Grn|Hspa5|Hmox1|Icam1|Igf1|Cd74|Il1b|Lbp|Lgals3|Mmp14|Mmp2|Mmp3|Lgmn|Ptprc|Ccl2|Ccl3|Ccl4|Ccl6|Ccl7|Ccl8|Ccl9|Cxcl12|Spi1|Thbs1|Trf|Cxcl16|Trem2	-13.82456137	0	11	0	0	-16.88025231	15.6728
1	-16.5043951	GO:0030335	M1	1	0	GO Biological Processes	19	positive regulation of cell migration	19_GO:0040011 locomotion	-16.5043951	6.995744681	12.64167143	21372	611	150	30	20	3.265986324	12721|12842|12978|13132|14824|14828|15368|15894|16000|16149|16176|16803|16854|17387|17390|17392|19141|19264|20296|20302|20303|20305|20306|20307|20308|20315|20375|21825|66102|83433	Coro1a|Col1a1|Csf1r|Dab2|Grn|Hspa5|Hmox1|Icam1|Igf1|Cd74|Il1b|Lbp|Lgals3|Mmp14|Mmp2|Mmp3|Lgmn|Ptprc|Ccl2|Ccl3|Ccl4|Ccl6|Ccl7|Ccl8|Ccl9|Cxcl12|Spi1|Thbs1|Cxcl16|Trem2	-13.77783305	0	11	0	0	-16.88025231	15.6728
1	-11.8440458	GO:0002687	M1	1	0	GO Biological Processes	19	positive regulation of leukocyte migration	19_GO:0040011 locomotion	-11.8440458	12.35375723	12.60578409	21372	173	150	15	10	2.449489743	12721|12978|15894|16149|16176|16803|16854|17387|19141|20296|20306|20315|20375|21825|83433	Coro1a|Csf1r|Icam1|Cd74|Il1b|Lbp|Lgals3|Mmp14|Lgmn|Ccl2|Ccl7|Cxcl12|Spi1|Thbs1|Trem2	-9.523995063	0	11	0	0	-16.88025231	15.6728
1	-10.64007386	GO:0002685	M1	1	0	GO Biological Processes	19	regulation of leukocyte migration	19_GO:0040011 locomotion	-10.64007386	9.192258065	10.90953606	21372	248	150	16	10.66666667	2.520435001	12721|12978|15894|16149|16176|16803|16854|17387|19141|20296|20306|20315|20375|21825|77125|83433	Coro1a|Csf1r|Icam1|Cd74|Il1b|Lbp|Lgals3|Mmp14|Lgmn|Ccl2|Ccl7|Cxcl12|Spi1|Thbs1|Il33|Trem2	-8.409887644	0	11	0	0	-16.88025231	15.6728
1	-9.933361275	GO:0071677	M1	1	0	GO Biological Processes	19	positive regulation of mononuclear cell migration	19_GO:0040011 locomotion	-9.933361275	15.6728	12.36441953	21372	100	150	11	7.333333333	2.128466671	12721|12978|16854|17387|19141|20296|20306|20315|20375|21825|83433	Coro1a|Csf1r|Lgals3|Mmp14|Lgmn|Ccl2|Ccl7|Cxcl12|Spi1|Thbs1|Trem2	-7.76721297	0	11	0	0	-16.88025231	15.6728
1	-8.336010986	GO:0002690	M1	1	0	GO Biological Processes	19	positive regulation of leukocyte chemotaxis	19_GO:0040011 locomotion	-8.336010986	13.19259259	10.6794861	21372	108	150	10	6.666666667	2.036700309	12978|16149|16176|16803|19141|20296|20306|20315|20375|21825	Csf1r|Cd74|Il1b|Lbp|Lgmn|Ccl2|Ccl7|Cxcl12|Spi1|Thbs1	-6.299157467	0	11	0	0	-16.88025231	15.6728
1	-8.19639179	GO:0071675	M1	1	0	GO Biological Processes	19	regulation of mononuclear cell migration	19_GO:0040011 locomotion	-8.19639179	10.80882759	9.963723993	21372	145	150	11	7.333333333	2.128466671	12721|12978|16854|17387|19141|20296|20306|20315|20375|21825|83433	Coro1a|Csf1r|Lgals3|Mmp14|Lgmn|Ccl2|Ccl7|Cxcl12|Spi1|Thbs1|Trem2	-6.167270722	0	11	0	0	-16.88025231	15.6728
1	-7.692814426	GO:0050921	M1	1	0	GO Biological Processes	19	positive regulation of chemotaxis	19_GO:0040011 locomotion	-7.692814426	9.674567901	9.317511136	21372	162	150	11	7.333333333	2.128466671	12978|16149|16176|16803|19141|20296|20306|20315|20375|21825|83433	Csf1r|Cd74|Il1b|Lbp|Lgmn|Ccl2|Ccl7|Cxcl12|Spi1|Thbs1|Trem2	-5.695695526	0	11	0	0	-16.88025231	15.6728
1	-7.429513643	GO:0002688	M1	1	0	GO Biological Processes	19	regulation of leukocyte chemotaxis	19_GO:0040011 locomotion	-7.429513643	10.63283582	9.404043858	21372	134	150	10	6.666666667	2.036700309	12978|16149|16176|16803|19141|20296|20306|20315|20375|21825	Csf1r|Cd74|Il1b|Lbp|Lgmn|Ccl2|Ccl7|Cxcl12|Spi1|Thbs1	-5.466608844	0	11	0	0	-16.88025231	15.6728
1	-6.282643255	GO:0050920	M1	1	0	GO Biological Processes	19	regulation of chemotaxis	19_GO:0040011 locomotion	-6.282643255	7.028161435	7.607768412	21372	223	150	11	7.333333333	2.128466671	12978|16149|16176|16803|19141|20296|20306|20315|20375|21825|83433	Csf1r|Cd74|Il1b|Lbp|Lgmn|Ccl2|Ccl7|Cxcl12|Spi1|Thbs1|Trem2	-4.439713773	0	11	0	0	-16.88025231	15.6728
1	-15.98403876	GO:0071216	M1	1	0	GO Biological Processes	19	cellular response to biotic stimulus	19_GO:0050896 response to stimulus	-15.98403876	10.02152905	13.8211589	21372	327	150	23	15.33333333	2.941906663	11303|12010|12475|12491|12514|14130|14728|14825|14828|16176|16193|16803|17533|18035|19261|20296|20310|20375|56722|56744|66102|80859|83433	Abca1|B2m|Cd14|Cd36|Cd68|Fcgr2b|Lilrb4a|Cxcl1|Hspa5|Il1b|Il6|Lbp|Mrc1|Nfkbia|Sirpa|Ccl2|Cxcl2|Spi1|Litaf|Pf4|Cxcl16|Nfkbiz|Trem2	-13.31553338	0	12	1	1	-15.98403876	10.4138206
1	-15.64511517	GO:0071219	M1	1	0	GO Biological Processes	19	cellular response to molecule of bacterial origin	19_GO:0044419 biological process involved in interspecies interaction between organisms	-15.64511517	10.4138206	13.82838583	21372	301	150	22	14.66666667	2.888546988	11303|12010|12475|12491|12514|14130|14728|14825|16176|16193|16803|17533|18035|19261|20296|20310|20375|56722|56744|66102|80859|83433	Abca1|B2m|Cd14|Cd36|Cd68|Fcgr2b|Lilrb4a|Cxcl1|Il1b|Il6|Lbp|Mrc1|Nfkbia|Sirpa|Ccl2|Cxcl2|Spi1|Litaf|Pf4|Cxcl16|Nfkbiz|Trem2	-13.01901364	0	12	0	0	-15.98403876	10.4138206
1	-14.83114473	GO:0071222	M1	1	0	GO Biological Processes	19	cellular response to lipopolysaccharide	19_GO:0044419 biological process involved in interspecies interaction between organisms	-14.83114473	10.28206186	13.40325392	21372	291	150	21	14	2.833137248	11303|12010|12475|12491|12514|14728|14825|16176|16193|16803|17533|18035|19261|20296|20310|20375|56722|56744|66102|80859|83433	Abca1|B2m|Cd14|Cd36|Cd68|Lilrb4a|Cxcl1|Il1b|Il6|Lbp|Mrc1|Nfkbia|Sirpa|Ccl2|Cxcl2|Spi1|Litaf|Pf4|Cxcl16|Nfkbiz|Trem2	-12.29585061	0	12	0	0	-15.98403876	10.4138206
1	-12.9327417	GO:0071396	M1	1	0	GO Biological Processes	19	cellular response to lipid	19_GO:0050896 response to stimulus	-12.9327417	6.123107438	10.74704744	21372	605	150	26	17.33333333	3.090726871	11303|12010|12475|12491|12514|14728|14825|16000|16176|16193|16803|16956|17390|17533|18035|18712|19261|20296|20310|20375|20750|56722|56744|66102|80859|83433	Abca1|B2m|Cd14|Cd36|Cd68|Lilrb4a|Cxcl1|Igf1|Il1b|Il6|Lbp|Lpl|Mmp2|Mrc1|Nfkbia|Pim1|Sirpa|Ccl2|Cxcl2|Spi1|Spp1|Litaf|Pf4|Cxcl16|Nfkbiz|Trem2	-10.49271565	0	12	0	0	-15.98403876	10.4138206
1	-12.79006481	GO:0002237	M1	1	0	GO Biological Processes	19	response to molecule of bacterial origin	19_GO:0044419 biological process involved in interspecies interaction between organisms	-12.79006481	7.571400966	11.35136573	21372	414	150	22	14.66666667	2.888546988	11303|12010|12475|12491|12514|14130|14728|14825|16176|16193|16803|17533|18035|19261|20296|20310|20375|56722|56744|66102|80859|83433	Abca1|B2m|Cd14|Cd36|Cd68|Fcgr2b|Lilrb4a|Cxcl1|Il1b|Il6|Lbp|Mrc1|Nfkbia|Sirpa|Ccl2|Cxcl2|Spi1|Litaf|Pf4|Cxcl16|Nfkbiz|Trem2	-10.37559286	0	12	0	0	-15.98403876	10.4138206
1	-12.24342457	GO:0032496	M1	1	0	GO Biological Processes	19	response to lipopolysaccharide	19_GO:0044419 biological process involved in interspecies interaction between organisms	-12.24342457	7.594111675	11.10675686	21372	394	150	21	14	2.833137248	11303|12010|12475|12491|12514|14728|14825|16176|16193|16803|17533|18035|19261|20296|20310|20375|56722|56744|66102|80859|83433	Abca1|B2m|Cd14|Cd36|Cd68|Lilrb4a|Cxcl1|Il1b|Il6|Lbp|Mrc1|Nfkbia|Sirpa|Ccl2|Cxcl2|Spi1|Litaf|Pf4|Cxcl16|Nfkbiz|Trem2	-9.896769478	0	12	0	0	-15.98403876	10.4138206
1	-14.5982889	GO:0045321	M1	1	0	GO Biological Processes	19	leukocyte activation	19_GO:0002376 immune system process	-14.5982889	5.944923505	11.33958986	21372	719	150	30	20	3.265986324	12010|12259|12505|12522|12721|12978|14127|14130|14131|14727|14728|14824|14961|15894|16071|16149|16193|16362|16658|16803|18826|19156|19264|20315|20375|20556|22177|77125|80859|83433	B2m|C1qa|Cd44|Cd83|Coro1a|Csf1r|Fcer1g|Fcgr2b|Fcgr3|Lilrb4b|Lilrb4a|Grn|H2-Ab1|Icam1|Igkc|Cd74|Il6|Irf1|Mafb|Lbp|Lcp1|Psap|Ptprc|Cxcl12|Spi1|Slfn2|Tyrobp|Il33|Nfkbiz|Trem2	-12.08690694	0	13	1	1	-14.5982889	10.49852632
1	-11.29874736	GO:0002521	M1	1	0	GO Biological Processes	19	leukocyte differentiation	19_GO:0032502 developmental process	-11.29874736	6.371056911	10.13309128	21372	492	150	22	14.66666667	2.888546988	12010|12394|12522|12978|14127|14961|16071|16149|16193|16362|16658|19156|19264|20375|20377|22041|22177|22228|65963|77125|80859|83433	B2m|Runx1|Cd83|Csf1r|Fcer1g|H2-Ab1|Igkc|Cd74|Il6|Irf1|Mafb|Psap|Ptprc|Spi1|Sfrp1|Trf|Tyrobp|Ucp2|Tmem176b|Il33|Nfkbiz|Trem2	-9.012305225	0	13	0	0	-14.5982889	10.49852632
1	-9.41298968	GO:0042110	M1	1	0	GO Biological Processes	19	T cell activation	19_GO:0002376 immune system process	-9.41298968	6.476363636	9.247906504	21372	396	150	18	12	2.653299832	12010|12505|12522|12721|14127|14728|15894|16149|16193|16362|16658|18826|19156|19264|20315|20375|20556|80859	B2m|Cd44|Cd83|Coro1a|Fcer1g|Lilrb4a|Icam1|Cd74|Il6|Irf1|Mafb|Lcp1|Psap|Ptprc|Cxcl12|Spi1|Slfn2|Nfkbiz	-7.290140258	0	13	0	0	-14.5982889	10.49852632
1	-9.141410974	GO:0046649	M1	1	0	GO Biological Processes	19	lymphocyte activation	19_GO:0002376 immune system process	-9.141410974	5.176608997	8.558223335	21372	578	150	21	14	2.833137248	12010|12505|12522|12721|14127|14130|14728|14961|15894|16071|16149|16193|16362|16658|18826|19156|19264|20315|20375|20556|80859	B2m|Cd44|Cd83|Coro1a|Fcer1g|Fcgr2b|Lilrb4a|H2-Ab1|Icam1|Igkc|Cd74|Il6|Irf1|Mafb|Lcp1|Psap|Ptprc|Cxcl12|Spi1|Slfn2|Nfkbiz	-7.037177022	0	13	0	0	-14.5982889	10.49852632
1	-9.083563604	GO:0002366	M1	1	0	GO Biological Processes	19	leukocyte activation involved in immune response	19_GO:0002376 immune system process	-9.083563604	8.74877193	9.88943826	21372	228	150	14	9.333333333	2.375180305	12721|14127|14824|15894|16149|16193|16803|18826|20375|20556|22177|77125|80859|83433	Coro1a|Fcer1g|Grn|Icam1|Cd74|Il6|Lbp|Lcp1|Spi1|Slfn2|Tyrobp|Il33|Nfkbiz|Trem2	-6.982356107	0	13	0	0	-14.5982889	10.49852632
1	-9.02143216	GO:1903131	M1	1	0	GO Biological Processes	19	mononuclear cell differentiation	19_GO:0032502 developmental process	-9.02143216	6.120859189	8.90003338	21372	419	150	18	12	2.653299832	12010|12522|12978|14127|14961|16071|16149|16193|16362|16658|19156|19264|20375|22228|65963|77125|80859|83433	B2m|Cd83|Csf1r|Fcer1g|H2-Ab1|Igkc|Cd74|Il6|Irf1|Mafb|Psap|Ptprc|Spi1|Ucp2|Tmem176b|Il33|Nfkbiz|Trem2	-6.932123886	0	13	0	0	-14.5982889	10.49852632
1	-8.985097015	GO:0002263	M1	1	0	GO Biological Processes	19	cell activation involved in immune response	19_GO:0002376 immune system process	-8.985097015	8.597931034	9.782542531	21372	232	150	14	9.333333333	2.375180305	12721|14127|14824|15894|16149|16193|16803|18826|20375|20556|22177|77125|80859|83433	Coro1a|Fcer1g|Grn|Icam1|Cd74|Il6|Lbp|Lcp1|Spi1|Slfn2|Tyrobp|Il33|Nfkbiz|Trem2	-6.901618285	0	13	0	0	-14.5982889	10.49852632
1	-6.420415629	GO:0030217	M1	1	0	GO Biological Processes	19	T cell differentiation	19_GO:0002376 immune system process	-6.420415629	7.255925926	7.769026284	21372	216	150	11	7.333333333	2.128466671	12010|12522|14127|16149|16193|16362|16658|19156|19264|20375|80859	B2m|Cd83|Fcer1g|Cd74|Il6|Irf1|Mafb|Psap|Ptprc|Spi1|Nfkbiz	-4.562246181	0	13	0	0	-14.5982889	10.49852632
1	-5.952435663	GO:0030098	M1	1	0	GO Biological Processes	19	lymphocyte differentiation	19_GO:0002376 immune system process	-5.952435663	5.322528736	6.834940428	21372	348	150	13	8.666666667	2.297180236	12010|12522|14127|14961|16071|16149|16193|16362|16658|19156|19264|20375|80859	B2m|Cd83|Fcer1g|H2-Ab1|Igkc|Cd74|Il6|Irf1|Mafb|Psap|Ptprc|Spi1|Nfkbiz	-4.146184013	0	13	0	0	-14.5982889	10.49852632
1	-5.839446326	GO:0002285	M1	1	0	GO Biological Processes	19	lymphocyte activation involved in immune response	19_GO:0002376 immune system process	-5.839446326	8.326753247	7.671576143	21372	154	150	9	6	1.939071943	12721|14127|15894|16149|16193|18826|20375|20556|80859	Coro1a|Fcer1g|Icam1|Cd74|Il6|Lcp1|Spi1|Slfn2|Nfkbiz	-4.049698353	0	13	0	0	-14.5982889	10.49852632
1	-5.318125678	GO:0002286	M1	1	0	GO Biological Processes	19	T cell activation involved in immune response	19_GO:0002376 immune system process	-5.318125678	10.49852632	7.800595043	21372	95	150	7	4.666666667	1.72218638	14127|15894|16149|16193|18826|20556|80859	Fcer1g|Icam1|Cd74|Il6|Lcp1|Slfn2|Nfkbiz	-3.582302156	0	13	0	0	-14.5982889	10.49852632
1	-14.01865882	WP3632	M1	1	0	WikiPathways	27	Lung fibrosis		-14.01865882	28.496	17.9307286	21372	60	150	12	8	2.215099697	15368|16000|16176|16193|17390|17750|20296|20302|20303|20310|20750|21857	Hmox1|Igf1|Il1b|Il6|Mmp2|Mt2|Ccl2|Ccl3|Ccl4|Cxcl2|Spp1|Timp1	-11.52994084	0	14	1	1	-14.01865882	28.496
1	-2.889424564	GO:0014070	M1	1	0	GO Biological Processes	19	response to organic cyclic compound	19_GO:0050896 response to stimulus	-2.889424564	2.541044586	3.698438461	21372	785	150	14	9.333333333	2.375180305	12491|12522|13132|14824|16000|16176|16193|17390|18035|18712|20210|20377|20750|80859	Cd36|Cd83|Dab2|Grn|Igf1|Il1b|Il6|Mmp2|Nfkbia|Pim1|Saa3|Sfrp1|Spp1|Nfkbiz	-1.521949178	0	14	0	0	-14.01865882	28.496
1	-2.785091811	GO:0009725	M1	1	0	GO Biological Processes	19	response to hormone	19_GO:0050896 response to stimulus	-2.785091811	2.586927374	3.631243288	21372	716	150	13	8.666666667	2.297180236	12825|13132|15368|16000|16193|16362|17387|17390|18712|20377|20716|20750|21857	Col3a1|Dab2|Hmox1|Igf1|Il6|Irf1|Mmp14|Mmp2|Pim1|Sfrp1|Serpina3n|Spp1|Timp1	-1.43077787	0	14	0	0	-14.01865882	28.496
1	-13.4116785	mmu05323	M1	1	0	KEGG Pathway	24	Rheumatoid arthritis - Mus musculus (house mouse)		-13.4116785	21.29011494	15.94307918	21372	87	150	13	8.666666667	2.297180236	11984|14825|14960|14961|14969|15894|16176|16193|17392|20296|20302|20310|20315	Atp6v0c|Cxcl1|H2-Aa|H2-Ab1|H2-Eb1|Icam1|Il1b|Il6|Mmp3|Ccl2|Ccl3|Cxcl2|Cxcl12	-10.96502187	0	15	1	1	-13.4116785	24.77913043
1	-12.64441967	mmu05417	M1	1	0	KEGG Pathway	24	Lipid and atherosclerosis - Mus musculus (house mouse)		-12.64441967	11.16202765	12.64936199	21372	217	150	17	11.33333333	2.588292731	11303|12475|12491|13057|13058|14825|14828|15894|16176|16193|16803|17392|18035|20296|20302|20310|22329	Abca1|Cd14|Cd36|Cyba|Cybb|Cxcl1|Hspa5|Icam1|Il1b|Il6|Lbp|Mmp3|Nfkbia|Ccl2|Ccl3|Cxcl2|Vcam1	-10.2540814	0	15	0	0	-13.4116785	24.77913043
1	-11.09189428	WP5242	M1	1	0	WikiPathways	27	Comprehensive IL 17A signaling		-11.09189428	16.59961165	13.34208675	21372	103	150	12	8	2.215099697	12266|12842|14825|16000|16176|16193|17387|17392|20302|20303|20310|20315	C3|Col1a1|Cxcl1|Igf1|Il1b|Il6|Mmp14|Mmp3|Ccl3|Ccl4|Cxcl2|Cxcl12	-8.814595522	0	15	0	0	-13.4116785	24.77913043
1	-10.89250129	mmu04064	M1	1	0	KEGG Pathway	24	NF-kappa B signaling pathway - Mus musculus (house mouse)		-10.89250129	15.97906542	13.05896655	21372	107	150	12	8	2.215099697	12045|12475|14825|15894|16176|16803|17873|18035|20303|20310|20315|22329	Bcl2a1b|Cd14|Cxcl1|Icam1|Il1b|Lbp|Gadd45b|Nfkbia|Ccl4|Cxcl2|Cxcl12|Vcam1	-8.632931304	0	15	0	0	-13.4116785	24.77913043
1	-9.150446541	mmu04668	M1	1	0	KEGG Pathway	24	TNF signaling pathway - Mus musculus (house mouse)		-9.150446541	13.2820339	11.24749617	21372	118	150	11	7.333333333	2.128466671	14825|15894|16176|16193|16362|17387|17392|18035|20296|20310|22329	Cxcl1|Icam1|Il1b|Il6|Irf1|Mmp14|Mmp3|Nfkbia|Ccl2|Cxcl2|Vcam1	-7.040095664	0	15	0	0	-13.4116785	24.77913043
1	-6.685739334	mmu05134	M1	1	0	KEGG Pathway	24	Legionellosis - Mus musculus (house mouse)		-6.685739334	16.62266667	10.18787446	21372	60	150	7	4.666666667	1.72218638	12266|12475|14825|16176|16193|18035|20310	C3|Cd14|Cxcl1|Il1b|Il6|Nfkbia|Cxcl2	-4.806380586	0	15	0	0	-13.4116785	24.77913043
1	-6.522420457	mmu04657	M1	1	0	KEGG Pathway	24	IL-17 signaling pathway - Mus musculus (house mouse)		-6.522420457	12.25634409	9.145935279	21372	93	150	8	5.333333333	1.834645995	14825|16176|16193|17392|18035|20296|20306|20310	Cxcl1|Il1b|Il6|Mmp3|Nfkbia|Ccl2|Ccl7|Cxcl2	-4.655547421	0	15	0	0	-13.4116785	24.77913043
1	-6.022244356	mmu05146	M1	1	0	KEGG Pathway	24	Amoebiasis - Mus musculus (house mouse)		-6.022244356	10.55407407	8.368408976	21372	108	150	8	5.333333333	1.834645995	12475|12825|12842|12843|14825|16176|16193|20310	Cd14|Col3a1|Col1a1|Col1a2|Cxcl1|Il1b|Il6|Cxcl2	-4.205154135	0	15	0	0	-13.4116785	24.77913043
1	-5.19883466	WP2432	M1	1	0	WikiPathways	27	Spinal cord injury		-5.19883466	10.07434343	7.608224791	21372	99	150	7	4.666666667	1.72218638	14130|14825|15894|16176|16193|20296|20310	Fcgr2b|Cxcl1|Icam1|Il1b|Il6|Ccl2|Cxcl2	-3.481805906	0	15	0	0	-13.4116785	24.77913043
1	-4.7303632	GO:0097398	M1	1	0	GO Biological Processes	19	cellular response to interleukin-17	19_GO:0050896 response to stimulus	-4.7303632	24.77913043	9.592592928	21372	23	150	4	2.666666667	1.31543543	14825|16176|16193|80859	Cxcl1|Il1b|Il6|Nfkbiz	-3.087793552	0	15	0	0	-13.4116785	24.77913043
1	-4.646704068	mmu04621	M1	1	0	KEGG Pathway	24	NOD-like receptor signaling pathway - Mus musculus (house mouse)		-4.646704068	5.936666667	6.130682099	21372	216	150	9	6	1.939071943	13030|13057|13058|14825|16176|16193|18035|20296|20310	Ctsb|Cyba|Cybb|Cxcl1|Il1b|Il6|Nfkbia|Ccl2|Cxcl2	-3.011416174	0	15	0	0	-13.4116785	24.77913043
1	-4.510024175	GO:0097396	M1	1	0	GO Biological Processes	19	response to interleukin-17	19_GO:0050896 response to stimulus	-4.510024175	21.92	8.973358074	21372	26	150	4	2.666666667	1.31543543	14825|16176|16193|80859	Cxcl1|Il1b|Il6|Nfkbiz	-2.903666699	0	15	0	0	-13.4116785	24.77913043
1	-4.44275851	WP222	M1	1	0	WikiPathways	27	Cytokines and inflammatory response		-4.44275851	21.10814815	8.789633674	21372	27	150	4	2.666666667	1.31543543	14825|14969|16176|16193	Cxcl1|H2-Eb1|Il1b|Il6	-2.84310472	0	15	0	0	-13.4116785	24.77913043
1	-3.737162108	mmu05167	M1	1	0	KEGG Pathway	24	Kaposi sarcoma-associated herpesvirus infection - Mus musculus (house mouse)		-3.737162108	5.111390135	5.188730317	21372	223	150	8	5.333333333	1.834645995	12266|14710|14825|14972|15894|16193|18035|20310	C3|Gngt2|Cxcl1|H2-K1|Icam1|Il6|Nfkbia|Cxcl2	-2.254293303	0	15	0	0	-13.4116785	24.77913043
1	-2.566548422	GO:0007204	M1	1	0	GO Biological Processes	19	positive regulation of cytosolic calcium ion concentration	19_GO:0065007 biological regulation	-2.566548422	4.339492386	3.958829135	21372	197	150	6	4	1.6	12491|14825|16176|20302|20310|23833	Cd36|Cxcl1|Il1b|Ccl3|Cxcl2|Cd52	-1.244496324	0	15	0	0	-13.4116785	24.77913043
1	-12.35624563	R-MMU-1280218	M1	1	0	Reactome Gene Sets	6	Adaptive Immune System		-12.35624563	5.779219969	10.32858446	21372	641	150	26	17.33333333	3.090726871	12010|12266|12491|12825|12842|12843|13030|13032|13033|13040|13057|13058|14130|14828|14972|15894|16149|17533|18035|19141|19264|22177|23880|65972|83433|140497	B2m|C3|Cd36|Col3a1|Col1a1|Col1a2|Ctsb|Ctsc|Ctsd|Ctss|Cyba|Cybb|Fcgr2b|Hspa5|H2-K1|Icam1|Cd74|Mrc1|Nfkbia|Lgmn|Ptprc|Tyrobp|Fyb1|Ifi30|Trem2|Cd300c2	-9.994302732	0	16	1	1	-12.35624563	16.67319149
1	-10.22981143	R-MMU-198933	M1	1	0	Reactome Gene Sets	6	Immunoregulatory interactions between a Lymphoid and a non-Lymphoid cell		-10.22981143	16.67319149	12.80326872	21372	94	150	11	7.333333333	2.128466671	12010|12266|12825|12842|12843|14130|14972|15894|22177|83433|140497	B2m|C3|Col3a1|Col1a1|Col1a2|Fcgr2b|H2-K1|Icam1|Tyrobp|Trem2|Cd300c2	-8.030939282	0	16	0	0	-12.35624563	16.67319149
1	-11.84730279	GO:0043408	M1	1	0	GO Biological Processes	19	regulation of MAPK cascade	19_GO:0050896 response to stimulus	-11.84730279	5.248240109	9.839694467	21372	733	150	27	18	3.136877428	11816|11984|12266|12491|12505|12978|13132|14130|14727|14728|15894|16000|16010|16149|16176|16193|16792|17873|19156|19261|19264|20315|20375|20377|20379|21825|83433	Apoe|Atp6v0c|C3|Cd36|Cd44|Csf1r|Dab2|Fcgr2b|Lilrb4b|Lilrb4a|Icam1|Igf1|Igfbp4|Cd74|Il1b|Il6|Laptm5|Gadd45b|Psap|Sirpa|Ptprc|Cxcl12|Spi1|Sfrp1|Sfrp4|Thbs1|Trem2	-9.523995063	0	17	1	1	-11.84730279	9.234814815
1	-10.6851784	GO:0043410	M1	1	0	GO Biological Processes	19	positive regulation of MAPK cascade	19_GO:0048518 positive regulation of biological process	-10.6851784	5.925444234	9.644018276	21372	529	150	22	14.66666667	2.888546988	11816|11984|12266|12491|12505|12978|13132|14130|15894|16000|16010|16149|16176|16193|16792|17873|19156|19264|20315|20375|21825|83433	Apoe|Atp6v0c|C3|Cd36|Cd44|Csf1r|Dab2|Fcgr2b|Icam1|Igf1|Igfbp4|Cd74|Il1b|Il6|Laptm5|Gadd45b|Psap|Ptprc|Cxcl12|Spi1|Thbs1|Trem2	-8.438445639	0	17	0	0	-11.84730279	9.234814815
1	-9.391176492	GO:0070374	M1	1	0	GO Biological Processes	19	positive regulation of ERK1 and ERK2 cascade	19_GO:0048518 positive regulation of biological process	-9.391176492	9.234814815	10.22654256	21372	216	150	14	9.333333333	2.375180305	11816|11984|12266|12491|12505|12978|15894|16000|16149|16176|16193|19264|20315|83433	Apoe|Atp6v0c|C3|Cd36|Cd44|Csf1r|Icam1|Igf1|Cd74|Il1b|Il6|Ptprc|Cxcl12|Trem2	-7.271485589	0	17	0	0	-11.84730279	9.234814815
1	-9.0257614	GO:0070372	M1	1	0	GO Biological Processes	19	regulation of ERK1 and ERK2 cascade	19_GO:0050896 response to stimulus	-9.0257614	7.146332288	9.29863667	21372	319	150	16	10.66666667	2.520435001	11816|11984|12266|12491|12505|12978|13132|15894|16000|16149|16176|16193|19261|19264|20315|83433	Apoe|Atp6v0c|C3|Cd36|Cd44|Csf1r|Dab2|Icam1|Igf1|Cd74|Il1b|Il6|Sirpa|Ptprc|Cxcl12|Trem2	-6.933508745	0	17	0	0	-11.84730279	9.234814815
1	-7.522710154	GO:0050730	M1	1	0	GO Biological Processes	19	regulation of peptidyl-tyrosine phosphorylation	19_GO:0008152 metabolic process	-7.522710154	7.292283465	8.481323747	21372	254	150	13	8.666666667	2.297180236	12491|12505|12978|14727|14728|15894|16000|16149|16193|16362|19264|20377|83433	Cd36|Cd44|Csf1r|Lilrb4b|Lilrb4a|Icam1|Igf1|Cd74|Il6|Irf1|Ptprc|Sfrp1|Trem2	-5.548697473	0	17	0	0	-11.84730279	9.234814815
1	-7.22085648	GO:0043409	M1	1	0	GO Biological Processes	19	negative regulation of MAPK cascade	19_GO:0048519 negative regulation of biological process	-7.22085648	8.707111111	8.729850303	21372	180	150	11	7.333333333	2.128466671	11816|13132|14727|14728|16000|16176|19261|19264|20377|20379|83433	Apoe|Dab2|Lilrb4b|Lilrb4a|Igf1|Il1b|Sirpa|Ptprc|Sfrp1|Sfrp4|Trem2	-5.27515371	0	17	0	0	-11.84730279	9.234814815
1	-6.584115045	GO:1902532	M1	1	0	GO Biological Processes	19	negative regulation of intracellular signal transduction	19_GO:0048519 negative regulation of biological process	-6.584115045	4.028452381	6.706332928	21372	672	150	19	12.66666667	2.715661027	11816|12505|13132|14727|14728|16000|16149|16176|17392|18035|19261|19264|20315|20375|20377|20379|21825|56722|83433	Apoe|Cd44|Dab2|Lilrb4b|Lilrb4a|Igf1|Cd74|Il1b|Mmp3|Nfkbia|Sirpa|Ptprc|Cxcl12|Spi1|Sfrp1|Sfrp4|Thbs1|Litaf|Trem2	-4.706562098	0	17	0	0	-11.84730279	9.234814815
1	-5.32104943	GO:0050731	M1	1	0	GO Biological Processes	19	positive regulation of peptidyl-tyrosine phosphorylation	19_GO:0048518 positive regulation of biological process	-5.32104943	7.204044944	6.987846687	21372	178	150	9	6	1.939071943	12491|12505|12978|15894|16000|16149|16193|19264|83433	Cd36|Cd44|Csf1r|Icam1|Igf1|Cd74|Il6|Ptprc|Trem2	-3.583923674	0	17	0	0	-11.84730279	9.234814815
1	-5.060984151	GO:0045936	M1	1	0	GO Biological Processes	19	negative regulation of phosphate metabolic process	19_GO:0048519 negative regulation of biological process	-5.060984151	4.410095238	5.93394214	21372	420	150	13	8.666666667	2.297180236	11770|11812|11816|14727|14728|16000|16176|16362|17873|19261|19264|20377|56193	Fabp4|Apoc1|Apoe|Lilrb4b|Lilrb4a|Igf1|Il1b|Irf1|Gadd45b|Sirpa|Ptprc|Sfrp1|Plek	-3.371957101	0	17	0	0	-11.84730279	9.234814815
1	-5.049963978	GO:0010563	M1	1	0	GO Biological Processes	19	negative regulation of phosphorus metabolic process	19_GO:0048519 negative regulation of biological process	-5.049963978	4.399619952	5.922893662	21372	421	150	13	8.666666667	2.297180236	11770|11812|11816|14727|14728|16000|16176|16362|17873|19261|19264|20377|56193	Fabp4|Apoc1|Apoe|Lilrb4b|Lilrb4a|Igf1|Il1b|Irf1|Gadd45b|Sirpa|Ptprc|Sfrp1|Plek	-3.36210282	0	17	0	0	-11.84730279	9.234814815
1	-4.701139458	GO:0001933	M1	1	0	GO Biological Processes	19	negative regulation of protein phosphorylation	19_GO:0048519 negative regulation of biological process	-4.701139458	4.807607362	5.824264257	21372	326	150	11	7.333333333	2.128466671	11770|11816|14727|14728|16000|16176|16362|17873|19261|19264|20377	Fabp4|Apoe|Lilrb4b|Lilrb4a|Igf1|Il1b|Irf1|Gadd45b|Sirpa|Ptprc|Sfrp1	-3.061705524	0	17	0	0	-11.84730279	9.234814815
1	-4.430164338	GO:0042326	M1	1	0	GO Biological Processes	19	negative regulation of phosphorylation	19_GO:0048519 negative regulation of biological process	-4.430164338	4.490773639	5.527795304	21372	349	150	11	7.333333333	2.128466671	11770|11816|14727|14728|16000|16176|16362|17873|19261|19264|20377	Fabp4|Apoe|Lilrb4b|Lilrb4a|Igf1|Il1b|Irf1|Gadd45b|Sirpa|Ptprc|Sfrp1	-2.831459827	0	17	0	0	-11.84730279	9.234814815
1	-4.31735082	GO:0006469	M1	1	0	GO Biological Processes	19	negative regulation of protein kinase activity	19_GO:0048519 negative regulation of biological process	-4.31735082	6.194782609	5.949715561	21372	184	150	8	5.333333333	1.834645995	11770|11816|14727|14728|16176|17873|19264|20377	Fabp4|Apoe|Lilrb4b|Lilrb4a|Il1b|Gadd45b|Ptprc|Sfrp1	-2.740469986	0	17	0	0	-11.84730279	9.234814815
1	-4.222055542	GO:0043086	M1	1	0	GO Biological Processes	19	negative regulation of catalytic activity	19_GO:0065007 biological regulation	-4.222055542	3.445112263	5.014693632	21372	579	150	14	9.333333333	2.375180305	11770|11812|11816|12505|14727|14728|14824|16176|17873|19264|20377|20716|21825|21857	Fabp4|Apoc1|Apoe|Cd44|Lilrb4b|Lilrb4a|Grn|Il1b|Gadd45b|Ptprc|Sfrp1|Serpina3n|Thbs1|Timp1	-2.656212501	0	17	0	0	-11.84730279	9.234814815
1	-4.11160111	GO:0043549	M1	1	0	GO Biological Processes	19	regulation of kinase activity	19_GO:0008152 metabolic process	-4.11160111	3.363777403	4.907795955	21372	593	150	14	9.333333333	2.375180305	11770|11816|12978|14727|14728|16000|16149|16176|17873|18712|19264|20377|21825|83433	Fabp4|Apoe|Csf1r|Lilrb4b|Lilrb4a|Igf1|Cd74|Il1b|Gadd45b|Pim1|Ptprc|Sfrp1|Thbs1|Trem2	-2.565521663	0	17	0	0	-11.84730279	9.234814815
1	-4.093535219	GO:0033673	M1	1	0	GO Biological Processes	19	negative regulation of kinase activity	19_GO:0048519 negative regulation of biological process	-4.093535219	5.756767677	5.653377396	21372	198	150	8	5.333333333	1.834645995	11770|11816|14727|14728|16176|17873|19264|20377	Fabp4|Apoe|Lilrb4b|Lilrb4a|Il1b|Gadd45b|Ptprc|Sfrp1	-2.551365103	0	17	0	0	-11.84730279	9.234814815
1	-3.749239979	GO:0042327	M1	1	0	GO Biological Processes	19	positive regulation of phosphorylation	19_GO:0048518 positive regulation of biological process	-3.749239979	2.956016598	4.498389623	21372	723	150	15	10	2.449489743	12266|12491|12505|12978|13132|15894|16000|16149|16176|16193|18712|19264|21825|22041|83433	C3|Cd36|Cd44|Csf1r|Dab2|Icam1|Igf1|Cd74|Il1b|Il6|Pim1|Ptprc|Thbs1|Trf|Trem2	-2.264622441	0	17	0	0	-11.84730279	9.234814815
1	-3.620480741	GO:0051348	M1	1	0	GO Biological Processes	19	negative regulation of transferase activity	19_GO:0065007 biological regulation	-3.620480741	4.913103448	5.038226951	21372	232	150	8	5.333333333	1.834645995	11770|11816|14727|14728|16176|17873|19264|20377	Fabp4|Apoe|Lilrb4b|Lilrb4a|Il1b|Gadd45b|Ptprc|Sfrp1	-2.154701137	0	17	0	0	-11.84730279	9.234814815
1	-3.542388985	GO:0001934	M1	1	0	GO Biological Processes	19	positive regulation of protein phosphorylation	19_GO:0048518 positive regulation of biological process	-3.542388985	2.963922734	4.352333278	21372	673	150	14	9.333333333	2.375180305	12266|12491|12505|12978|13132|15894|16000|16149|16176|16193|18712|19264|21825|83433	C3|Cd36|Cd44|Csf1r|Dab2|Icam1|Igf1|Cd74|Il1b|Il6|Pim1|Ptprc|Thbs1|Trem2	-2.093723276	0	17	0	0	-11.84730279	9.234814815
1	-3.459039711	GO:0045859	M1	1	0	GO Biological Processes	19	regulation of protein kinase activity	19_GO:0008152 metabolic process	-3.459039711	3.250494297	4.393638474	21372	526	150	12	8	2.215099697	11770|11816|12978|14727|14728|16000|16176|17873|18712|19264|20377|21825	Fabp4|Apoe|Csf1r|Lilrb4b|Lilrb4a|Igf1|Il1b|Gadd45b|Pim1|Ptprc|Sfrp1|Thbs1	-2.01967118	0	17	0	0	-11.84730279	9.234814815
1	-3.437566114	GO:0031400	M1	1	0	GO Biological Processes	19	negative regulation of protein modification process	19_GO:0048519 negative regulation of biological process	-3.437566114	3.459779249	4.448767108	21372	453	150	11	7.333333333	2.128466671	11770|11816|14727|14728|16000|16176|16362|17873|19261|19264|20377	Fabp4|Apoe|Lilrb4b|Lilrb4a|Igf1|Il1b|Irf1|Gadd45b|Sirpa|Ptprc|Sfrp1	-2.006011189	0	17	0	0	-11.84730279	9.234814815
1	-3.371215347	GO:0051338	M1	1	0	GO Biological Processes	19	regulation of transferase activity	19_GO:0065007 biological regulation	-3.371215347	2.8496	4.18312156	21372	700	150	14	9.333333333	2.375180305	11770|11816|12978|14727|14728|16000|16149|16176|17873|18712|19264|20377|21825|83433	Fabp4|Apoe|Csf1r|Lilrb4b|Lilrb4a|Igf1|Cd74|Il1b|Gadd45b|Pim1|Ptprc|Sfrp1|Thbs1|Trem2	-1.948602095	0	17	0	0	-11.84730279	9.234814815
1	-2.494021711	GO:0051347	M1	1	0	GO Biological Processes	19	positive regulation of transferase activity	19_GO:0065007 biological regulation	-2.494021711	3.010140845	3.523267639	21372	426	150	9	6	1.939071943	11816|12978|16000|16149|16176|18712|19264|21825|83433	Apoe|Csf1r|Igf1|Cd74|Il1b|Pim1|Ptprc|Thbs1|Trem2	-1.180384341	0	17	0	0	-11.84730279	9.234814815
1	-2.47358265	GO:0033674	M1	1	0	GO Biological Processes	19	positive regulation of kinase activity	19_GO:0048518 positive regulation of biological process	-2.47358265	3.256685714	3.578763362	21372	350	150	8	5.333333333	1.834645995	12978|16000|16149|16176|18712|19264|21825|83433	Csf1r|Igf1|Cd74|Il1b|Pim1|Ptprc|Thbs1|Trem2	-1.162425627	0	17	0	0	-11.84730279	9.234814815
1	-11.42592113	GO:1905954	M1	1	0	GO Biological Processes	19	positive regulation of lipid localization	19_GO:0051179 localization	-11.42592113	15.05886179	13.14614341	21372	123	150	13	8.666666667	2.297180236	11303|11520|11816|12266|12394|12491|13132|16176|16956|18035|18830|20750|83433	Abca1|Plin2|Apoe|C3|Runx1|Cd36|Dab2|Il1b|Lpl|Nfkbia|Pltp|Spp1|Trem2	-9.125392531	0	18	1	1	-11.42592113	37.49473684
1	-11.38622564	GO:1905952	M1	1	0	GO Biological Processes	19	regulation of lipid localization	19_GO:0051179 localization	-11.38622564	11.49032258	12.08052276	21372	186	150	15	10	2.449489743	11303|11520|11812|11816|12266|12394|12491|13132|16176|16956|18035|18830|20750|21825|83433	Abca1|Plin2|Apoc1|Apoe|C3|Runx1|Cd36|Dab2|Il1b|Lpl|Nfkbia|Pltp|Spp1|Thbs1|Trem2	-9.090443482	0	18	0	0	-11.42592113	37.49473684
1	-7.98138017	GO:0032368	M1	1	0	GO Biological Processes	19	regulation of lipid transport	19_GO:0051179 localization	-7.98138017	10.31105263	9.685293418	21372	152	150	11	7.333333333	2.128466671	11303|11812|11816|12394|13132|16176|18035|18830|20750|21825|83433	Abca1|Apoc1|Apoe|Runx1|Dab2|Il1b|Nfkbia|Pltp|Spp1|Thbs1|Trem2	-5.962359429	0	18	0	0	-11.42592113	37.49473684
1	-7.445297426	GO:0032370	M1	1	0	GO Biological Processes	19	positive regulation of lipid transport	19_GO:0051179 localization	-7.445297426	12.8232	9.963129391	21372	100	150	9	6	1.939071943	11303|11816|12394|13132|16176|18035|18830|20750|83433	Abca1|Apoe|Runx1|Dab2|Il1b|Nfkbia|Pltp|Spp1|Trem2	-5.480193663	0	18	0	0	-11.42592113	37.49473684
1	-7.247618667	mmu04979	M1	1	0	KEGG Pathway	24	Cholesterol metabolism - Mus musculus (house mouse)		-7.247618667	19.9472	11.27667252	21372	50	150	7	4.666666667	1.72218638	11303|11812|11816|12491|16956|18830|67963	Abca1|Apoc1|Apoe|Cd36|Lpl|Pltp|Npc2	-5.299802538	0	18	0	0	-11.42592113	37.49473684
1	-6.766761963	WP1	M1	1	0	WikiPathways	27	Statin pathway		-6.766761963	37.49473684	13.37958008	21372	19	150	5	3.333333333	1.465656218	11303|11812|11816|16956|18830	Abca1|Apoc1|Apoe|Lpl|Pltp	-4.876407831	0	18	0	0	-11.42592113	37.49473684
1	-5.674651669	GO:0097006	M1	1	0	GO Biological Processes	19	regulation of plasma lipoprotein particle levels	19_GO:0050789 regulation of biological process	-5.674651669	15.83111111	9.17407394	21372	54	150	6	4	1.6	11303|11812|11816|12491|16956|18830	Abca1|Apoc1|Apoe|Cd36|Lpl|Pltp	-3.893648175	0	18	0	0	-11.42592113	37.49473684
1	-5.491296546	GO:0010875	M1	1	0	GO Biological Processes	19	positive regulation of cholesterol efflux	19_GO:0051179 localization	-5.491296546	21.58787879	9.950535134	21372	33	150	5	3.333333333	1.465656218	11303|11816|18035|18830|83433	Abca1|Apoe|Nfkbia|Pltp|Trem2	-3.73003711	0	18	0	0	-11.42592113	37.49473684
1	-5.236865442	R-MMU-174824	M1	1	0	Reactome Gene Sets	6	Plasma lipoprotein assembly, remodeling, and clearance		-5.236865442	13.3575	8.323656676	21372	64	150	6	4	1.6	11303|11812|11816|16956|18830|67963	Abca1|Apoc1|Apoe|Lpl|Pltp|Npc2	-3.515114548	0	18	0	0	-11.42592113	37.49473684
1	-5.197307851	GO:0032371	M1	1	0	GO Biological Processes	19	regulation of sterol transport	19_GO:0051179 localization	-5.197307851	13.152	8.249130665	21372	65	150	6	4	1.6	11303|11812|11816|18035|18830|83433	Abca1|Apoc1|Apoe|Nfkbia|Pltp|Trem2	-3.481805906	0	18	0	0	-11.42592113	37.49473684
1	-5.197307851	GO:0032374	M1	1	0	GO Biological Processes	19	regulation of cholesterol transport	19_GO:0051179 localization	-5.197307851	13.152	8.249130665	21372	65	150	6	4	1.6	11303|11812|11816|18035|18830|83433	Abca1|Apoc1|Apoe|Nfkbia|Pltp|Trem2	-3.481805906	0	18	0	0	-11.42592113	37.49473684
1	-5.121141941	GO:0071827	M1	1	0	GO Biological Processes	19	plasma lipoprotein particle organization	19_GO:0032501 multicellular organismal process	-5.121141941	18.26666667	9.073602267	21372	39	150	5	3.333333333	1.465656218	11303|11812|11816|16956|18830	Abca1|Apoc1|Apoe|Lpl|Pltp	-3.420513666	0	18	0	0	-11.42592113	37.49473684
1	-4.958977257	GO:0032373	M1	1	0	GO Biological Processes	19	positive regulation of sterol transport	19_GO:0051179 localization	-4.958977257	16.96190476	8.705201521	21372	42	150	5	3.333333333	1.465656218	11303|11816|18035|18830|83433	Abca1|Apoe|Nfkbia|Pltp|Trem2	-3.283738492	0	18	0	0	-11.42592113	37.49473684
1	-4.958977257	GO:0032376	M1	1	0	GO Biological Processes	19	positive regulation of cholesterol transport	19_GO:0051179 localization	-4.958977257	16.96190476	8.705201521	21372	42	150	5	3.333333333	1.465656218	11303|11816|18035|18830|83433	Abca1|Apoe|Nfkbia|Pltp|Trem2	-3.283738492	0	18	0	0	-11.42592113	37.49473684
1	-4.907743817	GO:0071825	M1	1	0	GO Biological Processes	19	protein-lipid complex organization	19_GO:0009987 cellular process	-4.907743817	16.56744186	8.590750968	21372	43	150	5	3.333333333	1.465656218	11303|11812|11816|16956|18830	Abca1|Apoc1|Apoe|Lpl|Pltp	-3.238123429	0	18	0	0	-11.42592113	37.49473684
1	-4.857806844	GO:0010874	M1	1	0	GO Biological Processes	19	regulation of cholesterol efflux	19_GO:0051179 localization	-4.857806844	16.19090909	8.480079691	21372	44	150	5	3.333333333	1.465656218	11303|11816|18035|18830|83433	Abca1|Apoe|Nfkbia|Pltp|Trem2	-3.193733076	0	18	0	0	-11.42592113	37.49473684
1	-4.58020411	GO:0034368	M1	1	0	GO Biological Processes	19	protein-lipid complex remodeling	19_GO:0009987 cellular process	-4.58020411	22.7968	9.167675133	21372	25	150	4	2.666666667	1.31543543	11812|11816|16956|18830	Apoc1|Apoe|Lpl|Pltp	-2.962108231	0	18	0	0	-11.42592113	37.49473684
1	-4.58020411	GO:0034369	M1	1	0	GO Biological Processes	19	plasma lipoprotein particle remodeling	19_GO:0032501 multicellular organismal process	-4.58020411	22.7968	9.167675133	21372	25	150	4	2.666666667	1.31543543	11812|11816|16956|18830	Apoc1|Apoe|Lpl|Pltp	-2.962108231	0	18	0	0	-11.42592113	37.49473684
1	-4.385001237	GO:0015850	M1	1	0	GO Biological Processes	19	organic hydroxy compound transport	19_GO:0051179 localization	-4.385001237	6.332444444	6.040063661	21372	180	150	8	5.333333333	1.834645995	11303|11812|11816|12491|14127|14131|17069|67963	Abca1|Apoc1|Apoe|Cd36|Fcer1g|Fcgr3|Ly6e|Npc2	-2.798452155	0	18	0	0	-11.42592113	37.49473684
1	-4.378181513	GO:0034367	M1	1	0	GO Biological Processes	19	protein-containing complex remodeling	19_GO:0009987 cellular process	-4.378181513	20.35428571	8.615552914	21372	28	150	4	2.666666667	1.31543543	11812|11816|16956|18830	Apoc1|Apoe|Lpl|Pltp	-2.796218476	0	18	0	0	-11.42592113	37.49473684
1	-4.07753683	GO:0042632	M1	1	0	GO Biological Processes	19	cholesterol homeostasis	19_GO:0042592 homeostatic process	-4.07753683	8.381176471	6.282128653	21372	102	150	6	4	1.6	11303|11770|11816|16956|20249|67963	Abca1|Fabp4|Apoe|Lpl|Scd1|Npc2	-2.540600763	0	18	0	0	-11.42592113	37.49473684
1	-4.05396623	GO:0055092	M1	1	0	GO Biological Processes	19	sterol homeostasis	19_GO:0042592 homeostatic process	-4.05396623	8.299805825	6.243401744	21372	103	150	6	4	1.6	11303|11770|11816|16956|20249|67963	Abca1|Fabp4|Apoe|Lpl|Scd1|Npc2	-2.520307873	0	18	0	0	-11.42592113	37.49473684
1	-4.037320975	GO:0033344	M1	1	0	GO Biological Processes	19	cholesterol efflux	19_GO:0051179 localization	-4.037320975	16.76235294	7.733009567	21372	34	150	4	2.666666667	1.31543543	11303|11812|11816|67963	Abca1|Apoc1|Apoe|Npc2	-2.508021397	0	18	0	0	-11.42592113	37.49473684
1	-3.838835518	GO:0033700	M1	1	0	GO Biological Processes	19	phospholipid efflux	19_GO:0051179 localization	-3.838835518	28.496	8.955914141	21372	15	150	3	2	1.143095213	11303|11812|11816	Abca1|Apoc1|Apoe	-2.343441661	0	18	0	0	-11.42592113	37.49473684
1	-3.838835518	GO:0034375	M1	1	0	GO Biological Processes	19	high-density lipoprotein particle remodeling	19_GO:0032501 multicellular organismal process	-3.838835518	28.496	8.955914141	21372	15	150	3	2	1.143095213	11816|16956|18830	Apoe|Lpl|Pltp	-2.343441661	0	18	0	0	-11.42592113	37.49473684
1	-3.62631468	GO:0030301	M1	1	0	GO Biological Processes	19	cholesterol transport	19_GO:0051179 localization	-3.62631468	9.017721519	6.002207193	21372	79	150	5	3.333333333	1.465656218	11303|11812|11816|12491|67963	Abca1|Apoc1|Apoe|Cd36|Npc2	-2.15913638	0	18	0	0	-11.42592113	37.49473684
1	-3.550607708	GO:0015918	M1	1	0	GO Biological Processes	19	sterol transport	19_GO:0051179 localization	-3.550607708	8.687804878	5.863897147	21372	82	150	5	3.333333333	1.465656218	11303|11812|11816|12491|67963	Abca1|Apoc1|Apoe|Cd36|Npc2	-2.099923585	0	18	0	0	-11.42592113	37.49473684
1	-3.519471179	R-MMU-8963898	M1	1	0	Reactome Gene Sets	6	Plasma lipoprotein assembly		-3.519471179	22.49684211	7.88110137	21372	19	150	3	2	1.143095213	11303|11812|11816	Abca1|Apoc1|Apoe	-2.072814546	0	18	0	0	-11.42592113	37.49473684
1	-3.443173781	GO:0055088	M1	1	0	GO Biological Processes	19	lipid homeostasis	19_GO:0042592 homeostatic process	-3.443173781	5.333475936	5.003891162	21372	187	150	7	4.666666667	1.72218638	11303|11770|11816|16956|20249|67963|83433	Abca1|Fabp4|Apoe|Lpl|Scd1|Npc2|Trem2	-2.010973064	0	18	0	0	-11.42592113	37.49473684
1	-3.057531018	R-MMU-8963899	M1	1	0	Reactome Gene Sets	6	Plasma lipoprotein remodeling		-3.057531018	15.83111111	6.482945754	21372	27	150	3	2	1.143095213	11816|16956|18830	Apoe|Lpl|Pltp	-1.671862626	0	18	0	0	-11.42592113	37.49473684
1	-2.762256797	R-MMU-8964043	M1	1	0	Reactome Gene Sets	6	Plasma lipoprotein clearance		-2.762256797	12.57176471	5.677107187	21372	34	150	3	2	1.143095213	11812|11816|67963	Apoc1|Apoe|Npc2	-1.412777353	0	18	0	0	-11.42592113	37.49473684
1	-2.736960145	GO:0006641	M1	1	0	GO Biological Processes	19	triglyceride metabolic process	19_GO:0008152 metabolic process	-2.736960145	7.701621622	4.85502252	21372	74	150	4	2.666666667	1.31543543	11812|11816|16956|20249	Apoc1|Apoe|Lpl|Scd1	-1.391733312	0	18	0	0	-11.42592113	37.49473684
1	-2.462995353	GO:0015914	M1	1	0	GO Biological Processes	19	phospholipid transport	19_GO:0051179 localization	-2.462995353	6.476363636	4.327846866	21372	88	150	4	2.666666667	1.31543543	11303|11812|11816|18830	Abca1|Apoc1|Apoe|Pltp	-1.153790218	0	18	0	0	-11.42592113	37.49473684
1	-2.120639203	GO:0006639	M1	1	0	GO Biological Processes	19	acylglycerol metabolic process	19_GO:0008152 metabolic process	-2.120639203	5.181090909	3.696143234	21372	110	150	4	2.666666667	1.31543543	11812|11816|16956|20249	Apoc1|Apoe|Lpl|Scd1	-0.848288443	0	18	0	0	-11.42592113	37.49473684
1	-2.093561311	GO:0006638	M1	1	0	GO Biological Processes	19	neutral lipid metabolic process	19_GO:0008152 metabolic process	-2.093561311	5.088571429	3.647236011	21372	112	150	4	2.666666667	1.31543543	11812|11816|16956|20249	Apoc1|Apoe|Lpl|Scd1	-0.826035099	0	18	0	0	-11.42592113	37.49473684
1	-11.38042012	R-MMU-1474228	M1	1	0	Reactome Gene Sets	6	Degradation of the extracellular matrix		-11.38042012	14.93741935	13.08576383	21372	124	150	13	8.666666667	2.297180236	12505|12825|12837|12842|12843|13030|13033|13040|17387|17390|17392|20750|21857	Cd44|Col3a1|Col8a1|Col1a1|Col1a2|Ctsb|Ctsd|Ctss|Mmp14|Mmp2|Mmp3|Spp1|Timp1	-9.089333075	0	19	1	1	-11.38042012	35.62
1	-10.82730619	R-MMU-1474244	M1	1	0	Reactome Gene Sets	6	Extracellular matrix organization		-10.82730619	9.459253112	11.10312969	21372	241	150	16	10.66666667	2.520435001	12505|12818|12825|12837|12842|12843|12845|13030|13033|13040|15894|17387|17390|17392|20750|21857	Cd44|Col14a1|Col3a1|Col8a1|Col1a1|Col1a2|Comp|Ctsb|Ctsd|Ctss|Icam1|Mmp14|Mmp2|Mmp3|Spp1|Timp1	-8.572057575	0	19	0	0	-11.38042012	35.62
1	-10.19647451	R-MMU-1442490	M1	1	0	Reactome Gene Sets	6	Collagen degradation		-10.19647451	25.6464	14.66862553	21372	50	150	9	6	1.939071943	12825|12837|12842|12843|13030|13033|17387|17390|17392	Col3a1|Col8a1|Col1a1|Col1a2|Ctsb|Ctsd|Mmp14|Mmp2|Mmp3	-8.001362512	0	19	0	0	-11.38042012	35.62
1	-7.045370818	GO:0030198	M1	1	0	GO Biological Processes	19	extracellular matrix organization	19_GO:0009987 cellular process	-7.045370818	6.638853047	7.970555653	21372	279	150	13	8.666666667	2.297180236	12818|12825|12837|12842|12843|12845|13040|16854|17387|17390|17392|18826|56429	Col14a1|Col3a1|Col8a1|Col1a1|Col1a2|Comp|Ctss|Lgals3|Mmp14|Mmp2|Mmp3|Lcp1|Dpt	-5.114180432	0	19	0	0	-11.38042012	35.62
1	-7.027324855	GO:0045229	M1	1	0	GO Biological Processes	19	external encapsulating structure organization	19_GO:0009987 cellular process	-7.027324855	6.615142857	7.951440998	21372	280	150	13	8.666666667	2.297180236	12818|12825|12837|12842|12843|12845|13040|16854|17387|17390|17392|18826|56429	Col14a1|Col3a1|Col8a1|Col1a1|Col1a2|Comp|Ctss|Lgals3|Mmp14|Mmp2|Mmp3|Lcp1|Dpt	-5.100193325	0	19	0	0	-11.38042012	35.62
1	-7.009354149	GO:0043062	M1	1	0	GO Biological Processes	19	extracellular structure organization	19_GO:0009987 cellular process	-7.009354149	6.591601423	7.932419573	21372	281	150	13	8.666666667	2.297180236	12818|12825|12837|12842|12843|12845|13040|16854|17387|17390|17392|18826|56429	Col14a1|Col3a1|Col8a1|Col1a1|Col1a2|Comp|Ctss|Lgals3|Mmp14|Mmp2|Mmp3|Lcp1|Dpt	-5.08423791	0	19	0	0	-11.38042012	35.62
1	-6.26246538	GO:0032963	M1	1	0	GO Biological Processes	19	collagen metabolic process	19_GO:0008152 metabolic process	-6.26246538	14.45449275	9.411013305	21372	69	150	7	4.666666667	1.72218638	12842|12843|13030|13040|17387|17390|17392	Col1a1|Col1a2|Ctsb|Ctss|Mmp14|Mmp2|Mmp3	-4.426141264	0	19	0	0	-11.38042012	35.62
1	-4.907743817	GO:0030574	M1	1	0	GO Biological Processes	19	collagen catabolic process	19_GO:0008152 metabolic process	-4.907743817	16.56744186	8.590750968	21372	43	150	5	3.333333333	1.465656218	13030|13040|17387|17390|17392	Ctsb|Ctss|Mmp14|Mmp2|Mmp3	-3.238123429	0	19	0	0	-11.38042012	35.62
1	-4.316092845	WP441	M1	1	0	WikiPathways	27	Matrix metalloproteinases		-4.316092845	19.65241379	8.450282048	21372	29	150	4	2.666666667	1.31543543	17387|17390|17392|21857	Mmp14|Mmp2|Mmp3|Timp1	-2.740469986	0	19	0	0	-11.38042012	35.62
1	-4.147705788	GO:0071492	M1	1	0	GO Biological Processes	19	cellular response to UV-A	19_GO:0050896 response to stimulus	-4.147705788	35.62	10.08514064	21372	12	150	3	2	1.143095213	17390|17392|21857	Mmp2|Mmp3|Timp1	-2.59399951	0	19	0	0	-11.38042012	35.62
1	-3.75089696	GO:0070141	M1	1	0	GO Biological Processes	19	response to UV-A	19_GO:0050896 response to stimulus	-3.75089696	26.715	8.650704167	21372	16	150	3	2	1.143095213	17390|17392|21857	Mmp2|Mmp3|Timp1	-2.265113415	0	19	0	0	-11.38042012	35.62
1	-3.44760316	R-MMU-1592389	M1	1	0	Reactome Gene Sets	6	Activation of Matrix Metalloproteinases		-3.44760316	11.87333333	6.340359458	21372	48	150	4	2.666666667	1.31543543	17387|17390|17392|21857	Mmp14|Mmp2|Mmp3|Timp1	-2.01475569	0	19	0	0	-11.38042012	35.62
1	-2.561462987	GO:0048771	M1	1	0	GO Biological Processes	19	tissue remodeling	19_GO:0032501 multicellular organismal process	-2.561462987	5.238235294	4.168531198	21372	136	150	5	3.333333333	1.465656218	13040|16000|17387|17390|21857	Ctss|Igf1|Mmp14|Mmp2|Timp1	-1.240912774	0	19	0	0	-11.38042012	35.62
1	-11.19192228	GO:0045619	M1	1	0	GO Biological Processes	19	regulation of lymphocyte differentiation	19_GO:0002376 immune system process	-11.19192228	9.998596491	11.48453784	21372	228	150	16	10.66666667	2.520435001	12394|12505|12522|13024|14727|14728|14960|16149|16193|16362|17387|19264|20375|20377|56744|80859	Runx1|Cd44|Cd83|Ctla2a|Lilrb4b|Lilrb4a|H2-Aa|Cd74|Il6|Irf1|Mmp14|Ptprc|Spi1|Sfrp1|Pf4|Nfkbiz	-8.910075892	0	20	1	1	-11.19192228	32.88
1	-9.36748023	GO:0045621	M1	1	0	GO Biological Processes	19	positive regulation of lymphocyte differentiation	19_GO:0002376 immune system process	-9.36748023	11.87333333	11.00662842	21372	144	150	12	8	2.215099697	12394|12522|14727|14728|14960|16149|16193|16362|17387|19264|20375|80859	Runx1|Cd83|Lilrb4b|Lilrb4a|H2-Aa|Cd74|Il6|Irf1|Mmp14|Ptprc|Spi1|Nfkbiz	-7.250925041	0	20	0	0	-11.19192228	32.88
1	-8.931010896	GO:0045580	M1	1	0	GO Biological Processes	19	regulation of T cell differentiation	19_GO:0002376 immune system process	-8.931010896	9.547628866	10.05469605	21372	194	150	13	8.666666667	2.297180236	12394|12505|12522|13024|14727|14728|14960|16149|16193|16362|19264|56744|80859	Runx1|Cd44|Cd83|Ctla2a|Lilrb4b|Lilrb4a|H2-Aa|Cd74|Il6|Irf1|Ptprc|Pf4|Nfkbiz	-6.853284494	0	20	0	0	-11.19192228	32.88
1	-8.918696762	GO:0046634	M1	1	0	GO Biological Processes	19	regulation of alpha-beta T cell activation	19_GO:0002376 immune system process	-8.918696762	12.63935484	10.92812411	21372	124	150	11	7.333333333	2.128466671	12394|12505|12522|14727|14728|14961|16193|16362|19264|56744|80859	Runx1|Cd44|Cd83|Lilrb4b|Lilrb4a|H2-Ab1|Il6|Irf1|Ptprc|Pf4|Nfkbiz	-6.843818204	0	20	0	0	-11.19192228	32.88
1	-8.356843343	GO:0046635	M1	1	0	GO Biological Processes	19	positive regulation of alpha-beta T cell activation	19_GO:0002376 immune system process	-8.356843343	16.23189873	11.402867	21372	79	150	9	6	1.939071943	12394|12522|14727|14728|14961|16193|16362|19264|80859	Runx1|Cd83|Lilrb4b|Lilrb4a|H2-Ab1|Il6|Irf1|Ptprc|Nfkbiz	-6.317381442	0	20	0	0	-11.19192228	32.88
1	-7.62009598	GO:0045582	M1	1	0	GO Biological Processes	19	positive regulation of T cell differentiation	19_GO:0002376 immune system process	-7.62009598	11.13125	9.665287284	21372	128	150	10	6.666666667	2.036700309	12394|12522|14727|14728|14960|16149|16193|16362|19264|80859	Runx1|Cd83|Lilrb4b|Lilrb4a|H2-Aa|Cd74|Il6|Irf1|Ptprc|Nfkbiz	-5.632367597	0	20	0	0	-11.19192228	32.88
1	-7.077961658	GO:0046637	M1	1	0	GO Biological Processes	19	regulation of alpha-beta T cell differentiation	19_GO:0002376 immune system process	-7.077961658	14.42835443	10.05270205	21372	79	150	8	5.333333333	1.834645995	12394|12522|14727|14728|16193|16362|56744|80859	Runx1|Cd83|Lilrb4b|Lilrb4a|Il6|Irf1|Pf4|Nfkbiz	-5.138537954	0	20	0	0	-11.19192228	32.88
1	-6.897050593	GO:0046638	M1	1	0	GO Biological Processes	19	positive regulation of alpha-beta T cell differentiation	19_GO:0002376 immune system process	-6.897050593	17.81	10.58945887	21372	56	150	7	4.666666667	1.72218638	12394|12522|14727|14728|16193|16362|80859	Runx1|Cd83|Lilrb4b|Lilrb4a|Il6|Irf1|Nfkbiz	-4.989541063	0	20	0	0	-11.19192228	32.88
1	-5.67752424	GO:2000514	M1	1	0	GO Biological Processes	19	regulation of CD4-positive, alpha-beta T cell activation	19_GO:0002376 immune system process	-5.67752424	11.87333333	8.394596209	21372	84	150	7	4.666666667	1.72218638	12394|12505|12522|16193|16362|56744|80859	Runx1|Cd44|Cd83|Il6|Irf1|Pf4|Nfkbiz	-3.893648175	0	20	0	0	-11.19192228	32.88
1	-5.445489277	GO:0043370	M1	1	0	GO Biological Processes	19	regulation of CD4-positive, alpha-beta T cell differentiation	19_GO:0002376 immune system process	-5.445489277	14.48949153	8.722966198	21372	59	150	6	4	1.6	12394|12522|16193|16362|56744|80859	Runx1|Cd83|Il6|Irf1|Pf4|Nfkbiz	-3.69512181	0	20	0	0	-11.19192228	32.88
1	-4.581081169	GO:0046631	M1	1	0	GO Biological Processes	19	alpha-beta T cell activation	19_GO:0002376 immune system process	-4.581081169	8.108617886	6.647117779	21372	123	150	7	4.666666667	1.72218638	12522|14728|16193|16362|19156|19264|80859	Cd83|Lilrb4a|Il6|Irf1|Psap|Ptprc|Nfkbiz	-2.962108231	0	20	0	0	-11.19192228	32.88
1	-4.036002622	GO:0032613	M1	1	0	GO Biological Processes	19	interleukin-10 production	19_GO:0032501 multicellular organismal process	-4.036002622	32.88	9.666392546	21372	13	150	3	2	1.143095213	12522|14130|80859	Cd83|Fcgr2b|Nfkbiz	-2.508021397	0	20	0	0	-11.19192228	32.88
1	-3.938194586	GO:0043372	M1	1	0	GO Biological Processes	19	positive regulation of CD4-positive, alpha-beta T cell differentiation	19_GO:0002376 immune system process	-3.938194586	15.83111111	7.487439637	21372	36	150	4	2.666666667	1.31543543	12522|16193|16362|80859	Cd83|Il6|Irf1|Nfkbiz	-2.423068069	0	20	0	0	-11.19192228	32.88
1	-3.594514499	GO:0045622	M1	1	0	GO Biological Processes	19	regulation of T-helper cell differentiation	19_GO:0002376 immune system process	-3.594514499	12.95272727	6.672416982	21372	44	150	4	2.666666667	1.31543543	16193|16362|56744|80859	Il6|Irf1|Pf4|Nfkbiz	-2.13370257	0	20	0	0	-11.19192228	32.88
1	-3.483031493	GO:2000516	M1	1	0	GO Biological Processes	19	positive regulation of CD4-positive, alpha-beta T cell activation	19_GO:0002376 immune system process	-3.483031493	12.12595745	6.419581254	21372	47	150	4	2.666666667	1.31543543	12522|16193|16362|80859	Cd83|Il6|Irf1|Nfkbiz	-2.040365342	0	20	0	0	-11.19192228	32.88
1	-3.276269777	GO:0046632	M1	1	0	GO Biological Processes	19	alpha-beta T cell differentiation	19_GO:0002376 immune system process	-3.276269777	7.578723404	5.3740914	21372	94	150	5	3.333333333	1.465656218	12522|16193|16362|19156|80859	Cd83|Il6|Irf1|Psap|Nfkbiz	-1.863655112	0	20	0	0	-11.19192228	32.88
1	-3.210753515	GO:0045624	M1	1	0	GO Biological Processes	19	positive regulation of T-helper cell differentiation	19_GO:0002376 immune system process	-3.210753515	17.81	6.92723042	21372	24	150	3	2	1.143095213	16193|16362|80859	Il6|Irf1|Nfkbiz	-1.805489567	0	20	0	0	-11.19192228	32.88
1	-3.024851957	GO:0030183	M1	1	0	GO Biological Processes	19	B cell differentiation	19_GO:0002376 immune system process	-3.024851957	5.343	4.635791641	21372	160	150	6	4	1.6	14961|16071|16193|19264|20375|80859	H2-Ab1|Igkc|Il6|Ptprc|Spi1|Nfkbiz	-1.640921904	0	20	0	0	-11.19192228	32.88
1	-2.89128465	GO:0042113	M1	1	0	GO Biological Processes	19	B cell activation	19_GO:0002376 immune system process	-2.89128465	4.298965517	4.247507688	21372	232	150	7	4.666666667	1.72218638	14130|14961|16071|16193|19264|20375|80859	Fcgr2b|H2-Ab1|Igkc|Il6|Ptprc|Spi1|Nfkbiz	-1.523252118	0	20	0	0	-11.19192228	32.88
1	-2.87984095	GO:0002313	M1	1	0	GO Biological Processes	19	mature B cell differentiation involved in immune response	19_GO:0002376 immune system process	-2.87984095	13.7883871	5.99037671	21372	31	150	3	2	1.143095213	16193|20375|80859	Il6|Spi1|Nfkbiz	-1.515140618	0	20	0	0	-11.19192228	32.88
1	-2.612876486	GO:0035710	M1	1	0	GO Biological Processes	19	CD4-positive, alpha-beta T cell activation	19_GO:0002376 immune system process	-2.612876486	7.124	4.613567121	21372	80	150	4	2.666666667	1.31543543	12522|14728|16193|80859	Cd83|Lilrb4a|Il6|Nfkbiz	-1.287804947	0	20	0	0	-11.19192228	32.88
1	-2.557827287	GO:0002335	M1	1	0	GO Biological Processes	19	mature B cell differentiation	19_GO:0002376 immune system process	-2.557827287	10.686	5.154939462	21372	40	150	3	2	1.143095213	16193|20375|80859	Il6|Spi1|Nfkbiz	-1.23976873	0	20	0	0	-11.19192228	32.88
1	-2.351171788	GO:0050673	M1	1	0	GO Biological Processes	19	epithelial cell proliferation	19_GO:0009987 cellular process	-2.351171788	3.92146789	3.645004012	21372	218	150	6	4	1.6	12837|14824|16000|16010|16193|80859	Col8a1|Grn|Igf1|Igfbp4|Il6|Nfkbiz	-1.053971135	0	20	0	0	-11.19192228	32.88
1	-2.234784383	GO:0002292	M1	1	0	GO Biological Processes	19	T cell differentiation involved in immune response	19_GO:0002376 immune system process	-2.234784383	8.22	4.382381341	21372	52	150	3	2	1.143095213	14127|16193|80859	Fcer1g|Il6|Nfkbiz	-0.949726086	0	20	0	0	-11.19192228	32.88
1	-2.023533669	GO:0043367	M1	1	0	GO Biological Processes	19	CD4-positive, alpha-beta T cell differentiation	19_GO:0002376 immune system process	-2.023533669	6.894193548	3.907449818	21372	62	150	3	2	1.143095213	12522|16193|80859	Cd83|Il6|Nfkbiz	-0.765697392	0	20	0	0	-11.19192228	32.88
1	-2.004548089	GO:0002312	M1	1	0	GO Biological Processes	19	B cell activation involved in immune response	19_GO:0002376 immune system process	-2.004548089	6.784761905	3.865797716	21372	63	150	3	2	1.143095213	16193|20375|80859	Il6|Spi1|Nfkbiz	-0.748438631	0	20	0	0	-11.19192228	32.88
1	-10.65403276	WP2271	M1	1	0	WikiPathways	27	Macrophage markers		-10.65403276	85.488	22.46668369	21372	10	150	6	4	1.6	12475|12514|12522|16149|17105|23833	Cd14|Cd68|Cd83|Cd74|Lyz2|Cd52	-8.419768634	0	21	1	1	-10.65403276	85.488
1	-6.528640972	GO:0002577	M1	1	0	GO Biological Processes	19	regulation of antigen processing and presentation	19_GO:0002376 immune system process	-6.528640972	33.92380952	12.69040593	21372	21	150	5	3.333333333	1.465656218	12514|14961|16149|21825|83433	Cd68|H2-Ab1|Cd74|Thbs1|Trem2	-4.66000609	0	21	0	0	-10.65403276	85.488
1	-4.406464742	GO:0002604	M1	1	0	GO Biological Processes	19	regulation of dendritic cell antigen processing and presentation	19_GO:0002376 immune system process	-4.406464742	42.744	11.10038401	21372	10	150	3	2	1.143095213	12514|16149|21825	Cd68|Cd74|Thbs1	-2.818067595	0	21	0	0	-10.65403276	85.488
1	-4.147705788	GO:0002579	M1	1	0	GO Biological Processes	19	positive regulation of antigen processing and presentation	19_GO:0002376 immune system process	-4.147705788	35.62	10.08514064	21372	12	150	3	2	1.143095213	14961|16149|83433	H2-Ab1|Cd74|Trem2	-2.59399951	0	21	0	0	-10.65403276	85.488
1	-9.885880571	mmu04933	M1	1	0	KEGG Pathway	24	AGE-RAGE signaling pathway in diabetic complications - Mus musculus (house mouse)		-9.885880571	15.51762376	12.29496132	21372	101	150	11	7.333333333	2.128466671	12825|12842|12843|13058|15894|16176|16193|17390|18712|20296|22329	Col3a1|Col1a1|Col1a2|Cybb|Icam1|Il1b|Il6|Mmp2|Pim1|Ccl2|Vcam1	-7.723220595	0	22	1	1	-9.885880571	15.51762376
1	-4.068927462	mmu05418	M1	1	0	KEGG Pathway	24	Fluid shear stress and atherosclerosis - Mus musculus (house mouse)		-4.068927462	6.738918919	5.889958364	21372	148	150	7	4.666666667	1.72218638	13057|15368|15894|16176|17390|20296|22329	Cyba|Hmox1|Icam1|Il1b|Mmp2|Ccl2|Vcam1	-2.532813144	0	22	0	0	-9.885880571	15.51762376
1	-3.708795863	mmu04670	M1	1	0	KEGG Pathway	24	Leukocyte transendothelial migration - Mus musculus (house mouse)		-3.708795863	7.183865546	5.687066341	21372	119	150	6	4	1.6	13057|13058|15894|17390|20315|22329	Cyba|Cybb|Icam1|Mmp2|Cxcl12|Vcam1	-2.230262812	0	22	0	0	-9.885880571	15.51762376
1	-3.594514499	GO:0045123	M1	1	0	GO Biological Processes	19	cellular extravasation	19_GO:0002376 immune system process	-3.594514499	12.95272727	6.672416982	21372	44	150	4	2.666666667	1.31543543	15894|19261|20296|22329	Icam1|Sirpa|Ccl2|Vcam1	-2.13370257	0	22	0	0	-9.885880571	15.51762376
1	-9.694476681	mmu04142	M1	1	0	KEGG Pathway	24	Lysosome - Mus musculus (house mouse)		-9.694476681	12.66488889	11.43051515	21372	135	150	12	8	2.215099697	11984|12514|13030|13032|13033|13040|16792|19141|19156|56722|64138|67963	Atp6v0c|Cd68|Ctsb|Ctsc|Ctsd|Ctss|Laptm5|Lgmn|Psap|Litaf|Ctsz|Npc2	-7.545496401	0	23	1	1	-9.694476681	47.49333333
1	-5.956827542	R-MMU-1679131	M1	1	0	Reactome Gene Sets	6	Trafficking and processing of endosomal TLR		-5.956827542	47.49333333	13.54395741	21372	12	150	4	2.666666667	1.31543543	13030|13040|19141|54445	Ctsb|Ctss|Lgmn|Unc93b1	-4.149043988	0	23	0	0	-9.694476681	47.49333333
1	-5.292652658	mmu04210	M1	1	0	KEGG Pathway	24	Apoptosis - Mus musculus (house mouse)		-5.292652658	8.443259259	7.293707515	21372	135	150	8	5.333333333	1.834645995	12045|13030|13032|13033|13040|17873|18035|64138	Bcl2a1b|Ctsb|Ctsc|Ctsd|Ctss|Gadd45b|Nfkbia|Ctsz	-3.563282366	0	23	0	0	-9.694476681	47.49333333
1	-5.085628637	R-MMU-168898	M1	1	0	Reactome Gene Sets	6	Toll-like Receptor Cascades		-5.085628637	7.915555556	7.000332648	21372	144	150	8	5.333333333	1.834645995	12475|12491|13030|13040|16803|18035|19141|54445	Cd14|Cd36|Ctsb|Ctss|Lbp|Nfkbia|Lgmn|Unc93b1	-3.388351512	0	23	0	0	-9.694476681	47.49333333
1	-5.029679105	R-MMU-2132295	M1	1	0	Reactome Gene Sets	6	MHC class II antigen presentation		-5.029679105	9.498666667	7.339343704	21372	105	150	7	4.666666667	1.72218638	13030|13032|13033|13040|16149|19141|65972	Ctsb|Ctsc|Ctsd|Ctss|Cd74|Lgmn|Ifi30	-3.34529696	0	23	0	0	-9.694476681	47.49333333
1	-2.15169852	GO:0030163	M1	1	0	GO Biological Processes	19	protein catabolic process	19_GO:0008152 metabolic process	-2.15169852	2.264582781	2.974218708	21372	755	150	12	8	2.215099697	11816|13030|13032|13033|13040|14824|14828|17390|17392|19141|19156|64138	Apoe|Ctsb|Ctsc|Ctsd|Ctss|Grn|Hspa5|Mmp2|Mmp3|Lgmn|Psap|Ctsz	-0.875303603	0	23	0	0	-9.694476681	47.49333333
1	-9.683031296	GO:0002253	M1	1	0	GO Biological Processes	19	activation of immune response	19_GO:0002376 immune system process	-9.683031296	6.731338583	9.490014709	21372	381	150	18	12	2.653299832	11537|12259|12260|12262|12266|12268|12475|14127|16362|16803|18035|18636|19264|22177|23880|54445|80859|226691	Cfd|C1qa|C1qb|C1qc|C3|C4b|Cd14|Fcer1g|Irf1|Lbp|Nfkbia|Cfp|Ptprc|Tyrobp|Fyb1|Unc93b1|Nfkbiz|Ifi207	-7.537404659	0	24	1	1	-9.683031296	19.42909091
1	-7.053841599	GO:0002831	M1	1	0	GO Biological Processes	19	regulation of response to biotic stimulus	19_GO:0050896 response to stimulus	-7.053841599	4.56341637	7.197200228	21372	562	150	18	12	2.653299832	11816|12475|12491|13057|14824|14825|16149|16176|16362|16803|18035|18712|20375|22177|54445|80859|83433|226691	Apoe|Cd14|Cd36|Cyba|Grn|Cxcl1|Cd74|Il1b|Irf1|Lbp|Nfkbia|Pim1|Spi1|Tyrobp|Unc93b1|Nfkbiz|Trem2|Ifi207	-5.118554064	0	24	0	0	-9.683031296	19.42909091
1	-6.996735109	GO:0002833	M1	1	0	GO Biological Processes	19	positive regulation of response to biotic stimulus	19_GO:0048518 positive regulation of biological process	-6.996735109	5.99015015	7.715926464	21372	333	150	14	9.333333333	2.375180305	12475|12491|13057|14824|14825|16149|16362|16803|18035|20375|22177|54445|80859|226691	Cd14|Cd36|Cyba|Grn|Cxcl1|Cd74|Irf1|Lbp|Nfkbia|Spi1|Tyrobp|Unc93b1|Nfkbiz|Ifi207	-5.073624853	0	24	0	0	-9.683031296	19.42909091
1	-6.745511049	GO:0045088	M1	1	0	GO Biological Processes	19	regulation of innate immune response	19_GO:0044419 biological process involved in interspecies interaction between organisms	-6.745511049	4.913103448	7.164550866	21372	464	150	16	10.66666667	2.520435001	11816|12475|12491|13057|14824|16149|16362|16803|18035|18712|20375|22177|54445|80859|83433|226691	Apoe|Cd14|Cd36|Cyba|Grn|Cd74|Irf1|Lbp|Nfkbia|Pim1|Spi1|Tyrobp|Unc93b1|Nfkbiz|Trem2|Ifi207	-4.858853062	0	24	0	0	-9.683031296	19.42909091
1	-6.45524781	GO:0002764	M1	1	0	GO Biological Processes	19	immune response-regulating signaling pathway	19_GO:0002376 immune system process	-6.45524781	5.898853503	7.352171217	21372	314	150	13	8.666666667	2.297180236	12266|12475|14127|14727|14728|16362|16803|18035|19264|22177|23880|54445|80859	C3|Cd14|Fcer1g|Lilrb4b|Lilrb4a|Irf1|Lbp|Nfkbia|Ptprc|Tyrobp|Fyb1|Unc93b1|Nfkbiz	-4.591877167	0	24	0	0	-9.683031296	19.42909091
1	-6.263371322	GO:0002768	M1	1	0	GO Biological Processes	19	immune response-regulating cell surface receptor signaling pathway	19_GO:0002376 immune system process	-6.263371322	6.996785714	7.585300407	21372	224	150	11	7.333333333	2.128466671	12266|12475|14127|14727|14728|16803|18035|19264|22177|23880|80859	C3|Cd14|Fcer1g|Lilrb4b|Lilrb4a|Lbp|Nfkbia|Ptprc|Tyrobp|Fyb1|Nfkbiz	-4.426141264	0	24	0	0	-9.683031296	19.42909091
1	-6.212910083	WP5128	M1	1	0	WikiPathways	27	Fibrin complement receptor 3 signaling pathway		-6.212910083	19.42909091	10.2877424	21372	44	150	6	4	1.6	12475|14127|16193|16803|20296|22177	Cd14|Fcer1g|Il6|Lbp|Ccl2|Tyrobp	-4.381474887	0	24	0	0	-9.683031296	19.42909091
1	-5.765432877	GO:0045089	M1	1	0	GO Biological Processes	19	positive regulation of innate immune response	19_GO:0044419 biological process involved in interspecies interaction between organisms	-5.765432877	5.605770492	6.811076555	21372	305	150	12	8	2.215099697	12475|12491|13057|16149|16362|16803|18035|20375|22177|54445|80859|226691	Cd14|Cd36|Cyba|Cd74|Irf1|Lbp|Nfkbia|Spi1|Tyrobp|Unc93b1|Nfkbiz|Ifi207	-3.978619337	0	24	0	0	-9.683031296	19.42909091
1	-5.218848221	GO:0002757	M1	1	0	GO Biological Processes	19	immune response-activating signaling pathway	19_GO:0002376 immune system process	-5.218848221	5.460905923	6.396495618	21372	287	150	11	7.333333333	2.128466671	12266|12475|14127|16362|16803|18035|19264|22177|23880|54445|80859	C3|Cd14|Fcer1g|Irf1|Lbp|Nfkbia|Ptprc|Tyrobp|Fyb1|Unc93b1|Nfkbiz	-3.499607706	0	24	0	0	-9.683031296	19.42909091
1	-4.710871063	GO:0002429	M1	1	0	GO Biological Processes	19	immune response-activating cell surface receptor signaling pathway	19_GO:0002376 immune system process	-4.710871063	6.048679245	6.210874806	21372	212	150	9	6	1.939071943	12266|12475|14127|16803|18035|19264|22177|23880|80859	C3|Cd14|Fcer1g|Lbp|Nfkbia|Ptprc|Tyrobp|Fyb1|Nfkbiz	-3.070394404	0	24	0	0	-9.683031296	19.42909091
1	-4.385001237	GO:0002218	M1	1	0	GO Biological Processes	19	activation of innate immune response	19_GO:0044419 biological process involved in interspecies interaction between organisms	-4.385001237	6.332444444	6.040063661	21372	180	150	8	5.333333333	1.834645995	12475|16362|16803|18035|22177|54445|80859|226691	Cd14|Irf1|Lbp|Nfkbia|Tyrobp|Unc93b1|Nfkbiz|Ifi207	-2.798452155	0	24	0	0	-9.683031296	19.42909091
1	-4.260909824	GO:0002758	M1	1	0	GO Biological Processes	19	innate immune response-activating signaling pathway	19_GO:0044419 biological process involved in interspecies interaction between organisms	-4.260909824	7.227246377	6.16999173	21372	138	150	7	4.666666667	1.72218638	12475|16362|16803|18035|22177|54445|80859	Cd14|Irf1|Lbp|Nfkbia|Tyrobp|Unc93b1|Nfkbiz	-2.692421327	0	24	0	0	-9.683031296	19.42909091
1	-3.555619267	GO:0002221	M1	1	0	GO Biological Processes	19	pattern recognition receptor signaling pathway	19_GO:0044419 biological process involved in interspecies interaction between organisms	-3.555619267	6.731338583	5.446210897	21372	127	150	6	4	1.6	12475|16362|16803|18035|54445|80859	Cd14|Irf1|Lbp|Nfkbia|Unc93b1|Nfkbiz	-2.103584306	0	24	0	0	-9.683031296	19.42909091
1	-3.076891075	GO:0002220	M1	1	0	GO Biological Processes	19	innate immune response activating cell surface receptor signaling pathway	19_GO:0044419 biological process involved in interspecies interaction between organisms	-3.076891075	9.498666667	5.542161968	21372	60	150	4	2.666666667	1.31543543	12475|16803|18035|22177	Cd14|Lbp|Nfkbia|Tyrobp	-1.687139293	0	24	0	0	-9.683031296	19.42909091
1	-2.332378661	GO:0002752	M1	1	0	GO Biological Processes	19	cell surface pattern recognition receptor signaling pathway	19_GO:0044419 biological process involved in interspecies interaction between organisms	-2.332378661	8.905	4.609491862	21372	48	150	3	2	1.143095213	12475|16803|18035	Cd14|Lbp|Nfkbia	-1.037068301	0	24	0	0	-9.683031296	19.42909091
1	-9.602612317	GO:1904645	M1	1	0	GO Biological Processes	19	response to amyloid-beta	19_GO:0050896 response to stimulus	-9.602612317	29.22666667	14.83306255	21372	39	150	8	5.333333333	1.834645995	12491|14130|15894|16000|17390|19141|22329|83433	Cd36|Fcgr2b|Icam1|Igf1|Mmp2|Lgmn|Vcam1|Trem2	-7.463616258	0	25	1	1	-9.602612317	30.2230303
1	-8.57319385	GO:1904646	M1	1	0	GO Biological Processes	19	cellular response to amyloid-beta	19_GO:0050896 response to stimulus	-8.57319385	30.2230303	14.12407722	21372	33	150	7	4.666666667	1.72218638	12491|14130|15894|16000|19141|22329|83433	Cd36|Fcgr2b|Icam1|Igf1|Lgmn|Vcam1|Trem2	-6.523138875	0	25	0	0	-9.602612317	30.2230303
1	-4.201670597	GO:0009743	M1	1	0	GO Biological Processes	19	response to carbohydrate	19_GO:0050896 response to stimulus	-4.201670597	7.073475177	6.083121468	21372	141	150	7	4.666666667	1.72218638	15894|16000|16176|21825|22228|22329|83433	Icam1|Igf1|Il1b|Thbs1|Ucp2|Vcam1|Trem2	-2.638456996	0	25	0	0	-9.602612317	30.2230303
1	-3.759957799	GO:0071333	M1	1	0	GO Biological Processes	19	cellular response to glucose stimulus	19_GO:0042592 homeostatic process	-3.759957799	9.627027027	6.249891871	21372	74	150	5	3.333333333	1.465656218	15894|16000|22228|22329|83433	Icam1|Igf1|Ucp2|Vcam1|Trem2	-2.271239821	0	25	0	0	-9.602612317	30.2230303
1	-3.705320633	GO:0071331	M1	1	0	GO Biological Processes	19	cellular response to hexose stimulus	19_GO:0050896 response to stimulus	-3.705320633	9.373684211	6.148076353	21372	76	150	5	3.333333333	1.465656218	15894|16000|22228|22329|83433	Icam1|Igf1|Ucp2|Vcam1|Trem2	-2.227506018	0	25	0	0	-9.602612317	30.2230303
1	-3.678602543	GO:0071326	M1	1	0	GO Biological Processes	19	cellular response to monosaccharide stimulus	19_GO:0050896 response to stimulus	-3.678602543	9.251948052	6.098568725	21372	77	150	5	3.333333333	1.465656218	15894|16000|22228|22329|83433	Icam1|Igf1|Ucp2|Vcam1|Trem2	-2.201505177	0	25	0	0	-9.602612317	30.2230303
1	-3.63077225	GO:0009749	M1	1	0	GO Biological Processes	19	response to glucose	19_GO:0050896 response to stimulus	-3.63077225	6.950243902	5.563946841	21372	123	150	6	4	1.6	15894|16000|21825|22228|22329|83433	Icam1|Igf1|Thbs1|Ucp2|Vcam1|Trem2	-2.162892909	0	25	0	0	-9.602612317	30.2230303
1	-3.592848721	GO:0009746	M1	1	0	GO Biological Processes	19	response to hexose	19_GO:0050896 response to stimulus	-3.592848721	6.83904	5.504432425	21372	125	150	6	4	1.6	15894|16000|21825|22228|22329|83433	Icam1|Igf1|Thbs1|Ucp2|Vcam1|Trem2	-2.13370257	0	25	0	0	-9.602612317	30.2230303
1	-3.574148646	GO:0034284	M1	1	0	GO Biological Processes	19	response to monosaccharide	19_GO:0050896 response to stimulus	-3.574148646	6.784761905	5.475163203	21372	126	150	6	4	1.6	15894|16000|21825|22228|22329|83433	Icam1|Igf1|Thbs1|Ucp2|Vcam1|Trem2	-2.118718089	0	25	0	0	-9.602612317	30.2230303
1	-3.477956288	GO:0071322	M1	1	0	GO Biological Processes	19	cellular response to carbohydrate stimulus	19_GO:0050896 response to stimulus	-3.477956288	8.381176471	5.732482241	21372	85	150	5	3.333333333	1.465656218	15894|16000|22228|22329|83433	Icam1|Igf1|Ucp2|Vcam1|Trem2	-2.036612192	0	25	0	0	-9.602612317	30.2230303
1	-3.173490433	GO:0001678	M1	1	0	GO Biological Processes	19	intracellular glucose homeostasis	19_GO:0042592 homeostatic process	-3.173490433	7.195959596	5.194894126	21372	99	150	5	3.333333333	1.465656218	15894|16000|22228|22329|83433	Icam1|Igf1|Ucp2|Vcam1|Trem2	-1.769439599	0	25	0	0	-9.602612317	30.2230303
1	-2.912927247	GO:0042593	M1	1	0	GO Biological Processes	19	glucose homeostasis	19_GO:0042592 homeostatic process	-2.912927247	4.336347826	4.276880358	21372	230	150	7	4.666666667	1.72218638	15894|16000|16193|16592|22228|22329|83433	Icam1|Igf1|Il6|Fabp5|Ucp2|Vcam1|Trem2	-1.54265896	0	25	0	0	-9.602612317	30.2230303
1	-2.902076804	GO:0033500	M1	1	0	GO Biological Processes	19	carbohydrate homeostasis	19_GO:0042592 homeostatic process	-2.902076804	4.317575758	4.262152378	21372	231	150	7	4.666666667	1.72218638	15894|16000|16193|16592|22228|22329|83433	Icam1|Igf1|Il6|Fabp5|Ucp2|Vcam1|Trem2	-1.532927833	0	25	0	0	-9.602612317	30.2230303
1	-2.72122273	GO:1901699	M1	1	0	GO Biological Processes	19	cellular response to nitrogen compound	19_GO:0050896 response to stimulus	-2.72122273	2.823927928	3.660243603	21372	555	150	11	7.333333333	2.128466671	12491|14130|15894|16000|16362|17069|19141|20377|21825|22329|83433	Cd36|Fcgr2b|Icam1|Igf1|Irf1|Ly6e|Lgmn|Sfrp1|Thbs1|Vcam1|Trem2	-1.379024071	0	25	0	0	-9.602612317	30.2230303
1	-2.253839459	GO:0071417	M1	1	0	GO Biological Processes	19	cellular response to organonitrogen compound	19_GO:0050896 response to stimulus	-2.253839459	2.76362069	3.229035548	21372	464	150	9	6	1.939071943	12491|14130|15894|16000|16362|19141|20377|22329|83433	Cd36|Fcgr2b|Icam1|Igf1|Irf1|Lgmn|Sfrp1|Vcam1|Trem2	-0.967397323	0	25	0	0	-9.602612317	30.2230303
1	-9.552339399	GO:0002700	M1	1	0	GO Biological Processes	19	regulation of production of molecular mediator of immune response	19_GO:0002376 immune system process	-9.552339399	9.498666667	10.4051174	21372	210	150	14	9.333333333	2.375180305	12010|12491|14127|14130|14727|14728|15368|16149|16176|16193|16792|19264|56722|77125	B2m|Cd36|Fcer1g|Fcgr2b|Lilrb4b|Lilrb4a|Hmox1|Cd74|Il1b|Il6|Laptm5|Ptprc|Litaf|Il33	-7.41662105	0	26	1	1	-9.552339399	14.248
1	-8.699132681	GO:0002718	M1	1	0	GO Biological Processes	19	regulation of cytokine production involved in immune response	19_GO:0002376 immune system process	-8.699132681	12.056	10.630089	21372	130	150	11	7.333333333	2.128466671	12010|12491|14127|14727|14728|15368|16149|16176|16193|16792|56722	B2m|Cd36|Fcer1g|Lilrb4b|Lilrb4a|Hmox1|Cd74|Il1b|Il6|Laptm5|Litaf	-6.638219778	0	26	0	0	-9.552339399	14.248
1	-6.033105669	GO:0002702	M1	1	0	GO Biological Processes	19	positive regulation of production of molecular mediator of immune response	19_GO:0002376 immune system process	-6.033105669	8.783013699	7.933321223	21372	146	150	9	6	1.939071943	12010|12491|14127|16149|16176|16193|16792|19264|77125	B2m|Cd36|Fcer1g|Cd74|Il1b|Il6|Laptm5|Ptprc|Il33	-4.214444761	0	26	0	0	-9.552339399	14.248
1	-5.508023141	GO:0002720	M1	1	0	GO Biological Processes	19	positive regulation of cytokine production involved in immune response	19_GO:0002376 immune system process	-5.508023141	11.20629213	8.111692377	21372	89	150	7	4.666666667	1.72218638	12010|12491|14127|16149|16176|16193|16792	B2m|Cd36|Fcer1g|Cd74|Il1b|Il6|Laptm5	-3.742607745	0	26	0	0	-9.552339399	14.248
1	-3.673586219	GO:0061081	M1	1	0	GO Biological Processes	19	positive regulation of myeloid leukocyte cytokine production involved in immune response	19_GO:0002376 immune system process	-3.673586219	13.56952381	6.855086496	21372	42	150	4	2.666666667	1.31543543	12491|14127|16149|16792	Cd36|Fcer1g|Cd74|Laptm5	-2.198633522	0	26	0	0	-9.552339399	14.248
1	-3.556447524	GO:0010935	M1	1	0	GO Biological Processes	19	regulation of macrophage cytokine production	19_GO:0002376 immune system process	-3.556447524	12.66488889	6.585471512	21372	45	150	4	2.666666667	1.31543543	12491|16149|16792|56722	Cd36|Cd74|Laptm5|Litaf	-2.103584306	0	26	0	0	-9.552339399	14.248
1	-3.276269777	GO:0050871	M1	1	0	GO Biological Processes	19	positive regulation of B cell activation	19_GO:0002376 immune system process	-3.276269777	7.578723404	5.3740914	21372	94	150	5	3.333333333	1.465656218	16149|16193|17387|19264|20375	Cd74|Il6|Mmp14|Ptprc|Spi1	-1.863655112	0	26	0	0	-9.552339399	14.248
1	-2.921817255	GO:0060907	M1	1	0	GO Biological Processes	19	positive regulation of macrophage cytokine production	19_GO:0002376 immune system process	-2.921817255	14.248	6.104615086	21372	30	150	3	2	1.143095213	12491|16149|16792	Cd36|Cd74|Laptm5	-1.550426759	0	26	0	0	-9.552339399	14.248
1	-2.655498568	GO:0043368	M1	1	0	GO Biological Processes	19	positive T cell selection	19_GO:0002376 immune system process	-2.655498568	11.55243243	5.40097311	21372	37	150	3	2	1.143095213	16149|16193|19264	Cd74|Il6|Ptprc	-1.322785287	0	26	0	0	-9.552339399	14.248
1	-2.319389827	GO:0001959	M1	1	0	GO Biological Processes	19	regulation of cytokine-mediated signaling pathway	19_GO:0050896 response to stimulus	-2.319389827	4.596129032	3.777670056	21372	155	150	5	3.333333333	1.465656218	16149|16193|16792|19264|83433	Cd74|Il6|Laptm5|Ptprc|Trem2	-1.024550759	0	26	0	0	-9.552339399	14.248
1	-2.205993537	GO:0060759	M1	1	0	GO Biological Processes	19	regulation of response to cytokine stimulus	19_GO:0050896 response to stimulus	-2.205993537	4.317575758	3.596566538	21372	165	150	5	3.333333333	1.465656218	16149|16193|16792|19264|83433	Cd74|Il6|Laptm5|Ptprc|Trem2	-0.924147152	0	26	0	0	-9.552339399	14.248
1	-2.18907663	GO:0045058	M1	1	0	GO Biological Processes	19	T cell selection	19_GO:0002376 immune system process	-2.18907663	7.915555556	4.277752188	21372	54	150	3	2	1.143095213	16149|16193|19264	Cd74|Il6|Ptprc	-0.909055015	0	26	0	0	-9.552339399	14.248
1	-2.082635901	GO:0001961	M1	1	0	GO Biological Processes	19	positive regulation of cytokine-mediated signaling pathway	19_GO:0048518 positive regulation of biological process	-2.082635901	7.244745763	4.038158599	21372	59	150	3	2	1.143095213	16149|16792|83433	Cd74|Laptm5|Trem2	-0.81606101	0	26	0	0	-9.552339399	14.248
1	-9.057013136	GO:0042590	M1	1	0	GO Biological Processes	19	antigen processing and presentation of exogenous peptide antigen via MHC class I	19_GO:0002376 immune system process	-9.057013136	89.05	20.94102647	21372	8	150	5	3.333333333	1.465656218	14127|14131|14972|17476|65972	Fcer1g|Fcgr3|H2-K1|Mpeg1|Ifi30	-6.961796002	0	27	1	1	-9.057013136	89.05
1	-7.252897496	GO:0002888	M1	1	0	GO Biological Processes	19	positive regulation of myeloid leukocyte mediated immunity	19_GO:0002376 immune system process	-7.252897496	28.496	12.67002539	21372	30	150	6	4	1.6	12266|14127|14131|14825|20375|22177	C3|Fcer1g|Fcgr3|Cxcl1|Spi1|Tyrobp	-5.302957674	0	27	0	0	-9.057013136	89.05
1	-6.05298375	GO:0002886	M1	1	0	GO Biological Processes	19	regulation of myeloid leukocyte mediated immunity	19_GO:0002376 immune system process	-6.05298375	13.47783784	9.039630573	21372	74	150	7	4.666666667	1.72218638	12266|14127|14131|14825|15368|20375|22177	C3|Fcer1g|Fcgr3|Cxcl1|Hmox1|Spi1|Tyrobp	-4.232746455	0	27	0	0	-9.057013136	89.05
1	-5.445489277	GO:0002474	M1	1	0	GO Biological Processes	19	antigen processing and presentation of peptide antigen via MHC class I	19_GO:0002376 immune system process	-5.445489277	14.48949153	8.722966198	21372	59	150	6	4	1.6	12010|14127|14131|14972|17476|65972	B2m|Fcer1g|Fcgr3|H2-K1|Mpeg1|Ifi30	-3.69512181	0	27	0	0	-9.057013136	89.05
1	-5.286735011	GO:0002883	M1	1	0	GO Biological Processes	19	regulation of hypersensitivity	19_GO:0002376 immune system process	-5.286735011	33.52470588	11.27854164	21372	17	150	4	2.666666667	1.31543543	12266|14127|14130|14131	C3|Fcer1g|Fcgr2b|Fcgr3	-3.561191128	0	27	0	0	-9.057013136	89.05
1	-5.011573083	GO:0002861	M1	1	0	GO Biological Processes	19	regulation of inflammatory response to antigenic stimulus	19_GO:0002376 immune system process	-5.011573083	17.37560976	8.82365862	21372	41	150	5	3.333333333	1.465656218	12266|14127|14130|14131|83433	C3|Fcer1g|Fcgr2b|Fcgr3|Trem2	-3.328344444	0	27	0	0	-9.057013136	89.05
1	-4.835334851	GO:0002712	M1	1	0	GO Biological Processes	19	regulation of B cell mediated immunity	19_GO:0002376 immune system process	-4.835334851	11.3984	7.584078725	21372	75	150	6	4	1.6	12266|14127|14130|14131|19264|83433	C3|Fcer1g|Fcgr2b|Fcgr3|Ptprc|Trem2	-3.176737757	0	27	0	0	-9.057013136	89.05
1	-4.835334851	GO:0002889	M1	1	0	GO Biological Processes	19	regulation of immunoglobulin mediated immune response	19_GO:0002376 immune system process	-4.835334851	11.3984	7.584078725	21372	75	150	6	4	1.6	12266|14127|14130|14131|19264|83433	C3|Fcer1g|Fcgr2b|Fcgr3|Ptprc|Trem2	-3.176737757	0	27	0	0	-9.057013136	89.05
1	-4.732972678	GO:0001796	M1	1	0	GO Biological Processes	19	regulation of type IIa hypersensitivity	19_GO:0002376 immune system process	-4.732972678	53.43	12.46948345	21372	8	150	3	2	1.143095213	12266|14127|14131	C3|Fcer1g|Fcgr3	-3.088299905	0	27	0	0	-9.057013136	89.05
1	-4.732972678	GO:0001798	M1	1	0	GO Biological Processes	19	positive regulation of type IIa hypersensitivity	19_GO:0002376 immune system process	-4.732972678	53.43	12.46948345	21372	8	150	3	2	1.143095213	12266|14127|14131	C3|Fcer1g|Fcgr3	-3.088299905	0	27	0	0	-9.057013136	89.05
1	-4.732972678	GO:0002892	M1	1	0	GO Biological Processes	19	regulation of type II hypersensitivity	19_GO:0002376 immune system process	-4.732972678	53.43	12.46948345	21372	8	150	3	2	1.143095213	12266|14127|14131	C3|Fcer1g|Fcgr3	-3.088299905	0	27	0	0	-9.057013136	89.05
1	-4.732972678	GO:0002894	M1	1	0	GO Biological Processes	19	positive regulation of type II hypersensitivity	19_GO:0002376 immune system process	-4.732972678	53.43	12.46948345	21372	8	150	3	2	1.143095213	12266|14127|14131	C3|Fcer1g|Fcgr3	-3.088299905	0	27	0	0	-9.057013136	89.05
1	-4.653553623	GO:0002864	M1	1	0	GO Biological Processes	19	regulation of acute inflammatory response to antigenic stimulus	19_GO:0002376 immune system process	-4.653553623	23.74666667	9.373670511	21372	24	150	4	2.666666667	1.31543543	12266|14127|14130|14131	C3|Fcer1g|Fcgr2b|Fcgr3	-3.017232924	0	27	0	0	-9.057013136	89.05
1	-4.559124411	GO:0001810	M1	1	0	GO Biological Processes	19	regulation of type I hypersensitivity	19_GO:0002376 immune system process	-4.559124411	47.49333333	11.72858758	21372	9	150	3	2	1.143095213	14127|14130|14131	Fcer1g|Fcgr2b|Fcgr3	-2.946937391	0	27	0	0	-9.057013136	89.05
1	-4.418101063	GO:0002714	M1	1	0	GO Biological Processes	19	positive regulation of B cell mediated immunity	19_GO:0002376 immune system process	-4.418101063	13.19259259	7.54196669	21372	54	150	5	3.333333333	1.465656218	12266|14127|14131|19264|83433	C3|Fcer1g|Fcgr3|Ptprc|Trem2	-2.824112064	0	27	0	0	-9.057013136	89.05
1	-4.418101063	GO:0002891	M1	1	0	GO Biological Processes	19	positive regulation of immunoglobulin mediated immune response	19_GO:0002376 immune system process	-4.418101063	13.19259259	7.54196669	21372	54	150	5	3.333333333	1.465656218	12266|14127|14131|19264|83433	C3|Fcer1g|Fcgr3|Ptprc|Trem2	-2.824112064	0	27	0	0	-9.057013136	89.05
1	-4.036002622	GO:0002885	M1	1	0	GO Biological Processes	19	positive regulation of hypersensitivity	19_GO:0002376 immune system process	-4.036002622	32.88	9.666392546	21372	13	150	3	2	1.143095213	12266|14127|14131	C3|Fcer1g|Fcgr3	-2.508021397	0	27	0	0	-9.057013136	89.05
1	-3.838835518	GO:0002866	M1	1	0	GO Biological Processes	19	positive regulation of acute inflammatory response to antigenic stimulus	19_GO:0002376 immune system process	-3.838835518	28.496	8.955914141	21372	15	150	3	2	1.143095213	12266|14127|14131	C3|Fcer1g|Fcgr3	-2.343441661	0	27	0	0	-9.057013136	89.05
1	-3.386413079	GO:0002863	M1	1	0	GO Biological Processes	19	positive regulation of inflammatory response to antigenic stimulus	19_GO:0002376 immune system process	-3.386413079	20.35428571	7.460064487	21372	21	150	3	2	1.143095213	12266|14127|14131	C3|Fcer1g|Fcgr3	-1.961899191	0	27	0	0	-9.057013136	89.05
1	-2.527047113	GO:0015844	M1	1	0	GO Biological Processes	19	monoamine transport	19_GO:0051179 localization	-2.527047113	10.42536585	5.078663445	21372	41	150	3	2	1.143095213	14127|14131|17069	Fcer1g|Fcgr3|Ly6e	-1.210476717	0	27	0	0	-9.057013136	89.05
1	-2.307154605	GO:0045576	M1	1	0	GO Biological Processes	19	mast cell activation	19_GO:0002376 immune system process	-2.307154605	8.723265306	4.550296924	21372	49	150	3	2	1.143095213	14127|14131|14727	Fcer1g|Fcgr3|Lilrb4b	-1.015132592	0	27	0	0	-9.057013136	89.05
1	-8.993120241	R-MMU-2022090	M1	1	0	Reactome Gene Sets	6	Assembly of collagen fibrils and other multimeric structures		-8.993120241	24.77913043	13.57328847	21372	46	150	8	5.333333333	1.834645995	12818|12825|12837|12842|12843|13030|13040|17392	Col14a1|Col3a1|Col8a1|Col1a1|Col1a2|Ctsb|Ctss|Mmp3	-6.90673652	0	28	1	1	-8.993120241	38.85818182
1	-7.546457856	R-MMU-216083	M1	1	0	Reactome Gene Sets	6	Integrin cell surface interactions		-7.546457856	16.51942029	10.85536805	21372	69	150	8	5.333333333	1.834645995	12505|12825|12837|12842|12843|12845|15894|20750	Cd44|Col3a1|Col8a1|Col1a1|Col1a2|Comp|Icam1|Spp1	-5.565641467	0	28	0	0	-8.993120241	38.85818182
1	-7.496319528	R-MMU-1474290	M1	1	0	Reactome Gene Sets	6	Collagen formation		-7.496319528	16.28342857	10.76773895	21372	70	150	8	5.333333333	1.834645995	12818|12825|12837|12842|12843|13030|13040|17392	Col14a1|Col3a1|Col8a1|Col1a1|Col1a2|Ctsb|Ctss|Mmp3	-5.526784149	0	28	0	0	-8.993120241	38.85818182
1	-5.508023141	mmu04512	M1	1	0	KEGG Pathway	24	ECM-receptor interaction - Mus musculus (house mouse)		-5.508023141	11.20629213	8.111692377	21372	89	150	7	4.666666667	1.72218638	12491|12505|12842|12843|12845|20750|21825	Cd36|Cd44|Col1a1|Col1a2|Comp|Spp1|Thbs1	-3.742607745	0	28	0	0	-8.993120241	38.85818182
1	-5.445489277	GO:0030199	M1	1	0	GO Biological Processes	19	collagen fibril organization	19_GO:0009987 cellular process	-5.445489277	14.48949153	8.722966198	21372	59	150	6	4	1.6	12818|12825|12842|12843|12845|56429	Col14a1|Col3a1|Col1a1|Col1a2|Comp|Dpt	-3.69512181	0	28	0	0	-8.993120241	38.85818182
1	-5.121141941	R-MMU-8948216	M1	1	0	Reactome Gene Sets	6	Collagen chain trimerization		-5.121141941	18.26666667	9.073602267	21372	39	150	5	3.333333333	1.465656218	12818|12825|12837|12842|12843	Col14a1|Col3a1|Col8a1|Col1a1|Col1a2	-3.420513666	0	28	0	0	-8.993120241	38.85818182
1	-4.340985221	R-MMU-1650814	M1	1	0	Reactome Gene Sets	6	Collagen biosynthesis and modifying enzymes		-4.340985221	12.72142857	7.383913487	21372	56	150	5	3.333333333	1.465656218	12818|12825|12837|12842|12843	Col14a1|Col3a1|Col8a1|Col1a1|Col1a2	-2.761750745	0	28	0	0	-8.993120241	38.85818182
1	-4.270403635	R-MMU-75892	M1	1	0	Reactome Gene Sets	6	Platelet Adhesion to exposed collagen		-4.270403635	38.85818182	10.55869395	21372	11	150	3	2	1.143095213	12842|12843|14127	Col1a1|Col1a2|Fcer1g	-2.699253467	0	28	0	0	-8.993120241	38.85818182
1	-4.256313789	WP458	M1	1	0	WikiPathways	27	Inflammatory response pathway		-4.256313789	18.99733333	8.293085188	21372	30	150	4	2.666666667	1.31543543	12825|12842|12843|21825	Col3a1|Col1a1|Col1a2|Thbs1	-2.689590718	0	28	0	0	-8.993120241	38.85818182
1	-4.016763333	GO:0001501	M1	1	0	GO Biological Processes	19	skeletal system development	19_GO:0032502 developmental process	-4.016763333	3.494792453	4.889534977	21372	530	150	13	8.666666667	2.297180236	12394|12825|12842|12843|12845|16000|16854|17387|17390|19264|20377|20379|21825	Runx1|Col3a1|Col1a1|Col1a2|Comp|Igf1|Lgals3|Mmp14|Mmp2|Ptprc|Sfrp1|Sfrp4|Thbs1	-2.49119263	0	28	0	0	-8.993120241	38.85818182
1	-3.93432824	GO:0060350	M1	1	0	GO Biological Processes	19	endochondral bone morphogenesis	19_GO:0032502 developmental process	-3.93432824	10.47647059	6.580143961	21372	68	150	5	3.333333333	1.465656218	12825|12842|12845|17387|21825	Col3a1|Col1a1|Comp|Mmp14|Thbs1	-2.423068069	0	28	0	0	-8.993120241	38.85818182
1	-3.917787993	GO:0060349	M1	1	0	GO Biological Processes	19	bone morphogenesis	19_GO:0032502 developmental process	-3.917787993	7.84293578	6.0215506	21372	109	150	6	4	1.6	12825|12842|12845|17387|20379|21825	Col3a1|Col1a1|Comp|Mmp14|Sfrp4|Thbs1	-2.409497108	0	28	0	0	-8.993120241	38.85818182
1	-3.831659438	GO:0031214	M1	1	0	GO Biological Processes	19	biomineral tissue development	19_GO:0032502 developmental process	-3.831659438	7.565309735	5.882851994	21372	113	150	6	4	1.6	12842|12843|12845|16000|19073|20750	Col1a1|Col1a2|Comp|Igf1|Srgn|Spp1	-2.337758003	0	28	0	0	-8.993120241	38.85818182
1	-3.818162127	mmu05415	M1	1	0	KEGG Pathway	24	Diabetic cardiomyopathy - Mus musculus (house mouse)		-3.818162127	5.252718894	5.293646363	21372	217	150	8	5.333333333	1.834645995	12491|12825|12842|12843|13033|13057|13058|17390	Cd36|Col3a1|Col1a1|Col1a2|Ctsd|Cyba|Cybb|Mmp2	-2.325748003	0	28	0	0	-8.993120241	38.85818182
1	-3.737162108	GO:0060348	M1	1	0	GO Biological Processes	19	bone development	19_GO:0032502 developmental process	-3.737162108	5.111390135	5.188730317	21372	223	150	8	5.333333333	1.834645995	12825|12842|12845|16000|17387|19264|20379|21825	Col3a1|Col1a1|Comp|Igf1|Mmp14|Ptprc|Sfrp4|Thbs1	-2.254293303	0	28	0	0	-8.993120241	38.85818182
1	-3.673586219	R-MMU-3000178	M1	1	0	Reactome Gene Sets	6	ECM proteoglycans		-3.673586219	13.56952381	6.855086496	21372	42	150	4	2.666666667	1.31543543	12825|12842|12843|12845	Col3a1|Col1a1|Col1a2|Comp	-2.198633522	0	28	0	0	-8.993120241	38.85818182
1	-3.668813439	R-MMU-8874081	M1	1	0	Reactome Gene Sets	6	MET activates PTK2 signaling		-3.668813439	25.14352941	8.372214121	21372	17	150	3	2	1.143095213	12825|12842|12843	Col3a1|Col1a1|Col1a2	-2.196703924	0	28	0	0	-8.993120241	38.85818182
1	-3.501028264	mmu04926	M1	1	0	KEGG Pathway	24	Relaxin signaling pathway - Mus musculus (house mouse)		-3.501028264	6.576	5.361195391	21372	130	150	6	4	1.6	12825|12842|12843|14710|17390|18035	Col3a1|Col1a1|Col1a2|Gngt2|Mmp2|Nfkbia	-2.05570587	0	28	0	0	-8.993120241	38.85818182
1	-3.423198073	GO:0043588	M1	1	0	GO Biological Processes	19	skin development	19_GO:0032502 developmental process	-3.423198073	4.09686901	4.640246258	21372	313	150	9	6	1.939071943	12394|12825|12842|12843|12845|16658|19156|20249|80859	Runx1|Col3a1|Col1a1|Col1a2|Comp|Mafb|Psap|Scd1|Nfkbiz	-1.994216752	0	28	0	0	-8.993120241	38.85818182
1	-3.334051157	WP2841	M1	1	0	WikiPathways	27	Focal adhesion PI3K Akt mTOR signaling pathway		-3.334051157	3.982360248	4.533429688	21372	322	150	9	6	1.939071943	12825|12842|12843|12845|12978|14710|16000|20750|21825	Col3a1|Col1a1|Col1a2|Comp|Csf1r|Gngt2|Igf1|Spp1|Thbs1	-1.914587262	0	28	0	0	-8.993120241	38.85818182
1	-3.29015228	GO:0048705	M1	1	0	GO Biological Processes	19	skeletal system morphogenesis	19_GO:0032502 developmental process	-3.29015228	4.384	4.615483857	21372	260	150	8	5.333333333	1.834645995	12825|12842|12845|17387|17390|20377|20379|21825	Col3a1|Col1a1|Comp|Mmp14|Mmp2|Sfrp1|Sfrp4|Thbs1	-1.87568033	0	28	0	0	-8.993120241	38.85818182
1	-3.106453302	WP3855	M1	1	0	WikiPathways	27	Dysregulated miRNA targeting in insulin PI3K AKT signaling		-3.106453302	16.44	6.622784353	21372	26	150	3	2	1.143095213	12825|12842|12843	Col3a1|Col1a1|Col1a2	-1.7143508	0	28	0	0	-8.993120241	38.85818182
1	-3.057531018	R-MMU-8875878	M1	1	0	Reactome Gene Sets	6	MET promotes cell motility		-3.057531018	15.83111111	6.482945754	21372	27	150	3	2	1.143095213	12825|12842|12843	Col3a1|Col1a1|Col1a2	-1.671862626	0	28	0	0	-8.993120241	38.85818182
1	-3.002658597	mmu04974	M1	1	0	KEGG Pathway	24	Protein digestion and absorption - Mus musculus (house mouse)		-3.002658597	6.596296296	4.901793287	21372	108	150	5	3.333333333	1.465656218	12818|12825|12837|12842|12843	Col14a1|Col3a1|Col8a1|Col1a1|Col1a2	-1.621610403	0	28	0	0	-8.993120241	38.85818182
1	-2.931961311	mmu04151	M1	1	0	KEGG Pathway	24	PI3K-Akt signaling pathway - Mus musculus (house mouse)		-2.931961311	3.494059946	4.051757768	21372	367	150	9	6	1.939071943	12842|12843|12845|12978|14710|16000|16193|20750|21825	Col1a1|Col1a2|Comp|Csf1r|Gngt2|Igf1|Il6|Spp1|Thbs1	-1.558280539	0	28	0	0	-8.993120241	38.85818182
1	-2.826182366	GO:0030282	M1	1	0	GO Biological Processes	19	bone mineralization	19_GO:0032502 developmental process	-2.826182366	8.141714286	5.031601038	21372	70	150	4	2.666666667	1.31543543	12843|12845|16000|20750	Col1a2|Comp|Igf1|Spp1	-1.466979505	0	28	0	0	-8.993120241	38.85818182
1	-2.762256797	R-MMU-114604	M1	1	0	Reactome Gene Sets	6	GPVI-mediated activation cascade		-2.762256797	12.57176471	5.677107187	21372	34	150	3	2	1.143095213	12842|12843|14127	Col1a1|Col1a2|Fcer1g	-1.412777353	0	28	0	0	-8.993120241	38.85818182
1	-2.762256797	R-MMU-3000171	M1	1	0	Reactome Gene Sets	6	Non-integrin membrane-ECM interactions		-2.762256797	12.57176471	5.677107187	21372	34	150	3	2	1.143095213	12825|12842|12843	Col3a1|Col1a1|Col1a2	-1.412777353	0	28	0	0	-8.993120241	38.85818182
1	-2.720854749	mmu04611	M1	1	0	KEGG Pathway	24	Platelet activation - Mus musculus (house mouse)		-2.720854749	5.6992	4.429911227	21372	125	150	5	3.333333333	1.465656218	12825|12842|12843|14127|14131	Col3a1|Col1a1|Col1a2|Fcer1g|Fcgr3	-1.379024071	0	28	0	0	-8.993120241	38.85818182
1	-2.702841263	WP85	M1	1	0	WikiPathways	27	Focal adhesion		-2.702841263	4.620972973	4.158544094	21372	185	150	6	4	1.6	12825|12842|12843|16000|20750|21825	Col3a1|Col1a1|Col1a2|Igf1|Spp1|Thbs1	-1.363916274	0	28	0	0	-8.993120241	38.85818182
1	-2.68706715	GO:0001503	M1	1	0	GO Biological Processes	19	ossification	19_GO:0032501 multicellular organismal process	-2.68706715	3.528916409	3.850214259	21372	323	150	8	5.333333333	1.834645995	12394|12842|12843|12845|16000|17387|17390|20750	Runx1|Col1a1|Col1a2|Comp|Igf1|Mmp14|Mmp2|Spp1	-1.350741179	0	28	0	0	-8.993120241	38.85818182
1	-2.625601681	R-MMU-9006934	M1	1	0	Reactome Gene Sets	6	Signaling by Receptor Tyrosine Kinases		-2.625601681	3.150663391	3.682876115	21372	407	150	9	6	1.939071943	11984|12825|12842|12843|13033|13057|13058|16000|20750	Atp6v0c|Col3a1|Col1a1|Col1a2|Ctsd|Cyba|Cybb|Igf1|Spp1	-1.295450617	0	28	0	0	-8.993120241	38.85818182
1	-2.622005294	GO:0060351	M1	1	0	GO Biological Processes	19	cartilage development involved in endochondral bone morphogenesis	19_GO:0032502 developmental process	-2.622005294	11.24842105	5.315908652	21372	38	150	3	2	1.143095213	12842|12845|21825	Col1a1|Comp|Thbs1	-1.295416126	0	28	0	0	-8.993120241	38.85818182
1	-2.512750477	mmu04510	M1	1	0	KEGG Pathway	24	Focal adhesion - Mus musculus (house mouse)		-2.512750477	4.232079208	3.880271802	21372	202	150	6	4	1.6	12842|12843|12845|16000|20750|21825	Col1a1|Col1a2|Comp|Igf1|Spp1|Thbs1	-1.197169363	0	28	0	0	-8.993120241	38.85818182
1	-2.407255887	mmu05165	M1	1	0	KEGG Pathway	24	Human papillomavirus infection - Mus musculus (house mouse)		-2.407255887	3.175041783	3.494102934	21372	359	150	8	5.333333333	1.834645995	11984|12842|12843|12845|14972|16362|20750|21825	Atp6v0c|Col1a1|Col1a2|Comp|H2-K1|Irf1|Spp1|Thbs1	-1.102892434	0	28	0	0	-8.993120241	38.85818182
1	-2.042868873	GO:0010812	M1	1	0	GO Biological Processes	19	negative regulation of cell-substrate adhesion	19_GO:0048519 negative regulation of biological process	-2.042868873	7.007213115	3.950034957	21372	61	150	3	2	1.143095213	12842|17387|21825	Col1a1|Mmp14|Thbs1	-0.782864372	0	28	0	0	-8.993120241	38.85818182
1	-2.012230832	GO:0071230	M1	1	0	GO Biological Processes	19	cellular response to amino acid stimulus	19_GO:0050896 response to stimulus	-2.012230832	3.87173913	3.289075266	21372	184	150	5	3.333333333	1.465656218	12825|12842|12843|17390|17392	Col3a1|Col1a1|Col1a2|Mmp2|Mmp3	-0.754826904	0	28	0	0	-8.993120241	38.85818182
1	-2.005804648	GO:0061448	M1	1	0	GO Biological Processes	19	connective tissue development	19_GO:0032502 developmental process	-2.005804648	3.313488372	3.143089964	21372	258	150	6	4	1.6	12394|12825|12842|12845|16000|21825	Runx1|Col3a1|Col1a1|Comp|Igf1|Thbs1	-0.748832639	0	28	0	0	-8.993120241	38.85818182
1	-8.885735457	GO:0032651	M1	1	0	GO Biological Processes	19	regulation of interleukin-1 beta production	19_GO:0032501 multicellular organismal process	-8.885735457	14.99789474	11.49566835	21372	95	150	10	6.666666667	2.036700309	12491|14727|14728|16000|16193|16956|19261|20302|22177|83433	Cd36|Lilrb4b|Lilrb4a|Igf1|Il6|Lpl|Sirpa|Ccl3|Tyrobp|Trem2	-6.816497166	0	29	1	1	-8.885735457	35.62
1	-8.033175511	GO:0032652	M1	1	0	GO Biological Processes	19	regulation of interleukin-1 production	19_GO:0032501 multicellular organismal process	-8.033175511	12.28275862	10.24397282	21372	116	150	10	6.666666667	2.036700309	12491|14727|14728|16000|16193|16956|19261|20302|22177|83433	Cd36|Lilrb4b|Lilrb4a|Igf1|Il6|Lpl|Sirpa|Ccl3|Tyrobp|Trem2	-6.011651624	0	29	0	0	-8.885735457	35.62
1	-5.489560321	GO:0010883	M1	1	0	GO Biological Processes	19	regulation of lipid storage	19_GO:0051179 localization	-5.489560321	14.73931034	8.808690402	21372	58	150	6	4	1.6	11520|12266|12491|16956|18035|83433	Plin2|C3|Cd36|Lpl|Nfkbia|Trem2	-3.729677414	0	29	0	0	-8.885735457	35.62
1	-5.297689966	GO:0055094	M1	1	0	GO Biological Processes	19	response to lipoprotein particle	19_GO:0050896 response to stimulus	-5.297689966	19.78888889	9.485511257	21372	36	150	5	3.333333333	1.465656218	12491|12514|14127|16956|83433	Cd36|Cd68|Fcer1g|Lpl|Trem2	-3.567036677	0	29	0	0	-8.885735457	35.62
1	-5.297689966	GO:0071404	M1	1	0	GO Biological Processes	19	cellular response to low-density lipoprotein particle stimulus	19_GO:0050896 response to stimulus	-5.297689966	19.78888889	9.485511257	21372	36	150	5	3.333333333	1.465656218	12491|12514|14127|16956|83433	Cd36|Cd68|Fcer1g|Lpl|Trem2	-3.567036677	0	29	0	0	-8.885735457	35.62
1	-5.121141941	GO:0071402	M1	1	0	GO Biological Processes	19	cellular response to lipoprotein particle stimulus	19_GO:0050896 response to stimulus	-5.121141941	18.26666667	9.073602267	21372	39	150	5	3.333333333	1.465656218	12491|12514|14127|16956|83433	Cd36|Cd68|Fcer1g|Lpl|Trem2	-3.420513666	0	29	0	0	-8.885735457	35.62
1	-4.58020411	GO:0010884	M1	1	0	GO Biological Processes	19	positive regulation of lipid storage	19_GO:0051179 localization	-4.58020411	22.7968	9.167675133	21372	25	150	4	2.666666667	1.31543543	11520|12266|12491|16956	Plin2|C3|Cd36|Lpl	-2.962108231	0	29	0	0	-8.885735457	35.62
1	-4.266854961	GO:0032731	M1	1	0	GO Biological Processes	19	positive regulation of interleukin-1 beta production	19_GO:0048518 positive regulation of biological process	-4.266854961	12.28275862	7.233720258	21372	58	150	5	3.333333333	1.465656218	12491|16193|16956|20302|22177	Cd36|Il6|Lpl|Ccl3|Tyrobp	-2.697481051	0	29	0	0	-8.885735457	35.62
1	-4.147705788	GO:0140052	M1	1	0	GO Biological Processes	19	cellular response to oxidised low-density lipoprotein particle stimulus	19_GO:0050896 response to stimulus	-4.147705788	35.62	10.08514064	21372	12	150	3	2	1.143095213	12491|12514|83433	Cd36|Cd68|Trem2	-2.59399951	0	29	0	0	-8.885735457	35.62
1	-3.874359806	GO:0032732	M1	1	0	GO Biological Processes	19	positive regulation of interleukin-1 production	19_GO:0048518 positive regulation of biological process	-3.874359806	10.17714286	6.465635516	21372	70	150	5	3.333333333	1.465656218	12491|16193|16956|20302|22177	Cd36|Il6|Lpl|Ccl3|Tyrobp	-2.369902083	0	29	0	0	-8.885735457	35.62
1	-3.838835518	GO:0010889	M1	1	0	GO Biological Processes	19	regulation of sequestering of triglyceride	19_GO:0051179 localization	-3.838835518	28.496	8.955914141	21372	15	150	3	2	1.143095213	11520|16956|83433	Plin2|Lpl|Trem2	-2.343441661	0	29	0	0	-8.885735457	35.62
1	-3.44760316	GO:0070542	M1	1	0	GO Biological Processes	19	response to fatty acid	19_GO:0050896 response to stimulus	-3.44760316	11.87333333	6.340359458	21372	48	150	4	2.666666667	1.31543543	12491|15368|16956|20249	Cd36|Hmox1|Lpl|Scd1	-2.01475569	0	29	0	0	-8.885735457	35.62
1	-3.266513075	GO:0010885	M1	1	0	GO Biological Processes	19	regulation of cholesterol storage	19_GO:0051179 localization	-3.266513075	18.58434783	7.093593732	21372	23	150	3	2	1.143095213	12491|16956|83433	Cd36|Lpl|Trem2	-1.855747786	0	29	0	0	-8.885735457	35.62
1	-3.157467859	GO:0010743	M1	1	0	GO Biological Processes	19	regulation of macrophage derived foam cell differentiation	19_GO:0032502 developmental process	-3.157467859	17.0976	6.770607025	21372	25	150	3	2	1.143095213	12491|16956|18035	Cd36|Lpl|Nfkbia	-1.757636435	0	29	0	0	-8.885735457	35.62
1	-8.667670022	GO:0002526	M1	1	0	GO Biological Processes	19	acute inflammatory response	19_GO:0050896 response to stimulus	-8.667670022	17.5660274	11.91969369	21372	73	150	9	6	1.939071943	14130|14131|15439|15894|16176|16193|16803|20210|20716	Fcgr2b|Fcgr3|Hp|Icam1|Il1b|Il6|Lbp|Saa3|Serpina3n	-6.609497156	0	30	1	1	-8.667670022	24.42514286
1	-6.828711832	GO:0006953	M1	1	0	GO Biological Processes	19	acute-phase response	19_GO:0050896 response to stimulus	-6.828711832	24.42514286	11.66042791	21372	35	150	6	4	1.6	15439|16176|16193|16803|20210|20716	Hp|Il1b|Il6|Lbp|Saa3|Serpina3n	-4.932753822	0	30	0	0	-8.667670022	24.42514286
1	-8.632402153	GO:0002282	M1	1	0	GO Biological Processes	19	microglial cell activation involved in immune response	19_GO:0002376 immune system process	-8.632402153	142.48	23.79074302	21372	4	150	4	2.666666667	1.31543543	14824|22177|77125|83433	Grn|Tyrobp|Il33|Trem2	-6.576952146	0	31	1	1	-8.632402153	142.48
1	-7.577528486	GO:0061900	M1	1	0	GO Biological Processes	19	glial cell activation	19_GO:0032501 multicellular organismal process	-7.577528486	22.16355556	11.94799141	21372	45	150	7	4.666666667	1.72218638	12259|12978|14824|16176|22177|77125|83433	C1qa|Csf1r|Grn|Il1b|Tyrobp|Il33|Trem2	-5.592116346	0	31	0	0	-8.632402153	142.48
1	-7.295697624	GO:0002274	M1	1	0	GO Biological Processes	19	myeloid leukocyte activation	19_GO:0002376 immune system process	-7.295697624	8.854689266	8.821934484	21372	177	150	11	7.333333333	2.128466671	12259|12978|14127|14131|14727|14824|16803|20375|22177|77125|83433	C1qa|Csf1r|Fcer1g|Fcgr3|Lilrb4b|Grn|Lbp|Spi1|Tyrobp|Il33|Trem2	-5.343623672	0	31	0	0	-8.632402153	142.48
1	-6.828711832	GO:0001774	M1	1	0	GO Biological Processes	19	microglial cell activation	19_GO:0002376 immune system process	-6.828711832	24.42514286	11.66042791	21372	35	150	6	4	1.6	12259|12978|14824|22177|77125|83433	C1qa|Csf1r|Grn|Tyrobp|Il33|Trem2	-4.932753822	0	31	0	0	-8.632402153	142.48
1	-6.685739334	GO:0150076	M1	1	0	GO Biological Processes	19	neuroinflammatory response	19_GO:0050896 response to stimulus	-6.685739334	16.62266667	10.18787446	21372	60	150	7	4.666666667	1.72218638	12259|12978|14824|16176|22177|77125|83433	C1qa|Csf1r|Grn|Il1b|Tyrobp|Il33|Trem2	-4.806380586	0	31	0	0	-8.632402153	142.48
1	-6.535545442	GO:0002269	M1	1	0	GO Biological Processes	19	leukocyte activation involved in inflammatory response	19_GO:0002376 immune system process	-6.535545442	21.92	10.99342236	21372	39	150	6	4	1.6	12259|12978|14824|22177|77125|83433	C1qa|Csf1r|Grn|Tyrobp|Il33|Trem2	-4.661581726	0	31	0	0	-8.632402153	142.48
1	-6.528640972	GO:0002281	M1	1	0	GO Biological Processes	19	macrophage activation involved in immune response	19_GO:0002376 immune system process	-6.528640972	33.92380952	12.69040593	21372	21	150	5	3.333333333	1.465656218	14824|16803|22177|77125|83433	Grn|Lbp|Tyrobp|Il33|Trem2	-4.66000609	0	31	0	0	-8.632402153	142.48
1	-6.26246538	GO:0042116	M1	1	0	GO Biological Processes	19	macrophage activation	19_GO:0002376 immune system process	-6.26246538	14.45449275	9.411013305	21372	69	150	7	4.666666667	1.72218638	12259|12978|14824|16803|22177|77125|83433	C1qa|Csf1r|Grn|Lbp|Tyrobp|Il33|Trem2	-4.426141264	0	31	0	0	-8.632402153	142.48
1	-5.560197842	GO:0043032	M1	1	0	GO Biological Processes	19	positive regulation of macrophage activation	19_GO:0002376 immune system process	-5.560197842	22.2625	10.11945224	21372	32	150	5	3.333333333	1.465656218	13032|16803|21825|77125|83433	Ctsc|Lbp|Thbs1|Il33|Trem2	-3.787766228	0	31	0	0	-8.632402153	142.48
1	-5.491296546	GO:0150077	M1	1	0	GO Biological Processes	19	regulation of neuroinflammatory response	19_GO:0050896 response to stimulus	-5.491296546	21.58787879	9.950535134	21372	33	150	5	3.333333333	1.465656218	12978|13032|14824|16000|83433	Csf1r|Ctsc|Grn|Igf1|Trem2	-3.73003711	0	31	0	0	-8.632402153	142.48
1	-5.402236662	GO:0043030	M1	1	0	GO Biological Processes	19	regulation of macrophage activation	19_GO:0002376 immune system process	-5.402236662	14.248	8.639303627	21372	60	150	6	4	1.6	13032|14824|16803|21825|77125|83433	Ctsc|Grn|Lbp|Thbs1|Il33|Trem2	-3.659809607	0	31	0	0	-8.632402153	142.48
1	-5.179965002	GO:0048143	M1	1	0	GO Biological Processes	19	astrocyte activation	19_GO:0032502 developmental process	-5.179965002	31.66222222	10.94120504	21372	18	150	4	2.666666667	1.31543543	12259|14824|16176|83433	C1qa|Grn|Il1b|Trem2	-3.46752264	0	31	0	0	-8.632402153	142.48
1	-4.73712788	GO:0002275	M1	1	0	GO Biological Processes	19	myeloid cell activation involved in immune response	19_GO:0002376 immune system process	-4.73712788	10.96	7.408715391	21372	78	150	6	4	1.6	14127|14824|16803|22177|77125|83433	Fcer1g|Grn|Lbp|Tyrobp|Il33|Trem2	-3.088299905	0	31	0	0	-8.632402153	142.48
1	-4.559124411	GO:0061517	M1	1	0	GO Biological Processes	19	macrophage proliferation	19_GO:0009987 cellular process	-4.559124411	47.49333333	11.72858758	21372	9	150	3	2	1.143095213	12978|77125|83433	Csf1r|Il33|Trem2	-2.946937391	0	31	0	0	-8.632402153	142.48
1	-4.559124411	GO:0061518	M1	1	0	GO Biological Processes	19	microglial cell proliferation	19_GO:0032502 developmental process	-4.559124411	47.49333333	11.72858758	21372	9	150	3	2	1.143095213	12978|77125|83433	Csf1r|Il33|Trem2	-2.946937391	0	31	0	0	-8.632402153	142.48
1	-4.270403635	GO:0150078	M1	1	0	GO Biological Processes	19	positive regulation of neuroinflammatory response	19_GO:0048518 positive regulation of biological process	-4.270403635	38.85818182	10.55869395	21372	11	150	3	2	1.143095213	12978|13032|83433	Csf1r|Ctsc|Trem2	-2.699253467	0	31	0	0	-8.632402153	142.48
1	-4.133531141	GO:0042063	M1	1	0	GO Biological Processes	19	gliogenesis	19_GO:0032502 developmental process	-4.133531141	4.566666667	5.335505023	21372	312	150	10	6.666666667	2.036700309	12259|12825|12978|14824|16000|16176|20296|20302|77125|83433	C1qa|Col3a1|Csf1r|Grn|Igf1|Il1b|Ccl2|Ccl3|Il33|Trem2	-2.583231112	0	31	0	0	-8.632402153	142.48
1	-3.938194586	GO:0014002	M1	1	0	GO Biological Processes	19	astrocyte development	19_GO:0032502 developmental process	-3.938194586	15.83111111	7.487439637	21372	36	150	4	2.666666667	1.31543543	12259|14824|16176|83433	C1qa|Grn|Il1b|Trem2	-2.423068069	0	31	0	0	-8.632402153	142.48
1	-3.838835518	GO:0150079	M1	1	0	GO Biological Processes	19	negative regulation of neuroinflammatory response	19_GO:0048519 negative regulation of biological process	-3.838835518	28.496	8.955914141	21372	15	150	3	2	1.143095213	14824|16000|83433	Grn|Igf1|Trem2	-2.343441661	0	31	0	0	-8.632402153	142.48
1	-3.668813439	GO:1903978	M1	1	0	GO Biological Processes	19	regulation of microglial cell activation	19_GO:0002376 immune system process	-3.668813439	25.14352941	8.372214121	21372	17	150	3	2	1.143095213	13032|14824|83433	Ctsc|Grn|Trem2	-2.196703924	0	31	0	0	-8.632402153	142.48
1	-3.483031493	GO:0030225	M1	1	0	GO Biological Processes	19	macrophage differentiation	19_GO:0032502 developmental process	-3.483031493	12.12595745	6.419581254	21372	47	150	4	2.666666667	1.31543543	12978|20375|22228|77125	Csf1r|Spi1|Ucp2|Il33	-2.040365342	0	31	0	0	-8.632402153	142.48
1	-2.800148833	GO:0014009	M1	1	0	GO Biological Processes	19	glial cell proliferation	19_GO:0032502 developmental process	-2.800148833	12.95272727	5.77699305	21372	33	150	3	2	1.143095213	12978|77125|83433	Csf1r|Il33|Trem2	-1.445294388	0	31	0	0	-8.632402153	142.48
1	-2.705692279	GO:1903052	M1	1	0	GO Biological Processes	19	positive regulation of proteolysis involved in protein catabolic process	19_GO:0048518 positive regulation of biological process	-2.705692279	5.653968254	4.404889285	21372	126	150	5	3.333333333	1.465656218	13032|13132|16792|77125|83433	Ctsc|Dab2|Laptm5|Il33|Trem2	-1.365710989	0	31	0	0	-8.632402153	142.48
1	-2.694369277	GO:0048708	M1	1	0	GO Biological Processes	19	astrocyte differentiation	19_GO:0032502 developmental process	-2.694369277	7.498947368	4.771618278	21372	76	150	4	2.666666667	1.31543543	12259|14824|16176|83433	C1qa|Grn|Il1b|Trem2	-1.356485762	0	31	0	0	-8.632402153	142.48
1	-2.622005294	GO:0048710	M1	1	0	GO Biological Processes	19	regulation of astrocyte differentiation	19_GO:0032502 developmental process	-2.622005294	11.24842105	5.315908652	21372	38	150	3	2	1.143095213	12978|16176|83433	Csf1r|Il1b|Trem2	-1.295416126	0	31	0	0	-8.632402153	142.48
1	-2.520633556	GO:0021782	M1	1	0	GO Biological Processes	19	glial cell development	19_GO:0032502 developmental process	-2.520633556	5.125179856	4.10213081	21372	139	150	5	3.333333333	1.465656218	12259|12978|14824|16176|83433	C1qa|Csf1r|Grn|Il1b|Trem2	-1.204558082	0	31	0	0	-8.632402153	142.48
1	-2.280717906	GO:0045685	M1	1	0	GO Biological Processes	19	regulation of glial cell differentiation	19_GO:0032502 developmental process	-2.280717906	5.756767677	3.988228793	21372	99	150	4	2.666666667	1.31543543	12978|16176|77125|83433	Csf1r|Il1b|Il33|Trem2	-0.99102956	0	31	0	0	-8.632402153	142.48
1	-2.275886937	GO:1903050	M1	1	0	GO Biological Processes	19	regulation of proteolysis involved in protein catabolic process	19_GO:0008152 metabolic process	-2.275886937	3.782654867	3.535609941	21372	226	150	6	4	1.6	11816|13032|13132|16792|77125|83433	Apoe|Ctsc|Dab2|Laptm5|Il33|Trem2	-0.986663824	0	31	0	0	-8.632402153	142.48
1	-2.103093153	GO:0045687	M1	1	0	GO Biological Processes	19	positive regulation of glial cell differentiation	19_GO:0032502 developmental process	-2.103093153	7.369655172	4.08377997	21372	58	150	3	2	1.143095213	12978|16176|77125	Csf1r|Il1b|Il33	-0.83474924	0	31	0	0	-8.632402153	142.48
1	-2.053013209	GO:0010001	M1	1	0	GO Biological Processes	19	glial cell differentiation	19_GO:0032502 developmental process	-2.053013209	3.392380952	3.211800387	21372	252	150	6	4	1.6	12259|12978|14824|16000|16176|83433	C1qa|Csf1r|Grn|Igf1|Il1b|Trem2	-0.7912663	0	31	0	0	-8.632402153	142.48
1	-8.219797704	mmu05144	M1	1	0	KEGG Pathway	24	Malaria - Mus musculus (house mouse)		-8.219797704	19.99719298	12.07394214	21372	57	150	8	5.333333333	1.834645995	12491|12845|15894|16176|16193|20296|21825|22329	Cd36|Comp|Icam1|Il1b|Il6|Ccl2|Thbs1|Vcam1	-6.188114419	0	32	1	1	-8.219797704	19.99719298
1	-7.930069037	GO:0051051	M1	1	0	GO Biological Processes	19	negative regulation of transport	19_GO:0051179 localization	-7.930069037	5.212682927	7.947690994	21372	492	150	18	12	2.653299832	11812|11816|12491|12721|14130|15368|15894|16149|16176|16193|16592|16854|19261|20375|20377|20379|21825|22228	Apoc1|Apoe|Cd36|Coro1a|Fcgr2b|Hmox1|Icam1|Cd74|Il1b|Il6|Fabp5|Lgals3|Sirpa|Spi1|Sfrp1|Sfrp4|Thbs1|Ucp2	-5.916011715	0	32	0	0	-8.219797704	19.99719298
1	-5.973549519	GO:0045428	M1	1	0	GO Biological Processes	19	regulation of nitric oxide biosynthetic process	19_GO:0008152 metabolic process	-5.973549519	13.12315789	8.900992502	21372	76	150	7	4.666666667	1.72218638	11816|12491|15894|16000|16176|16193|19261	Apoe|Cd36|Icam1|Igf1|Il1b|Il6|Sirpa	-4.159583733	0	32	0	0	-8.219797704	19.99719298
1	-5.858648767	GO:0080164	M1	1	0	GO Biological Processes	19	regulation of nitric oxide metabolic process	19_GO:0008152 metabolic process	-5.858648767	12.62481013	8.702537097	21372	79	150	7	4.666666667	1.72218638	11816|12491|15894|16000|16176|16193|19261	Apoe|Cd36|Icam1|Igf1|Il1b|Il6|Sirpa	-4.065946398	0	32	0	0	-8.219797704	19.99719298
1	-4.498437365	GO:0045429	M1	1	0	GO Biological Processes	19	positive regulation of nitric oxide biosynthetic process	19_GO:0048518 positive regulation of biological process	-4.498437365	13.7	7.708620918	21372	52	150	5	3.333333333	1.465656218	11816|12491|15894|16176|16193	Apoe|Cd36|Icam1|Il1b|Il6	-2.89400581	0	32	0	0	-8.219797704	19.99719298
1	-4.418101063	GO:1904407	M1	1	0	GO Biological Processes	19	positive regulation of nitric oxide metabolic process	19_GO:0048518 positive regulation of biological process	-4.418101063	13.19259259	7.54196669	21372	54	150	5	3.333333333	1.465656218	11816|12491|15894|16176|16193	Apoe|Cd36|Icam1|Il1b|Il6	-2.824112064	0	32	0	0	-8.219797704	19.99719298
1	-4.206504139	GO:1903828	M1	1	0	GO Biological Processes	19	negative regulation of protein localization	19_GO:0051179 localization	-4.206504139	5.212682927	5.587050348	21372	246	150	9	6	1.939071943	11816|12491|13132|14727|14728|16176|20375|20377|22228	Apoe|Cd36|Dab2|Lilrb4b|Lilrb4a|Il1b|Spi1|Sfrp1|Ucp2	-2.641539348	0	32	0	0	-8.219797704	19.99719298
1	-3.901903319	GO:0051048	M1	1	0	GO Biological Processes	19	negative regulation of secretion	19_GO:0051179 localization	-3.901903319	5.402085308	5.402521267	21372	211	150	8	5.333333333	1.834645995	11816|15368|16149|16176|16193|20375|20377|22228	Apoe|Hmox1|Cd74|Il1b|Il6|Spi1|Sfrp1|Ucp2	-2.394381777	0	32	0	0	-8.219797704	19.99719298
1	-3.800300705	mmu05143	M1	1	0	KEGG Pathway	24	African trypanosomiasis - Mus musculus (house mouse)		-3.800300705	14.61333333	7.153782173	21372	39	150	4	2.666666667	1.31543543	15894|16176|16193|22329	Icam1|Il1b|Il6|Vcam1	-2.310108041	0	32	0	0	-8.219797704	19.99719298
1	-3.415347989	GO:1903531	M1	1	0	GO Biological Processes	19	negative regulation of secretion by cell	19_GO:0051179 localization	-3.415347989	5.277037037	4.965295235	21372	189	150	7	4.666666667	1.72218638	11816|15368|16176|16193|20375|20377|22228	Apoe|Hmox1|Il1b|Il6|Spi1|Sfrp1|Ucp2	-1.987647774	0	32	0	0	-8.219797704	19.99719298
1	-3.106453302	GO:0051043	M1	1	0	GO Biological Processes	19	regulation of membrane protein ectodomain proteolysis	19_GO:0008152 metabolic process	-3.106453302	16.44	6.622784353	21372	26	150	3	2	1.143095213	11816|16176|21857	Apoe|Il1b|Timp1	-1.7143508	0	32	0	0	-8.219797704	19.99719298
1	-2.50725675	GO:0051224	M1	1	0	GO Biological Processes	19	negative regulation of protein transport	19_GO:0051179 localization	-2.50725675	5.088571429	4.080421724	21372	140	150	5	3.333333333	1.465656218	11816|12491|16176|20377|22228	Apoe|Cd36|Il1b|Sfrp1|Ucp2	-1.192169432	0	32	0	0	-8.219797704	19.99719298
1	-2.377053029	GO:0050709	M1	1	0	GO Biological Processes	19	negative regulation of protein secretion	19_GO:0051179 localization	-2.377053029	6.128172043	4.166710723	21372	93	150	4	2.666666667	1.31543543	11816|16176|20377|22228	Apoe|Il1b|Sfrp1|Ucp2	-1.076524432	0	32	0	0	-8.219797704	19.99719298
1	-2.370807315	GO:0070201	M1	1	0	GO Biological Processes	19	regulation of establishment of protein localization	19_GO:0051179 localization	-2.370807315	2.540162075	3.263717309	21372	617	150	11	7.333333333	2.128466671	11816|12491|13033|16000|16176|16193|18826|20296|20377|22228|83433	Apoe|Cd36|Ctsd|Igf1|Il1b|Il6|Lcp1|Ccl2|Sfrp1|Ucp2|Trem2	-1.071232164	0	32	0	0	-8.219797704	19.99719298
1	-2.307653496	GO:1904950	M1	1	0	GO Biological Processes	19	negative regulation of establishment of protein localization	19_GO:0051179 localization	-2.307653496	4.566666667	3.758875707	21372	156	150	5	3.333333333	1.465656218	11816|12491|16176|20377|22228	Apoe|Cd36|Il1b|Sfrp1|Ucp2	-1.015132592	0	32	0	0	-8.219797704	19.99719298
1	-2.26532304	GO:0046888	M1	1	0	GO Biological Processes	19	negative regulation of hormone secretion	19_GO:0051179 localization	-2.26532304	5.6992	3.959904056	21372	100	150	4	2.666666667	1.31543543	16176|16193|20377|22228	Il1b|Il6|Sfrp1|Ucp2	-0.976564661	0	32	0	0	-8.219797704	19.99719298
1	-2.211689738	GO:0043407	M1	1	0	GO Biological Processes	19	negative regulation of MAP kinase activity	19_GO:0048519 negative regulation of biological process	-2.211689738	8.06490566	4.329380768	21372	53	150	3	2	1.143095213	11816|16176|20377	Apoe|Il1b|Sfrp1	-0.928928086	0	32	0	0	-8.219797704	19.99719298
1	-2.053480505	GO:0050708	M1	1	0	GO Biological Processes	19	regulation of protein secretion	19_GO:0051179 localization	-2.053480505	3.02230303	3.112609159	21372	330	150	7	4.666666667	1.72218638	11816|16000|16176|16193|20377|22228|83433	Apoe|Igf1|Il1b|Il6|Sfrp1|Ucp2|Trem2	-0.7912663	0	32	0	0	-8.219797704	19.99719298
1	-8.157908881	WP3625	M1	1	0	WikiPathways	27	Tyrobp causal network in microglia		-8.157908881	19.65241379	11.95863069	21372	58	150	8	5.333333333	1.834645995	12262|12266|20750|22177|50778|56193|66102|67963	C1qc|C3|Spp1|Tyrobp|Rgs1|Plek|Cxcl16|Npc2	-6.131335002	0	33	1	1	-8.157908881	19.65241379
1	-7.930776256	GO:2001233	M1	1	0	GO Biological Processes	19	regulation of apoptotic signaling pathway	19_GO:0050896 response to stimulus	-7.930776256	5.568183908	8.092745411	21372	435	150	17	11.33333333	2.588292731	12505|13032|13040|13132|14130|15368|15894|16000|16149|16176|16854|17390|19264|20315|20377|21825|83433	Cd44|Ctsc|Ctss|Dab2|Fcgr2b|Hmox1|Icam1|Igf1|Cd74|Il1b|Lgals3|Mmp2|Ptprc|Cxcl12|Sfrp1|Thbs1|Trem2	-5.916011715	0	34	1	1	-7.930776256	13.7883871
1	-5.526676635	GO:2001236	M1	1	0	GO Biological Processes	19	regulation of extrinsic apoptotic signaling pathway	19_GO:0050896 response to stimulus	-5.526676635	7.632857143	7.256234064	21372	168	150	9	6	1.939071943	13132|15368|15894|16000|16176|16854|19264|20377|21825	Dab2|Hmox1|Icam1|Igf1|Il1b|Lgals3|Ptprc|Sfrp1|Thbs1	-3.755657361	0	34	0	0	-7.930776256	13.7883871
1	-4.523755567	GO:0051046	M1	1	0	GO Biological Processes	19	regulation of secretion	19_GO:0051179 localization	-4.523755567	3.145662338	5.098200908	21372	770	150	17	11.33333333	2.588292731	11816|12394|13057|13132|14127|15368|16000|16149|16176|16193|16854|20315|20375|20377|20750|22228|83433	Apoe|Runx1|Cyba|Dab2|Fcer1g|Hmox1|Igf1|Cd74|Il1b|Il6|Lgals3|Cxcl12|Spi1|Sfrp1|Spp1|Ucp2|Trem2	-2.915463592	0	34	0	0	-7.930776256	13.7883871
1	-4.126193554	GO:2001234	M1	1	0	GO Biological Processes	19	negative regulation of apoptotic signaling pathway	19_GO:0048519 negative regulation of biological process	-4.126193554	5.088571429	5.488956632	21372	252	150	9	6	1.939071943	12505|13132|15368|15894|16000|16149|16176|16854|20315	Cd44|Dab2|Hmox1|Icam1|Igf1|Cd74|Il1b|Lgals3|Cxcl12	-2.578430794	0	34	0	0	-7.930776256	13.7883871
1	-4.101370636	GO:2001237	M1	1	0	GO Biological Processes	19	negative regulation of extrinsic apoptotic signaling pathway	19_GO:0048519 negative regulation of biological process	-4.101370636	8.464158416	6.321388438	21372	101	150	6	4	1.6	13132|15368|15894|16000|16176|16854	Dab2|Hmox1|Icam1|Igf1|Il1b|Lgals3	-2.556968005	0	34	0	0	-7.930776256	13.7883871
1	-3.977619906	GO:1903530	M1	1	0	GO Biological Processes	19	regulation of secretion by cell	19_GO:0051179 localization	-3.977619906	3.101886792	4.714949687	21372	689	150	15	10	2.449489743	11816|12394|13132|14127|15368|16000|16176|16193|16854|20315|20375|20377|20750|22228|83433	Apoe|Runx1|Dab2|Fcer1g|Hmox1|Igf1|Il1b|Il6|Lgals3|Cxcl12|Spi1|Sfrp1|Spp1|Ucp2|Trem2	-2.455242559	0	34	0	0	-7.930776256	13.7883871
1	-3.959447393	GO:0062012	M1	1	0	GO Biological Processes	19	regulation of small molecule metabolic process	19_GO:0008152 metabolic process	-3.959447393	3.97786802	5.015756132	21372	394	150	11	7.333333333	2.128466671	11812|11816|13132|16000|16010|16149|16176|16193|16592|56193|83433	Apoc1|Apoe|Dab2|Igf1|Igfbp4|Cd74|Il1b|Il6|Fabp5|Plek|Trem2	-2.440683061	0	34	0	0	-7.930776256	13.7883871
1	-3.723918022	GO:0046890	M1	1	0	GO Biological Processes	19	regulation of lipid biosynthetic process	19_GO:0008152 metabolic process	-3.723918022	5.088571429	5.171610926	21372	224	150	8	5.333333333	1.834645995	11812|11816|12266|13132|16000|16149|16176|16592	Apoc1|Apoe|C3|Dab2|Igf1|Cd74|Il1b|Fabp5	-2.241774855	0	34	0	0	-7.930776256	13.7883871
1	-3.468409337	GO:0019216	M1	1	0	GO Biological Processes	19	regulation of lipid metabolic process	19_GO:0008152 metabolic process	-3.468409337	3.779310345	4.577355847	21372	377	150	10	6.666666667	2.036700309	11812|11816|12266|13132|16000|16149|16176|16592|19156|83433	Apoc1|Apoe|C3|Dab2|Igf1|Cd74|Il1b|Fabp5|Psap|Trem2	-2.028383283	0	34	0	0	-7.930776256	13.7883871
1	-2.959440886	GO:0051047	M1	1	0	GO Biological Processes	19	positive regulation of secretion	19_GO:0051179 localization	-2.959440886	3.245558087	3.996738312	21372	439	150	10	6.666666667	2.036700309	12394|13057|13132|14127|16000|16176|16854|20315|20750|83433	Runx1|Cyba|Dab2|Fcer1g|Igf1|Il1b|Lgals3|Cxcl12|Spp1|Trem2	-1.584099666	0	34	0	0	-7.930776256	13.7883871
1	-2.87984095	GO:0060252	M1	1	0	GO Biological Processes	19	positive regulation of glial cell proliferation	19_GO:0032502 developmental process	-2.87984095	13.7883871	5.99037671	21372	31	150	3	2	1.143095213	16000|16176|16193	Igf1|Il1b|Il6	-1.515140618	0	34	0	0	-7.930776256	13.7883871
1	-2.86405868	GO:0046889	M1	1	0	GO Biological Processes	19	positive regulation of lipid biosynthetic process	19_GO:0048518 positive regulation of biological process	-2.86405868	6.14137931	4.668020623	21372	116	150	5	3.333333333	1.465656218	11816|13132|16000|16149|16176	Apoe|Dab2|Igf1|Cd74|Il1b	-1.500463423	0	34	0	0	-7.930776256	13.7883871
1	-2.750639211	GO:1903532	M1	1	0	GO Biological Processes	19	positive regulation of secretion by cell	19_GO:0051179 localization	-2.750639211	3.288	3.833802876	21372	390	150	9	6	1.939071943	12394|13132|14127|16000|16176|16854|20315|20750|83433	Runx1|Dab2|Fcer1g|Igf1|Il1b|Lgals3|Cxcl12|Spp1|Trem2	-1.403291278	0	34	0	0	-7.930776256	13.7883871
1	-2.633378885	GO:0062013	M1	1	0	GO Biological Processes	19	positive regulation of small molecule metabolic process	19_GO:0048518 positive regulation of biological process	-2.633378885	4.475811518	4.056622248	21372	191	150	6	4	1.6	11816|13132|16000|16149|16176|83433	Apoe|Dab2|Igf1|Cd74|Il1b|Trem2	-1.302716585	0	34	0	0	-7.930776256	13.7883871
1	-2.557827287	GO:0045940	M1	1	0	GO Biological Processes	19	positive regulation of steroid metabolic process	19_GO:0048518 positive regulation of biological process	-2.557827287	10.686	5.154939462	21372	40	150	3	2	1.143095213	11816|13132|16000	Apoe|Dab2|Igf1	-1.23976873	0	34	0	0	-7.930776256	13.7883871
1	-2.411694926	GO:0097192	M1	1	0	GO Biological Processes	19	extrinsic apoptotic signaling pathway in absence of ligand	19_GO:0050896 response to stimulus	-2.411694926	9.498666667	4.79796488	21372	45	150	3	2	1.143095213	12045|16000|16176	Bcl2a1b|Igf1|Il1b	-1.106849727	0	34	0	0	-7.930776256	13.7883871
1	-2.393808401	GO:0010827	M1	1	0	GO Biological Processes	19	regulation of glucose transmembrane transport	19_GO:0051179 localization	-2.393808401	6.194782609	4.197980108	21372	92	150	4	2.666666667	1.31543543	12266|16000|16176|16592	C3|Igf1|Il1b|Fabp5	-1.090886991	0	34	0	0	-7.930776256	13.7883871
1	-2.358192451	GO:0038034	M1	1	0	GO Biological Processes	19	signal transduction in absence of ligand	19_GO:0050896 response to stimulus	-2.358192451	9.094468085	4.670438102	21372	47	150	3	2	1.143095213	12045|16000|16176	Bcl2a1b|Igf1|Il1b	-1.060517935	0	34	0	0	-7.930776256	13.7883871
1	-2.205993537	GO:0045834	M1	1	0	GO Biological Processes	19	positive regulation of lipid metabolic process	19_GO:0048518 positive regulation of biological process	-2.205993537	4.317575758	3.596566538	21372	165	150	5	3.333333333	1.465656218	11816|13132|16000|16149|16176	Apoe|Dab2|Igf1|Cd74|Il1b	-0.924147152	0	34	0	0	-7.930776256	13.7883871
1	-2.162972561	GO:0007613	M1	1	0	GO Biological Processes	19	memory	19_GO:0032501 multicellular organismal process	-2.162972561	4.215384615	3.528113286	21372	169	150	5	3.333333333	1.465656218	11816|16000|16176|19141|83433	Apoe|Igf1|Il1b|Lgmn|Trem2	-0.885221179	0	34	0	0	-7.930776256	13.7883871
1	-2.123950974	GO:0060251	M1	1	0	GO Biological Processes	19	regulation of glial cell proliferation	19_GO:0032502 developmental process	-2.123950974	7.498947368	4.130500469	21372	57	150	3	2	1.143095213	16000|16176|16193	Igf1|Il1b|Il6	-0.850704762	0	34	0	0	-7.930776256	13.7883871
1	-7.925572185	GO:0034341	M1	1	0	GO Biological Processes	19	response to type II interferon	19_GO:0044419 biological process involved in interspecies interaction between organisms	-7.925572185	11.97310924	10.09155192	21372	119	150	10	6.666666667	2.036700309	14960|14961|14969|16149|16362|17533|18712|19261|20296|66102	H2-Aa|H2-Ab1|H2-Eb1|Cd74|Irf1|Mrc1|Pim1|Sirpa|Ccl2|Cxcl16	-5.913975462	0	35	1	1	-7.925572185	17.27030303
1	-4.382582185	GO:0071346	M1	1	0	GO Biological Processes	19	cellular response to type II interferon	19_GO:0044419 biological process involved in interspecies interaction between organisms	-4.382582185	9.498666667	6.7925169	21372	90	150	6	4	1.6	14961|16362|17533|18712|19261|20296	H2-Ab1|Irf1|Mrc1|Pim1|Sirpa|Ccl2	-2.796954194	0	35	0	0	-7.925572185	17.27030303
1	-4.089311682	GO:0002825	M1	1	0	GO Biological Processes	19	regulation of T-helper 1 type immune response	19_GO:0002376 immune system process	-4.089311682	17.27030303	7.863764092	21372	33	150	4	2.666666667	1.31543543	14961|16176|16362|77125	H2-Ab1|Il1b|Irf1|Il33	-2.549072979	0	35	0	0	-7.925572185	17.27030303
1	-7.809870451	GO:0032653	M1	1	0	GO Biological Processes	19	regulation of interleukin-10 production	19_GO:0032501 multicellular organismal process	-7.809870451	17.81	11.32273265	21372	64	150	8	5.333333333	1.834645995	12522|14127|14130|14727|14728|16193|22177|83433	Cd83|Fcer1g|Fcgr2b|Lilrb4b|Lilrb4a|Il6|Tyrobp|Trem2	-5.805572966	0	36	1	1	-7.809870451	17.81
1	-3.633545018	GO:0032733	M1	1	0	GO Biological Processes	19	positive regulation of interleukin-10 production	19_GO:0048518 positive regulation of biological process	-3.633545018	13.25395349	6.762232596	21372	43	150	4	2.666666667	1.31543543	12522|14127|16193|83433	Cd83|Fcer1g|Il6|Trem2	-2.164963504	0	36	0	0	-7.809870451	17.81
1	-2.800148833	GO:0032673	M1	1	0	GO Biological Processes	19	regulation of interleukin-4 production	19_GO:0032501 multicellular organismal process	-2.800148833	12.95272727	5.77699305	21372	33	150	3	2	1.143095213	12522|14127|77125	Cd83|Fcer1g|Il33	-1.445294388	0	36	0	0	-7.809870451	17.81
1	-7.777228106	GO:0001906	M1	1	0	GO Biological Processes	19	cell killing	19_GO:0009987 cellular process	-7.777228106	9.857106918	9.424412791	21372	159	150	11	7.333333333	2.128466671	12010|12266|12721|13032|14130|14131|14972|16854|17105|20307|20315	B2m|C3|Coro1a|Ctsc|Fcgr2b|Fcgr3|H2-K1|Lgals3|Lyz2|Ccl8|Cxcl12	-5.775336691	0	37	1	1	-7.777228106	17.19586207
1	-6.789375949	GO:0002456	M1	1	0	GO Biological Processes	19	T cell mediated immunity	19_GO:0002376 immune system process	-6.789375949	17.19586207	10.38366055	21372	58	150	7	4.666666667	1.72218638	12010|13032|14972|15894|20556|54445|80859	B2m|Ctsc|H2-K1|Icam1|Slfn2|Unc93b1|Nfkbiz	-4.89587272	0	37	0	0	-7.777228106	17.19586207
1	-5.12017703	GO:0001909	M1	1	0	GO Biological Processes	19	leukocyte mediated cytotoxicity	19_GO:0002376 immune system process	-5.12017703	12.75940299	8.104883977	21372	67	150	6	4	1.6	12010|12721|13032|14130|14131|14972	B2m|Coro1a|Ctsc|Fcgr2b|Fcgr3|H2-K1	-3.420513666	0	37	0	0	-7.777228106	17.19586207
1	-7.742963231	GO:0051345	M1	1	0	GO Biological Processes	19	positive regulation of hydrolase activity	19_GO:0065007 biological regulation	-7.742963231	5.406607143	7.924755683	21372	448	150	17	11.33333333	2.588292731	12045|13033|13040|14824|16792|19141|19156|19264|20296|20302|20303|20305|20306|20307|20308|50778|56193	Bcl2a1b|Ctsd|Ctss|Grn|Laptm5|Lgmn|Psap|Ptprc|Ccl2|Ccl3|Ccl4|Ccl6|Ccl7|Ccl8|Ccl9|Rgs1|Plek	-5.743464629	0	38	1	1	-7.742963231	5.406607143
1	-5.945477851	GO:0030162	M1	1	0	GO Biological Processes	19	regulation of proteolysis	19_GO:0008152 metabolic process	-5.945477851	3.653333333	6.180244746	21372	741	150	19	12.66666667	2.715661027	11816|12045|12505|13024|13032|13033|13040|13132|14824|16176|16792|17387|19141|20716|21825|21857|64138|77125|83433	Apoe|Bcl2a1b|Cd44|Ctla2a|Ctsc|Ctsd|Ctss|Dab2|Grn|Il1b|Laptm5|Mmp14|Lgmn|Serpina3n|Thbs1|Timp1|Ctsz|Il33|Trem2	-4.141688842	0	38	0	0	-7.742963231	5.406607143
1	-5.85624181	GO:0045862	M1	1	0	GO Biological Processes	19	positive regulation of proteolysis	19_GO:0048518 positive regulation of biological process	-5.85624181	5.217577465	6.736848471	21372	355	150	13	8.666666667	2.297180236	11816|12045|13032|13033|13040|13132|14824|16176|16792|17387|19141|77125|83433	Apoe|Bcl2a1b|Ctsc|Ctsd|Ctss|Dab2|Grn|Il1b|Laptm5|Mmp14|Lgmn|Il33|Trem2	-4.06501915	0	38	0	0	-7.742963231	5.406607143
1	-3.050192946	GO:0052547	M1	1	0	GO Biological Processes	19	regulation of peptidase activity	19_GO:0008152 metabolic process	-3.050192946	3.33676815	4.100664857	21372	427	150	10	6.666666667	2.036700309	12045|12505|13033|13040|14824|16792|19141|20716|21825|21857	Bcl2a1b|Cd44|Ctsd|Ctss|Grn|Laptm5|Lgmn|Serpina3n|Thbs1|Timp1	-1.665104774	0	38	0	0	-7.742963231	5.406607143
1	-2.73861399	GO:0010952	M1	1	0	GO Biological Processes	19	positive regulation of peptidase activity	19_GO:0048518 positive regulation of biological process	-2.73861399	4.697142857	4.211156138	21372	182	150	6	4	1.6	12045|13033|13040|14824|16792|19141	Bcl2a1b|Ctsd|Ctss|Grn|Laptm5|Lgmn	-1.391797304	0	38	0	0	-7.742963231	5.406607143
1	-2.645787456	GO:0052548	M1	1	0	GO Biological Processes	19	regulation of endopeptidase activity	19_GO:0008152 metabolic process	-2.645787456	3.475121951	3.797819095	21372	328	150	8	5.333333333	1.834645995	12045|12505|13033|16792|19141|20716|21825|21857	Bcl2a1b|Cd44|Ctsd|Laptm5|Lgmn|Serpina3n|Thbs1|Timp1	-1.314100877	0	38	0	0	-7.742963231	5.406607143
1	-2.390138026	GO:2000116	M1	1	0	GO Biological Processes	19	regulation of cysteine-type endopeptidase activity	19_GO:0008152 metabolic process	-2.390138026	3.994766355	3.701667639	21372	214	150	6	4	1.6	12045|12505|13033|16792|19141|21825	Bcl2a1b|Cd44|Ctsd|Laptm5|Lgmn|Thbs1	-1.087696234	0	38	0	0	-7.742963231	5.406607143
1	-7.687076452	R-MMU-76002	M1	1	0	Reactome Gene Sets	6	Platelet activation, signaling and aggregation		-7.687076452	7.529430894	8.659626129	21372	246	150	13	8.666666667	2.297180236	11537|12491|12842|12843|14127|14710|16000|19073|19156|21857|22041|56193|56744	Cfd|Cd36|Col1a1|Col1a2|Fcer1g|Gngt2|Igf1|Srgn|Psap|Timp1|Trf|Plek|Pf4	-5.692324286	0	39	1	1	-7.687076452	10.96
1	-6.851533684	R-MMU-114608	M1	1	0	Reactome Gene Sets	6	Platelet degranulation		-6.851533684	10.96	9.082106938	21372	117	150	9	6	1.939071943	11537|12491|16000|19073|19156|21857|22041|56193|56744	Cfd|Cd36|Igf1|Srgn|Psap|Timp1|Trf|Plek|Pf4	-4.949898542	0	39	0	0	-7.687076452	10.96
1	-6.69512363	R-MMU-76005	M1	1	0	Reactome Gene Sets	6	Response to elevated platelet cytosolic Ca2+		-6.69512363	10.51081967	8.856931628	21372	122	150	9	6	1.939071943	11537|12491|16000|19073|19156|21857|22041|56193|56744	Cfd|Cd36|Igf1|Srgn|Psap|Timp1|Trf|Plek|Pf4	-4.812130597	0	39	0	0	-7.687076452	10.96
1	-6.153045957	R-MMU-109582	M1	1	0	Reactome Gene Sets	6	Hemostasis		-6.153045957	4.435175097	6.627641418	21372	514	150	16	10.66666667	2.520435001	11537|12491|12505|12842|12843|14127|14710|16000|16149|19073|19156|19261|21857|22041|56193|56744	Cfd|Cd36|Cd44|Col1a1|Col1a2|Fcer1g|Gngt2|Igf1|Cd74|Srgn|Psap|Sirpa|Timp1|Trf|Plek|Pf4	-4.323817903	0	39	0	0	-7.687076452	10.96
1	-7.629233121	GO:0009611	M1	1	0	GO Biological Processes	19	response to wounding	19_GO:0050896 response to stimulus	-7.629233121	5.6992	7.976252558	21372	400	150	16	10.66666667	2.520435001	12505|12825|12845|14728|15368|16000|16193|17390|18826|20296|21857|22177|56193|76905|80859|83433	Cd44|Col3a1|Comp|Lilrb4a|Hmox1|Igf1|Il6|Mmp2|Lcp1|Ccl2|Timp1|Tyrobp|Plek|Lrg1|Nfkbiz|Trem2	-5.639176076	0	40	1	1	-7.629233121	42.744
1	-6.896928535	GO:0090594	M1	1	0	GO Biological Processes	19	inflammatory response to wounding	19_GO:0050896 response to stimulus	-6.896928535	39.57777778	13.76571383	21372	18	150	5	3.333333333	1.465656218	12505|15368|16193|21857|80859	Cd44|Hmox1|Il6|Timp1|Nfkbiz	-4.989541063	0	40	0	0	-7.629233121	42.744
1	-4.406464742	GO:0002246	M1	1	0	GO Biological Processes	19	wound healing involved in inflammatory response	19_GO:0050896 response to stimulus	-4.406464742	42.744	11.10038401	21372	10	150	3	2	1.143095213	12505|15368|21857	Cd44|Hmox1|Timp1	-2.818067595	0	40	0	0	-7.629233121	42.744
1	-4.022649914	GO:0042060	M1	1	0	GO Biological Processes	19	wound healing	19_GO:0050896 response to stimulus	-4.022649914	4.932	5.362908548	21372	260	150	9	6	1.939071943	12505|12825|12845|14728|15368|16000|21857|56193|76905	Cd44|Col3a1|Comp|Lilrb4a|Hmox1|Igf1|Timp1|Plek|Lrg1	-2.496277189	0	40	0	0	-7.629233121	42.744
1	-2.134397432	GO:0031330	M1	1	0	GO Biological Processes	19	negative regulation of cellular catabolic process	19_GO:0048519 negative regulation of biological process	-2.134397432	5.228623853	3.721045078	21372	109	150	4	2.666666667	1.31543543	11812|15368|21857|83433	Apoc1|Hmox1|Timp1|Trem2	-0.860702799	0	40	0	0	-7.629233121	42.744
1	-2.07021066	GO:0031329	M1	1	0	GO Biological Processes	19	regulation of cellular catabolic process	19_GO:0008152 metabolic process	-2.07021066	2.780097561	3.059738222	21372	410	150	8	5.333333333	1.834645995	11812|11816|15368|16000|16176|16792|21857|83433	Apoc1|Apoe|Hmox1|Igf1|Il1b|Laptm5|Timp1|Trem2	-0.804517585	0	40	0	0	-7.629233121	42.744
1	-7.105133106	GO:0042742	M1	1	0	GO Biological Processes	19	defense response to bacterium	19_GO:0044419 biological process involved in interspecies interaction between organisms	-7.105133106	5.624210526	7.646582596	21372	380	150	15	10	2.449489743	12010|12491|14127|14972|15439|16176|16803|17105|17476|20249|22041|80859|83433|231507|100034251	B2m|Cd36|Fcer1g|H2-K1|Hp|Il1b|Lbp|Lyz2|Mpeg1|Scd1|Trf|Nfkbiz|Trem2|Plac8|Wfdc17	-5.161533462	0	41	1	1	-7.105133106	6.427669173
1	-3.587844188	GO:0050830	M1	1	0	GO Biological Processes	19	defense response to Gram-positive bacterium	19_GO:0044419 biological process involved in interspecies interaction between organisms	-3.587844188	5.63480226	5.205542893	21372	177	150	7	4.666666667	1.72218638	12010|12491|16176|16803|17105|17476|20249	B2m|Cd36|Il1b|Lbp|Lyz2|Mpeg1|Scd1	-2.130363456	0	41	0	0	-7.105133106	6.427669173
1	-3.447878795	GO:0050829	M1	1	0	GO Biological Processes	19	defense response to Gram-negative bacterium	19_GO:0044419 biological process involved in interspecies interaction between organisms	-3.447878795	6.427669173	5.278822429	21372	133	150	6	4	1.6	12010|16803|17105|17476|80859|83433	B2m|Lbp|Lyz2|Mpeg1|Nfkbiz|Trem2	-2.01475569	0	41	0	0	-7.105133106	6.427669173
1	-7.04756849	GO:0050864	M1	1	0	GO Biological Processes	19	regulation of B cell activation	19_GO:0002376 immune system process	-7.04756849	9.692517007	8.890890542	21372	147	150	10	6.666666667	2.036700309	14130|14728|16149|16193|16792|17387|19264|20375|20377|22177	Fcgr2b|Lilrb4a|Cd74|Il6|Laptm5|Mmp14|Ptprc|Spi1|Sfrp1|Tyrobp	-5.114334361	0	42	1	1	-7.04756849	19.78888889
1	-5.297689966	GO:0050869	M1	1	0	GO Biological Processes	19	negative regulation of B cell activation	19_GO:0002376 immune system process	-5.297689966	19.78888889	9.485511257	21372	36	150	5	3.333333333	1.465656218	14130|14728|16792|20377|22177	Fcgr2b|Lilrb4a|Laptm5|Sfrp1|Tyrobp	-3.567036677	0	42	0	0	-7.04756849	19.78888889
1	-3.844932697	GO:0045577	M1	1	0	GO Biological Processes	19	regulation of B cell differentiation	19_GO:0002376 immune system process	-3.844932697	14.99789474	7.260779915	21372	38	150	4	2.666666667	1.31543543	14728|17387|20375|20377	Lilrb4a|Mmp14|Spi1|Sfrp1	-2.343441661	0	42	0	0	-7.04756849	19.78888889
1	-6.982150967	GO:0071674	M1	1	0	GO Biological Processes	19	mononuclear cell migration	19_GO:0002376 immune system process	-6.982150967	11.3479646	9.272303464	21372	113	150	9	6	1.939071943	12721|15894|16854|17390|19261|20296|20302|20315|66102	Coro1a|Icam1|Lgals3|Mmp2|Sirpa|Ccl2|Ccl3|Cxcl12|Cxcl16	-5.061037471	0	43	1	1	-6.982150967	37.99466667
1	-5.523429009	GO:0048246	M1	1	0	GO Biological Processes	19	macrophage chemotaxis	19_GO:0040011 locomotion	-5.523429009	37.99466667	12.04979118	21372	15	150	4	2.666666667	1.31543543	16854|17390|20296|20302	Lgals3|Mmp2|Ccl2|Ccl3	-3.753817498	0	43	0	0	-6.982150967	37.99466667
1	-4.58020411	GO:1905517	M1	1	0	GO Biological Processes	19	macrophage migration	19_GO:0002376 immune system process	-4.58020411	22.7968	9.167675133	21372	25	150	4	2.666666667	1.31543543	16854|17390|20296|20302	Lgals3|Mmp2|Ccl2|Ccl3	-2.962108231	0	43	0	0	-6.982150967	37.99466667
1	-2.25837968	GO:0008347	M1	1	0	GO Biological Processes	19	glial cell migration	19_GO:0032502 developmental process	-2.25837968	8.381176471	4.436819778	21372	51	150	3	2	1.143095213	12825|20296|20302	Col3a1|Ccl2|Ccl3	-0.971475283	0	43	0	0	-6.982150967	37.99466667
1	-2.235065524	GO:0043525	M1	1	0	GO Biological Processes	19	positive regulation of neuron apoptotic process	19_GO:0048518 positive regulation of biological process	-2.235065524	5.58745098	3.904385346	21372	102	150	4	2.666666667	1.31543543	14824|16176|17390|20302	Grn|Il1b|Mmp2|Ccl3	-0.949726086	0	43	0	0	-6.982150967	37.99466667
1	-6.897050593	GO:0071347	M1	1	0	GO Biological Processes	19	cellular response to interleukin-1	19_GO:0050896 response to stimulus	-6.897050593	17.81	10.58945887	21372	56	150	7	4.666666667	1.72218638	16176|16193|16362|18035|19261|20210|20296	Il1b|Il6|Irf1|Nfkbia|Sirpa|Saa3|Ccl2	-4.989541063	0	44	1	1	-6.897050593	17.81
1	-6.219250036	GO:0070555	M1	1	0	GO Biological Processes	19	response to interleukin-1	19_GO:0050896 response to stimulus	-6.219250036	14.248	9.33370447	21372	70	150	7	4.666666667	1.72218638	16176|16193|16362|18035|19261|20210|20296	Il1b|Il6|Irf1|Nfkbia|Sirpa|Saa3|Ccl2	-4.384561683	0	44	0	0	-6.897050593	17.81
1	-6.147656705	mmu04620	M1	1	0	KEGG Pathway	24	Toll-like receptor signaling pathway - Mus musculus (house mouse)		-6.147656705	10.96	8.560075178	21372	104	150	8	5.333333333	1.834645995	12475|16176|16193|16803|18035|20302|20303|20750	Cd14|Il1b|Il6|Lbp|Nfkbia|Ccl3|Ccl4|Spp1	-4.321056006	0	44	0	0	-6.897050593	17.81
1	-4.891455143	mmu05163	M1	1	0	KEGG Pathway	24	Human cytomegalovirus infection - Mus musculus (house mouse)		-4.891455143	5.609448819	6.213042999	21372	254	150	10	6.666666667	2.036700309	12010|14710|14972|16176|16193|18035|20296|20302|20303|20315	B2m|Gngt2|H2-K1|Il1b|Il6|Nfkbia|Ccl2|Ccl3|Ccl4|Cxcl12	-3.225171221	0	44	0	0	-6.897050593	17.81
1	-4.851828147	GO:0034612	M1	1	0	GO Biological Processes	19	response to tumor necrosis factor	19_GO:0050896 response to stimulus	-4.851828147	7.353806452	6.674561496	21372	155	150	8	5.333333333	1.834645995	11770|12475|16193|16362|18035|20296|20377|66102	Fabp4|Cd14|Il6|Irf1|Nfkbia|Ccl2|Sfrp1|Cxcl16	-3.189953343	0	44	0	0	-6.897050593	17.81
1	-3.852861648	mmu04625	M1	1	0	KEGG Pathway	24	C-type lectin receptor signaling pathway - Mus musculus (house mouse)		-3.852861648	7.632857143	5.91688218	21372	112	150	6	4	1.6	14127|16176|16193|16362|16985|18035	Fcer1g|Il1b|Il6|Irf1|Lsp1|Nfkbia	-2.349166514	0	44	0	0	-6.897050593	17.81
1	-3.550607708	mmu04623	M1	1	0	KEGG Pathway	24	Cytosolic DNA-sensing pathway - Mus musculus (house mouse)		-3.550607708	8.687804878	5.863897147	21372	82	150	5	3.333333333	1.465656218	16176|16193|18035|20303|77125	Il1b|Il6|Nfkbia|Ccl4|Il33	-2.099923585	0	44	0	0	-6.897050593	17.81
1	-3.483154942	GO:0071356	M1	1	0	GO Biological Processes	19	cellular response to tumor necrosis factor	19_GO:0050896 response to stimulus	-3.483154942	6.525801527	5.333451461	21372	131	150	6	4	1.6	11770|16193|16362|18035|20296|20377	Fabp4|Il6|Irf1|Nfkbia|Ccl2|Sfrp1	-2.040365342	0	44	0	0	-6.897050593	17.81
1	-3.396105179	mmu05135	M1	1	0	KEGG Pathway	24	Yersinia infection - Mus musculus (house mouse)		-3.396105179	6.285882353	5.19894814	21372	136	150	6	4	1.6	14131|16176|16193|18035|20296|23880	Fcgr3|Il1b|Il6|Nfkbia|Ccl2|Fyb1	-1.970319564	0	44	0	0	-6.897050593	17.81
1	-2.655498568	WP37	M1	1	0	WikiPathways	27	IL 1 signaling pathway		-2.655498568	11.55243243	5.40097311	21372	37	150	3	2	1.143095213	16176|18035|19261	Il1b|Nfkbia|Sirpa	-1.322785287	0	44	0	0	-6.897050593	17.81
1	-2.053013209	mmu05132	M1	1	0	KEGG Pathway	24	Salmonella infection - Mus musculus (house mouse)		-2.053013209	3.392380952	3.211800387	21372	252	150	6	4	1.6	12475|16176|16193|18035|19264|72318	Cd14|Il1b|Il6|Nfkbia|Ptprc|Cyth4	-0.7912663	0	44	0	0	-6.897050593	17.81
1	-6.788086789	R-MMU-381426	M1	1	0	Reactome Gene Sets	6	Regulation of Insulin-like Growth Factor (IGF) transport and uptake by Insulin-like Growth Factor Binding Proteins (IGFBPs)		-6.788086789	10.77579832	8.990430527	21372	119	150	9	6	1.939071943	11816|12266|12268|16000|16010|16193|20750|21857|22041	Apoe|C3|C4b|Igf1|Igfbp4|Il6|Spp1|Timp1|Trf	-4.89587272	0	45	1	1	-6.788086789	17.81
1	-5.872606431	R-MMU-8957275	M1	1	0	Reactome Gene Sets	6	Post-translational protein phosphorylation		-5.872606431	10.08707965	8.142486307	21372	113	150	8	5.333333333	1.834645995	11816|12266|12268|16010|16193|20750|21857|22041	Apoe|C3|C4b|Igfbp4|Il6|Spp1|Timp1|Trf	-4.075934634	0	45	0	0	-6.788086789	17.81
1	-4.276051069	GO:0014015	M1	1	0	GO Biological Processes	19	positive regulation of gliogenesis	19_GO:0032502 developmental process	-4.276051069	9.094468085	6.61228762	21372	94	150	6	4	1.6	12978|16000|16176|16193|22041|77125	Csf1r|Igf1|Il1b|Il6|Trf|Il33	-2.702222818	0	45	0	0	-6.788086789	17.81
1	-4.143867749	GO:0014013	M1	1	0	GO Biological Processes	19	regulation of gliogenesis	19_GO:0032502 developmental process	-4.143867749	6.926111111	5.998758705	21372	144	150	7	4.666666667	1.72218638	12978|16000|16176|16193|22041|77125|83433	Csf1r|Igf1|Il1b|Il6|Trf|Il33|Trem2	-2.59106038	0	45	0	0	-6.788086789	17.81
1	-4.060381156	GO:0046850	M1	1	0	GO Biological Processes	19	regulation of bone remodeling	19_GO:0032501 multicellular organismal process	-4.060381156	11.13125	6.824118689	21372	64	150	5	3.333333333	1.465656218	12978|16193|20377|20750|22041	Csf1r|Il6|Sfrp1|Spp1|Trf	-2.525905688	0	45	0	0	-6.788086789	17.81
1	-3.769317585	mmu04066	M1	1	0	KEGG Pathway	24	HIF-1 signaling pathway - Mus musculus (house mouse)		-3.769317585	7.369655172	5.783211063	21372	116	150	6	4	1.6	13058|15368|16000|16193|21857|22041	Cybb|Hmox1|Igf1|Il6|Timp1|Trf	-2.27986289	0	45	0	0	-6.788086789	17.81
1	-3.431111193	GO:0034103	M1	1	0	GO Biological Processes	19	regulation of tissue remodeling	19_GO:0032501 multicellular organismal process	-3.431111193	8.188505747	5.648411388	21372	87	150	5	3.333333333	1.465656218	12978|16193|20377|20750|22041	Csf1r|Il6|Sfrp1|Spp1|Trf	-2.0014879	0	45	0	0	-6.788086789	17.81
1	-3.250820581	GO:0045124	M1	1	0	GO Biological Processes	19	regulation of bone resorption	19_GO:0042592 homeostatic process	-3.250820581	10.55407407	5.909859439	21372	54	150	4	2.666666667	1.31543543	12978|16193|20750|22041	Csf1r|Il6|Spp1|Trf	-1.841283849	0	45	0	0	-6.788086789	17.81
1	-3.238655234	GO:0050769	M1	1	0	GO Biological Processes	19	positive regulation of neurogenesis	19_GO:0032502 developmental process	-3.238655234	3.862409639	4.419191854	21372	332	150	9	6	1.939071943	11816|12978|16000|16176|16193|17118|20315|22041|77125	Apoe|Csf1r|Igf1|Il1b|Il6|Marcks|Cxcl12|Trf|Il33	-1.82973148	0	45	0	0	-6.788086789	17.81
1	-3.210753515	GO:0001780	M1	1	0	GO Biological Processes	19	neutrophil homeostasis	19_GO:0042592 homeostatic process	-3.210753515	17.81	6.92723042	21372	24	150	3	2	1.143095213	12978|14728|16193	Csf1r|Lilrb4a|Il6	-1.805489567	0	45	0	0	-6.788086789	17.81
1	-3.190734069	GO:0050767	M1	1	0	GO Biological Processes	19	regulation of neurogenesis	19_GO:0032502 developmental process	-3.190734069	3.231505155	4.179223784	21372	485	150	11	7.333333333	2.128466671	11816|12010|12978|16000|16176|16193|17118|20315|22041|77125|83433	Apoe|B2m|Csf1r|Igf1|Il1b|Il6|Marcks|Cxcl12|Trf|Il33|Trem2	-1.786077101	0	45	0	0	-6.788086789	17.81
1	-3.00802126	GO:0051960	M1	1	0	GO Biological Processes	19	regulation of nervous system development	19_GO:0032502 developmental process	-3.00802126	2.888108108	3.916785926	21372	592	150	12	8	2.215099697	11816|12010|12978|13032|16000|16176|16193|17118|20315|22041|77125|83433	Apoe|B2m|Csf1r|Ctsc|Igf1|Il1b|Il6|Marcks|Cxcl12|Trf|Il33|Trem2	-1.626398222	0	45	0	0	-6.788086789	17.81
1	-2.803347667	GO:0042509	M1	1	0	GO Biological Processes	19	regulation of tyrosine phosphorylation of STAT protein	19_GO:0008152 metabolic process	-2.803347667	8.027042254	4.986164929	21372	71	150	4	2.666666667	1.31543543	12978|16000|16193|16362	Csf1r|Igf1|Il6|Irf1	-1.446867664	0	45	0	0	-6.788086789	17.81
1	-2.705679955	GO:0051962	M1	1	0	GO Biological Processes	19	positive regulation of nervous system development	19_GO:0032502 developmental process	-2.705679955	3.238181818	3.779605879	21372	396	150	9	6	1.939071943	11816|12978|16000|16176|16193|17118|20315|22041|77125	Apoe|Csf1r|Igf1|Il1b|Il6|Marcks|Cxcl12|Trf|Il33	-1.365710989	0	45	0	0	-6.788086789	17.81
1	-2.661311192	GO:0044057	M1	1	0	GO Biological Processes	19	regulation of system process	19_GO:0032501 multicellular organismal process	-2.661311192	2.626359447	3.542962635	21372	651	150	12	8	2.215099697	11816|12394|13032|13057|13132|15894|16000|16193|16592|17390|20750|22041	Apoe|Runx1|Ctsc|Cyba|Dab2|Icam1|Igf1|Il6|Fabp5|Mmp2|Spp1|Trf	-1.326783498	0	45	0	0	-6.788086789	17.81
1	-2.4916924	GO:0051897	M1	1	0	GO Biological Processes	19	positive regulation of phosphatidylinositol 3-kinase/protein kinase B signal transduction	19_GO:0048518 positive regulation of biological process	-2.4916924	4.190588235	3.849557636	21372	204	150	6	4	1.6	12978|16000|16193|20315|21825|83433	Csf1r|Igf1|Il6|Cxcl12|Thbs1|Trem2	-1.179065681	0	45	0	0	-6.788086789	17.81
1	-2.358434374	GO:0051896	M1	1	0	GO Biological Processes	19	regulation of phosphatidylinositol 3-kinase/protein kinase B signal transduction	19_GO:0050896 response to stimulus	-2.358434374	3.451072664	3.526986522	21372	289	150	7	4.666666667	1.72218638	12978|16000|16193|17392|20315|21825|83433	Csf1r|Igf1|Il6|Mmp3|Cxcl12|Thbs1|Trem2	-1.060517935	0	45	0	0	-6.788086789	17.81
1	-2.162972561	GO:0031644	M1	1	0	GO Biological Processes	19	regulation of nervous system process	19_GO:0032501 multicellular organismal process	-2.162972561	4.215384615	3.528113286	21372	169	150	5	3.333333333	1.465656218	13032|16000|16193|16592|22041	Ctsc|Igf1|Il6|Fabp5|Trf	-0.885221179	0	45	0	0	-6.788086789	17.81
1	-2.145223838	GO:0031646	M1	1	0	GO Biological Processes	19	positive regulation of nervous system process	19_GO:0048518 positive regulation of biological process	-2.145223838	7.632857143	4.178368107	21372	56	150	3	2	1.143095213	16000|16193|22041	Igf1|Il6|Trf	-0.870630974	0	45	0	0	-6.788086789	17.81
1	-2.145223838	GO:0042531	M1	1	0	GO Biological Processes	19	positive regulation of tyrosine phosphorylation of STAT protein	19_GO:0048518 positive regulation of biological process	-2.145223838	7.632857143	4.178368107	21372	56	150	3	2	1.143095213	12978|16000|16193	Csf1r|Igf1|Il6	-0.870630974	0	45	0	0	-6.788086789	17.81
1	-6.725823802	GO:0097191	M1	1	0	GO Biological Processes	19	extrinsic apoptotic signaling pathway	19_GO:0050896 response to stimulus	-6.725823802	10.59768595	8.900910439	21372	121	150	9	6	1.939071943	12045|13132|16000|16176|19264|20375|20377|77125|80859	Bcl2a1b|Dab2|Igf1|Il1b|Ptprc|Spi1|Sfrp1|Il33|Nfkbiz	-4.841002158	0	46	1	1	-6.725823802	25.14352941
1	-3.922194669	GO:0097190	M1	1	0	GO Biological Processes	19	apoptotic signaling pathway	19_GO:0050896 response to stimulus	-3.922194669	4.304531722	5.093961175	21372	331	150	10	6.666666667	2.036700309	12045|13132|15368|16000|16176|19264|20375|20377|77125|80859	Bcl2a1b|Dab2|Hmox1|Igf1|Il1b|Ptprc|Spi1|Sfrp1|Il33|Nfkbiz	-2.413133074	0	46	0	0	-6.725823802	25.14352941
1	-3.668813439	GO:0060766	M1	1	0	GO Biological Processes	19	negative regulation of androgen receptor signaling pathway	19_GO:0048519 negative regulation of biological process	-3.668813439	25.14352941	8.372214121	21372	17	150	3	2	1.143095213	13132|16000|20377	Dab2|Igf1|Sfrp1	-2.196703924	0	46	0	0	-6.725823802	25.14352941
1	-3.057531018	GO:0060765	M1	1	0	GO Biological Processes	19	regulation of androgen receptor signaling pathway	19_GO:0050896 response to stimulus	-3.057531018	15.83111111	6.482945754	21372	27	150	3	2	1.143095213	13132|16000|20377	Dab2|Igf1|Sfrp1	-1.671862626	0	46	0	0	-6.725823802	25.14352941
1	-3.057531018	GO:2000050	M1	1	0	GO Biological Processes	19	regulation of non-canonical Wnt signaling pathway	19_GO:0050896 response to stimulus	-3.057531018	15.83111111	6.482945754	21372	27	150	3	2	1.143095213	13132|20377|20379	Dab2|Sfrp1|Sfrp4	-1.671862626	0	46	0	0	-6.725823802	25.14352941
1	-2.826182366	GO:0045600	M1	1	0	GO Biological Processes	19	positive regulation of fat cell differentiation	19_GO:0032502 developmental process	-2.826182366	8.141714286	5.031601038	21372	70	150	4	2.666666667	1.31543543	16000|16956|18712|20377	Igf1|Lpl|Pim1|Sfrp1	-1.466979505	0	46	0	0	-6.725823802	25.14352941
1	-2.557827287	GO:0033144	M1	1	0	GO Biological Processes	19	negative regulation of intracellular steroid hormone receptor signaling pathway	19_GO:0048519 negative regulation of biological process	-2.557827287	10.686	5.154939462	21372	40	150	3	2	1.143095213	13132|16000|20377	Dab2|Igf1|Sfrp1	-1.23976873	0	46	0	0	-6.725823802	25.14352941
1	-2.55474171	GO:0070373	M1	1	0	GO Biological Processes	19	negative regulation of ERK1 and ERK2 cascade	19_GO:0048519 negative regulation of biological process	-2.55474171	6.866506024	4.502003546	21372	83	150	4	2.666666667	1.31543543	13132|16000|19261|19264	Dab2|Igf1|Sirpa|Ptprc	-1.237179773	0	46	0	0	-6.725823802	25.14352941
1	-2.493993627	GO:0030177	M1	1	0	GO Biological Processes	19	positive regulation of Wnt signaling pathway	19_GO:0048518 positive regulation of biological process	-2.493993627	5.05248227	4.058918687	21372	141	150	5	3.333333333	1.465656218	11984|12842|13132|20377|20379	Atp6v0c|Col1a1|Dab2|Sfrp1|Sfrp4	-1.180384341	0	46	0	0	-6.725823802	25.14352941
1	-6.553026985	GO:0050728	M1	1	0	GO Biological Processes	19	negative regulation of inflammatory response	19_GO:0048519 negative regulation of biological process	-6.553026985	8.58313253	8.245902745	21372	166	150	10	6.666666667	2.036700309	11816|12505|13024|14130|14824|16000|19261|56744|77125|83433	Apoe|Cd44|Ctla2a|Fcgr2b|Grn|Igf1|Sirpa|Pf4|Il33|Trem2	-4.677272362	0	47	1	1	-6.553026985	8.58313253
1	-5.44107315	GO:0031348	M1	1	0	GO Biological Processes	19	negative regulation of defense response	19_GO:0048519 negative regulation of biological process	-5.44107315	5.762058824	6.645120745	21372	272	150	11	7.333333333	2.128466671	11816|12505|13024|14130|14824|16000|18712|19261|56744|77125|83433	Apoe|Cd44|Ctla2a|Fcgr2b|Grn|Igf1|Pim1|Sirpa|Pf4|Il33|Trem2	-3.692048171	0	47	0	0	-6.553026985	8.58313253
1	-4.619129043	GO:0032102	M1	1	0	GO Biological Processes	19	negative regulation of response to external stimulus	19_GO:0048519 negative regulation of biological process	-4.619129043	4.317575758	5.602372754	21372	396	150	12	8	2.215099697	11816|12505|13024|14130|14824|16000|18712|19261|21825|56744|77125|83433	Apoe|Cd44|Ctla2a|Fcgr2b|Grn|Igf1|Pim1|Sirpa|Thbs1|Pf4|Il33|Trem2	-2.989986929	0	47	0	0	-6.553026985	8.58313253
1	-2.803347667	GO:0045806	M1	1	0	GO Biological Processes	19	negative regulation of endocytosis	19_GO:0051179 localization	-2.803347667	8.027042254	4.986164929	21372	71	150	4	2.666666667	1.31543543	11812|14130|16854|19261	Apoc1|Fcgr2b|Lgals3|Sirpa	-1.446867664	0	47	0	0	-6.553026985	8.58313253
1	-2.564719931	GO:0051129	M1	1	0	GO Biological Processes	19	negative regulation of cellular component organization	19_GO:0048519 negative regulation of biological process	-2.564719931	2.440368906	3.39694817	21372	759	150	13	8.666666667	2.297180236	11812|11816|12010|12721|13132|14130|14972|16000|16176|16854|17387|19261|83433	Apoc1|Apoe|B2m|Coro1a|Dab2|Fcgr2b|H2-K1|Igf1|Il1b|Lgals3|Mmp14|Sirpa|Trem2	-1.243169039	0	47	0	0	-6.553026985	8.58313253
1	-6.442547241	GO:0007159	M1	1	0	GO Biological Processes	19	leukocyte cell-cell adhesion	19_GO:0009987 cellular process	-6.442547241	15.344	9.737123952	21372	65	150	7	4.666666667	1.72218638	12505|15894|16176|19264|21825|22329|76905	Cd44|Icam1|Il1b|Ptprc|Thbs1|Vcam1|Lrg1	-4.582650973	0	48	1	1	-6.442547241	71.24
1	-5.175642632	GO:0070487	M1	1	0	GO Biological Processes	19	monocyte aggregation	19_GO:0009987 cellular process	-5.175642632	71.24	14.46649804	21372	6	150	3	2	1.143095213	12505|16176|21825	Cd44|Il1b|Thbs1	-3.46752264	0	48	0	0	-6.442547241	71.24
1	-3.838835518	GO:0070486	M1	1	0	GO Biological Processes	19	leukocyte aggregation	19_GO:0009987 cellular process	-3.838835518	28.496	8.955914141	21372	15	150	3	2	1.143095213	12505|16176|21825	Cd44|Il1b|Thbs1	-2.343441661	0	48	0	0	-6.442547241	71.24
1	-2.753411439	GO:0098609	M1	1	0	GO Biological Processes	19	cell-cell adhesion	19_GO:0009987 cellular process	-2.753411439	3.044444444	3.759658844	21372	468	150	10	6.666666667	2.036700309	12505|12845|15894|16176|19264|20315|21825|22329|56193|76905	Cd44|Comp|Icam1|Il1b|Ptprc|Cxcl12|Thbs1|Vcam1|Plek|Lrg1	-1.405531608	0	48	0	0	-6.442547241	71.24
1	-6.324458538	GO:0070391	M1	1	0	GO Biological Processes	19	response to lipoteichoic acid	19_GO:0044419 biological process involved in interspecies interaction between organisms	-6.324458538	56.992	14.88915057	21372	10	150	4	2.666666667	1.31543543	12475|12491|16803|83433	Cd14|Cd36|Lbp|Trem2	-4.473128513	0	49	1	1	-6.324458538	56.992
1	-6.324458538	GO:0071223	M1	1	0	GO Biological Processes	19	cellular response to lipoteichoic acid	19_GO:0044419 biological process involved in interspecies interaction between organisms	-6.324458538	56.992	14.88915057	21372	10	150	4	2.666666667	1.31543543	12475|12491|16803|83433	Cd14|Cd36|Lbp|Trem2	-4.473128513	0	49	0	0	-6.324458538	56.992
1	-5.286735011	GO:0060100	M1	1	0	GO Biological Processes	19	positive regulation of phagocytosis, engulfment	19_GO:0051179 localization	-5.286735011	33.52470588	11.27854164	21372	17	150	4	2.666666667	1.31543543	12266|12491|16803|83433	C3|Cd36|Lbp|Trem2	-3.561191128	0	49	0	0	-6.324458538	56.992
1	-5.286735011	GO:1905155	M1	1	0	GO Biological Processes	19	positive regulation of membrane invagination	19_GO:0048518 positive regulation of biological process	-5.286735011	33.52470588	11.27854164	21372	17	150	4	2.666666667	1.31543543	12266|12491|16803|83433	C3|Cd36|Lbp|Trem2	-3.561191128	0	49	0	0	-6.324458538	56.992
1	-4.985140178	GO:0060099	M1	1	0	GO Biological Processes	19	regulation of phagocytosis, engulfment	19_GO:0051179 localization	-4.985140178	28.496	10.34260963	21372	20	150	4	2.666666667	1.31543543	12266|12491|16803|83433	C3|Cd36|Lbp|Trem2	-3.305881028	0	49	0	0	-6.324458538	56.992
1	-4.895742872	GO:1905153	M1	1	0	GO Biological Processes	19	regulation of membrane invagination	19_GO:0050789 regulation of biological process	-4.895742872	27.13904762	10.07523521	21372	21	150	4	2.666666667	1.31543543	12266|12491|16803|83433	C3|Cd36|Lbp|Trem2	-3.22723749	0	49	0	0	-6.324458538	56.992
1	-3.938194586	GO:0032635	M1	1	0	GO Biological Processes	19	interleukin-6 production	19_GO:0032501 multicellular organismal process	-3.938194586	15.83111111	7.487439637	21372	36	150	4	2.666666667	1.31543543	12491|14127|16176|96875	Cd36|Fcer1g|Il1b|Prg4	-2.423068069	0	49	0	0	-6.324458538	56.992
1	-3.451125342	R-MMU-5686938	M1	1	0	Reactome Gene Sets	6	Regulation of TLR by endogenous ligand		-3.451125342	21.372	7.662919822	21372	20	150	3	2	1.143095213	12475|12491|16803	Cd14|Cd36|Lbp	-2.015681186	0	49	0	0	-6.324458538	56.992
1	-3.266513075	GO:0097242	M1	1	0	GO Biological Processes	19	amyloid-beta clearance	19_GO:0032501 multicellular organismal process	-3.266513075	18.58434783	7.093593732	21372	23	150	3	2	1.143095213	12266|12491|83433	C3|Cd36|Trem2	-1.855747786	0	49	0	0	-6.324458538	56.992
1	-2.965346665	GO:0034143	M1	1	0	GO Biological Processes	19	regulation of toll-like receptor 4 signaling pathway	19_GO:0044419 biological process involved in interspecies interaction between organisms	-2.965346665	14.73931034	6.224451637	21372	29	150	3	2	1.143095213	12475|16803|83433	Cd14|Lbp|Trem2	-1.589438111	0	49	0	0	-6.324458538	56.992
1	-2.942294573	GO:0062207	M1	1	0	GO Biological Processes	19	regulation of pattern recognition receptor signaling pathway	19_GO:0044419 biological process involved in interspecies interaction between organisms	-2.942294573	5.149879518	4.512581413	21372	166	150	6	4	1.6	12475|12491|13057|16362|16803|83433	Cd14|Cd36|Cyba|Irf1|Lbp|Trem2	-1.567519947	0	49	0	0	-6.324458538	56.992
1	-2.839315606	GO:0032640	M1	1	0	GO Biological Processes	19	tumor necrosis factor production	19_GO:0032501 multicellular organismal process	-2.839315606	13.3575	5.881299518	21372	32	150	3	2	1.143095213	12491|14127|16803	Cd36|Fcer1g|Lbp	-1.478470798	0	49	0	0	-6.324458538	56.992
1	-2.839315606	GO:0071706	M1	1	0	GO Biological Processes	19	tumor necrosis factor superfamily cytokine production	19_GO:0032501 multicellular organismal process	-2.839315606	13.3575	5.881299518	21372	32	150	3	2	1.143095213	12491|14127|16803	Cd36|Fcer1g|Lbp	-1.478470798	0	49	0	0	-6.324458538	56.992
1	-2.758746493	GO:0062208	M1	1	0	GO Biological Processes	19	positive regulation of pattern recognition receptor signaling pathway	19_GO:0044419 biological process involved in interspecies interaction between organisms	-2.758746493	7.807123288	4.897904763	21372	73	150	4	2.666666667	1.31543543	12475|12491|13057|16803	Cd14|Cd36|Cyba|Lbp	-1.410334112	0	49	0	0	-6.324458538	56.992
1	-2.439441001	GO:0061082	M1	1	0	GO Biological Processes	19	myeloid leukocyte cytokine production	19_GO:0002376 immune system process	-2.439441001	9.714545455	4.864754274	21372	44	150	3	2	1.143095213	12491|14127|16176	Cd36|Fcer1g|Il1b	-1.131694047	0	49	0	0	-6.324458538	56.992
1	-6.319993097	WP447	M1	1	0	WikiPathways	27	Adipogenesis genes		-6.319993097	9.498666667	8.327909424	21372	135	150	9	6	1.939071943	11520|11537|11770|16000|16193|16956|17873|20249|20379	Plin2|Cfd|Fabp4|Igf1|Il6|Lpl|Gadd45b|Scd1|Sfrp4	-4.470356231	0	50	1	1	-6.319993097	9.498666667
1	-6.300841422	GO:0043523	M1	1	0	GO Biological Processes	19	regulation of neuron apoptotic process	19_GO:0050789 regulation of biological process	-6.300841422	5.716790123	7.192477908	21372	324	150	13	8.666666667	2.297180236	11816|12721|14130|14824|15368|16176|16193|17390|17748|19141|20302|22228|83433	Apoe|Coro1a|Fcgr2b|Grn|Hmox1|Il1b|Il6|Mmp2|Mt1|Lgmn|Ccl3|Ucp2|Trem2	-4.456244781	0	51	1	1	-6.300841422	5.716790123
1	-3.818162127	GO:0043524	M1	1	0	GO Biological Processes	19	negative regulation of neuron apoptotic process	19_GO:0048519 negative regulation of biological process	-3.818162127	5.252718894	5.293646363	21372	217	150	8	5.333333333	1.834645995	11816|12721|14824|15368|16193|17748|19141|22228	Apoe|Coro1a|Grn|Hmox1|Il6|Mt1|Lgmn|Ucp2	-2.325748003	0	51	0	0	-6.300841422	5.716790123
1	-6.216127499	GO:0007263	M1	1	0	GO Biological Processes	19	nitric oxide mediated signal transduction	19_GO:0050896 response to stimulus	-6.216127499	29.68333333	11.8201106	21372	24	150	5	3.333333333	1.465656218	11816|12491|17748|17750|21825	Apoe|Cd36|Mt1|Mt2|Thbs1	-4.383068771	0	52	1	1	-6.216127499	42.744
1	-4.406464742	GO:0038060	M1	1	0	GO Biological Processes	19	nitric oxide-cGMP-mediated signaling	19_GO:0050896 response to stimulus	-4.406464742	42.744	11.10038401	21372	10	150	3	2	1.143095213	11816|12491|21825	Apoe|Cd36|Thbs1	-2.818067595	0	52	0	0	-6.216127499	42.744
1	-4.1955002	GO:1905953	M1	1	0	GO Biological Processes	19	negative regulation of lipid localization	19_GO:0051179 localization	-4.1955002	11.87333333	7.090732798	21372	60	150	5	3.333333333	1.465656218	11812|11816|18035|21825|83433	Apoc1|Apoe|Nfkbia|Thbs1|Trem2	-2.634030756	0	52	0	0	-6.216127499	42.744
1	-3.324977814	GO:0034381	M1	1	0	GO Biological Processes	19	plasma lipoprotein particle clearance	19_GO:0032501 multicellular organismal process	-3.324977814	19.42909091	7.270783445	21372	22	150	3	2	1.143095213	11812|11816|12491	Apoc1|Apoe|Cd36	-1.907392629	0	52	0	0	-6.216127499	42.744
1	-2.849387121	GO:1900046	M1	1	0	GO Biological Processes	19	regulation of hemostasis	19_GO:0050789 regulation of biological process	-2.849387121	8.259710145	5.077949055	21372	69	150	4	2.666666667	1.31543543	11816|12491|12845|21825	Apoe|Cd36|Comp|Thbs1	-1.486343349	0	52	0	0	-6.216127499	42.744
1	-2.839315606	GO:0019934	M1	1	0	GO Biological Processes	19	cGMP-mediated signaling	19_GO:0050896 response to stimulus	-2.839315606	13.3575	5.881299518	21372	32	150	3	2	1.143095213	11816|12491|21825	Apoe|Cd36|Thbs1	-1.478470798	0	52	0	0	-6.216127499	42.744
1	-2.762256797	GO:0032369	M1	1	0	GO Biological Processes	19	negative regulation of lipid transport	19_GO:0051179 localization	-2.762256797	12.57176471	5.677107187	21372	34	150	3	2	1.143095213	11812|11816|21825	Apoc1|Apoe|Thbs1	-1.412777353	0	52	0	0	-6.216127499	42.744
1	-2.725563193	R-MMU-2173782	M1	1	0	Reactome Gene Sets	6	Binding and Uptake of Ligands by Scavenger Receptors		-2.725563193	12.21257143	5.581326936	21372	35	150	3	2	1.143095213	11816|12491|15439	Apoe|Cd36|Hp	-1.381920415	0	52	0	0	-6.216127499	42.744
1	-2.116097928	GO:0003013	M1	1	0	GO Biological Processes	19	circulatory system process	19_GO:0032501 multicellular organismal process	-2.116097928	2.627704918	3.058043374	21372	488	150	9	6	1.939071943	11816|12491|12843|12845|13057|15368|15894|17390|20303	Apoe|Cd36|Col1a2|Comp|Cyba|Hmox1|Icam1|Mmp2|Ccl4	-0.844640778	0	52	0	0	-6.216127499	42.744
1	-2.067149318	GO:0050878	M1	1	0	GO Biological Processes	19	regulation of body fluid levels	19_GO:0065007 biological regulation	-2.067149318	3.040731707	3.131292113	21372	328	150	7	4.666666667	1.72218638	11816|12491|12845|13057|14728|21825|56193	Apoe|Cd36|Comp|Cyba|Lilrb4a|Thbs1|Plek	-0.801896481	0	52	0	0	-6.216127499	42.744
1	-2.037114325	GO:0003018	M1	1	0	GO Biological Processes	19	vascular process in circulatory system	19_GO:0032501 multicellular organismal process	-2.037114325	3.365669291	3.188668669	21372	254	150	6	4	1.6	11816|12491|12845|15894|17390|20303	Apoe|Cd36|Comp|Icam1|Mmp2|Ccl4	-0.777978413	0	52	0	0	-6.216127499	42.744
1	-6.119059142	GO:1904018	M1	1	0	GO Biological Processes	19	positive regulation of vasculature development	19_GO:0032502 developmental process	-6.119059142	7.701621622	7.696547094	21372	185	150	10	6.666666667	2.036700309	12266|12394|13058|14824|15368|16176|16854|20315|21825|76905	C3|Runx1|Cybb|Grn|Hmox1|Il1b|Lgals3|Cxcl12|Thbs1|Lrg1	-4.294058057	0	53	1	1	-6.119059142	14.53877551
1	-5.24250156	GO:0045766	M1	1	0	GO Biological Processes	19	positive regulation of angiogenesis	19_GO:0032502 developmental process	-5.24250156	7.045714286	6.886249141	21372	182	150	9	6	1.939071943	12266|12394|13058|14824|15368|16176|16854|21825|76905	C3|Runx1|Cybb|Grn|Hmox1|Il1b|Lgals3|Thbs1|Lrg1	-3.51822569	0	53	0	0	-6.119059142	14.53877551
1	-4.984526042	GO:0050678	M1	1	0	GO Biological Processes	19	regulation of epithelial cell proliferation	19_GO:0050789 regulation of biological process	-4.984526042	4.337798595	5.85731768	21372	427	150	13	8.666666667	2.297180236	11816|12010|13057|13132|14824|15368|16000|16193|20296|20315|20377|21825|76905	Apoe|B2m|Cyba|Dab2|Grn|Hmox1|Igf1|Il6|Ccl2|Cxcl12|Sfrp1|Thbs1|Lrg1	-3.305881028	0	53	0	0	-6.119059142	14.53877551
1	-4.892892396	GO:0001936	M1	1	0	GO Biological Processes	19	regulation of endothelial cell proliferation	19_GO:0050789 regulation of biological process	-4.892892396	7.449934641	6.731370101	21372	153	150	8	5.333333333	1.834645995	11816|13057|15368|16000|20296|20315|21825|76905	Apoe|Cyba|Hmox1|Igf1|Ccl2|Cxcl12|Thbs1|Lrg1	-3.225499164	0	53	0	0	-6.119059142	14.53877551
1	-4.82640822	GO:1901342	M1	1	0	GO Biological Processes	19	regulation of vasculature development	19_GO:0032502 developmental process	-4.82640822	4.959746835	5.96194441	21372	316	150	11	7.333333333	2.128466671	12266|12394|13058|14824|15368|16176|16854|20296|20315|21825|76905	C3|Runx1|Cybb|Grn|Hmox1|Il1b|Lgals3|Ccl2|Cxcl12|Thbs1|Lrg1	-3.168898222	0	53	0	0	-6.119059142	14.53877551
1	-4.625566217	GO:1902041	M1	1	0	GO Biological Processes	19	regulation of extrinsic apoptotic signaling pathway via death domain receptors	19_GO:0050896 response to stimulus	-4.625566217	14.53877551	7.976606541	21372	49	150	5	3.333333333	1.465656218	15368|15894|16854|20377|21825	Hmox1|Icam1|Lgals3|Sfrp1|Thbs1	-2.995405827	0	53	0	0	-6.119059142	14.53877551
1	-4.345751369	GO:0050679	M1	1	0	GO Biological Processes	19	positive regulation of epithelial cell proliferation	19_GO:0048518 positive regulation of biological process	-4.345751369	5.433559322	5.757872207	21372	236	150	9	6	1.939071943	13057|14824|15368|16000|16193|20296|20315|20377|76905	Cyba|Grn|Hmox1|Igf1|Il6|Ccl2|Cxcl12|Sfrp1|Lrg1	-2.764699758	0	53	0	0	-6.119059142	14.53877551
1	-4.168363732	GO:0045765	M1	1	0	GO Biological Processes	19	regulation of angiogenesis	19_GO:0032502 developmental process	-4.168363732	4.611003236	5.375413777	21372	309	150	10	6.666666667	2.036700309	12266|12394|13058|14824|15368|16176|16854|20296|21825|76905	C3|Runx1|Cybb|Grn|Hmox1|Il1b|Lgals3|Ccl2|Thbs1|Lrg1	-2.60949746	0	53	0	0	-6.119059142	14.53877551
1	-4.030653616	GO:0001938	M1	1	0	GO Biological Processes	19	positive regulation of endothelial cell proliferation	19_GO:0048518 positive regulation of biological process	-4.030653616	8.22	6.205195059	21372	104	150	6	4	1.6	13057|15368|16000|20296|20315|76905	Cyba|Hmox1|Igf1|Ccl2|Cxcl12|Lrg1	-2.503477386	0	53	0	0	-6.119059142	14.53877551
1	-3.748946171	GO:0048661	M1	1	0	GO Biological Processes	19	positive regulation of smooth muscle cell proliferation	19_GO:0048518 positive regulation of biological process	-3.748946171	7.306666667	5.75078525	21372	117	150	6	4	1.6	13057|15368|16000|16193|17390|21825	Cyba|Hmox1|Igf1|Il6|Mmp2|Thbs1	-2.264622441	0	53	0	0	-6.119059142	14.53877551
1	-3.347302344	GO:0048660	M1	1	0	GO Biological Processes	19	regulation of smooth muscle cell proliferation	19_GO:0050789 regulation of biological process	-3.347302344	5.141030928	4.871152921	21372	194	150	7	4.666666667	1.72218638	11816|13057|15368|16000|16193|17390|21825	Apoe|Cyba|Hmox1|Igf1|Il6|Mmp2|Thbs1	-1.926581446	0	53	0	0	-6.119059142	14.53877551
1	-2.931924188	GO:0010595	M1	1	0	GO Biological Processes	19	positive regulation of endothelial cell migration	19_GO:0040011 locomotion	-2.931924188	6.360714286	4.782059096	21372	112	150	5	3.333333333	1.465656218	14824|15368|16000|19141|21825	Grn|Hmox1|Igf1|Lgmn|Thbs1	-1.558280539	0	53	0	0	-6.119059142	14.53877551
1	-2.775112381	GO:0010594	M1	1	0	GO Biological Processes	19	regulation of endothelial cell migration	19_GO:0040011 locomotion	-2.775112381	4.775865922	4.264928526	21372	179	150	6	4	1.6	11816|14824|15368|16000|19141|21825	Apoe|Grn|Hmox1|Igf1|Lgmn|Thbs1	-1.421877433	0	53	0	0	-6.119059142	14.53877551
1	-2.646429277	GO:1904035	M1	1	0	GO Biological Processes	19	regulation of epithelial cell apoptotic process	19_GO:0050789 regulation of biological process	-2.646429277	5.48	4.30741667	21372	130	150	5	3.333333333	1.465656218	15368|15894|16000|20379|21825	Hmox1|Icam1|Igf1|Sfrp4|Thbs1	-1.31422965	0	53	0	0	-6.119059142	14.53877551
1	-2.307154605	GO:1904037	M1	1	0	GO Biological Processes	19	positive regulation of epithelial cell apoptotic process	19_GO:0048518 positive regulation of biological process	-2.307154605	8.723265306	4.550296924	21372	49	150	3	2	1.143095213	15368|20379|21825	Hmox1|Sfrp4|Thbs1	-1.015132592	0	53	0	0	-6.119059142	14.53877551
1	-2.296295067	GO:0043535	M1	1	0	GO Biological Processes	19	regulation of blood vessel endothelial cell migration	19_GO:0040011 locomotion	-2.296295067	5.815510204	4.016942956	21372	98	150	4	2.666666667	1.31543543	11816|15368|16000|21825	Apoe|Hmox1|Igf1|Thbs1	-1.004740792	0	53	0	0	-6.119059142	14.53877551
1	-2.216949703	GO:0010634	M1	1	0	GO Biological Processes	19	positive regulation of epithelial cell migration	19_GO:0040011 locomotion	-2.216949703	4.343902439	3.614020081	21372	164	150	5	3.333333333	1.465656218	14824|15368|16000|19141|21825	Grn|Hmox1|Igf1|Lgmn|Thbs1	-0.93327085	0	53	0	0	-6.119059142	14.53877551
1	-2.062565487	GO:0043536	M1	1	0	GO Biological Processes	19	positive regulation of blood vessel endothelial cell migration	19_GO:0040011 locomotion	-2.062565487	7.124	3.993591139	21372	60	150	3	2	1.143095213	15368|16000|21825	Hmox1|Igf1|Thbs1	-0.798630692	0	53	0	0	-6.119059142	14.53877551
1	-2.061024815	GO:0010632	M1	1	0	GO Biological Processes	19	regulation of epithelial cell migration	19_GO:0040011 locomotion	-2.061024815	3.405896414	3.223453754	21372	251	150	6	4	1.6	11816|14824|15368|16000|19141|21825	Apoe|Grn|Hmox1|Igf1|Lgmn|Thbs1	-0.797528479	0	53	0	0	-6.119059142	14.53877551
1	-6.076105041	GO:0055082	M1	1	0	GO Biological Processes	19	intracellular chemical homeostasis	19_GO:0042592 homeostatic process	-6.076105041	4.126337308	6.457207851	21372	587	150	17	11.33333333	2.588292731	11816|11984|12010|14325|14824|15368|15894|16000|17748|17750|20296|20307|20750|22041|22228|22329|83433	Apoe|Atp6v0c|B2m|Ftl1|Grn|Hmox1|Icam1|Igf1|Mt1|Mt2|Ccl2|Ccl8|Spp1|Trf|Ucp2|Vcam1|Trem2	-4.254167909	0	54	1	1	-6.076105041	20.35428571
1	-5.697108748	GO:0019725	M1	1	0	GO Biological Processes	19	cellular homeostasis	19_GO:0042592 homeostatic process	-5.697108748	3.67954089	6.046706866	21372	697	150	18	12	2.653299832	11816|11984|12010|14325|14824|15368|15894|16000|16193|17748|17750|20296|20307|20750|22041|22228|22329|83433	Apoe|Atp6v0c|B2m|Ftl1|Grn|Hmox1|Icam1|Igf1|Il6|Mt1|Mt2|Ccl2|Ccl8|Spp1|Trf|Ucp2|Vcam1|Trem2	-3.911755023	0	54	0	0	-6.076105041	20.35428571
1	-4.580493374	GO:0071248	M1	1	0	GO Biological Processes	19	cellular response to metal ion	19_GO:0050896 response to stimulus	-4.580493374	6.744615385	6.303337326	21372	169	150	8	5.333333333	1.834645995	11690|11770|12010|15368|17748|17750|19141|22041	Alox5ap|Fabp4|B2m|Hmox1|Mt1|Mt2|Lgmn|Trf	-2.962108231	0	54	0	0	-6.076105041	20.35428571
1	-4.379155889	mmu04978	M1	1	0	KEGG Pathway	24	Mineral absorption - Mus musculus (house mouse)		-4.379155889	12.95272727	7.461913477	21372	55	150	5	3.333333333	1.465656218	14325|15368|17748|17750|22041	Ftl1|Hmox1|Mt1|Mt2|Trf	-2.796218476	0	54	0	0	-6.076105041	20.35428571
1	-4.378181513	WP412	M1	1	0	WikiPathways	27	Oxidative stress response		-4.378181513	20.35428571	8.615552914	21372	28	150	4	2.666666667	1.31543543	13057|14778|15368|17748	Cyba|Gpx3|Hmox1|Mt1	-2.796218476	0	54	0	0	-6.076105041	20.35428571
1	-4.139608544	GO:0030003	M1	1	0	GO Biological Processes	19	intracellular monoatomic cation homeostasis	19_GO:0042592 homeostatic process	-4.139608544	3.850810811	5.103415348	21372	444	150	12	8	2.215099697	11816|11984|12010|14325|14824|15368|17748|17750|20296|20307|20750|22041	Apoe|Atp6v0c|B2m|Ftl1|Grn|Hmox1|Mt1|Mt2|Ccl2|Ccl8|Spp1|Trf	-2.588459454	0	54	0	0	-6.076105041	20.35428571
1	-4.039049871	GO:0006873	M1	1	0	GO Biological Processes	19	intracellular monoatomic ion homeostasis	19_GO:0042592 homeostatic process	-4.039049871	3.757714286	4.998850696	21372	455	150	12	8	2.215099697	11816|11984|12010|14325|14824|15368|17748|17750|20296|20307|20750|22041	Apoe|Atp6v0c|B2m|Ftl1|Grn|Hmox1|Mt1|Mt2|Ccl2|Ccl8|Spp1|Trf	-2.508021397	0	54	0	0	-6.076105041	20.35428571
1	-3.53666947	GO:0010038	M1	1	0	GO Biological Processes	19	response to metal ion	19_GO:0050896 response to stimulus	-3.53666947	4.246092715	4.776359644	21372	302	150	9	6	1.939071943	11690|11770|12010|15368|17748|17750|19141|21825|22041	Alox5ap|Fabp4|B2m|Hmox1|Mt1|Mt2|Lgmn|Thbs1|Trf	-2.088674486	0	54	0	0	-6.076105041	20.35428571
1	-3.436871432	GO:0055080	M1	1	0	GO Biological Processes	19	monoatomic cation homeostasis	19_GO:0042592 homeostatic process	-3.436871432	3.232060491	4.370373747	21372	529	150	12	8	2.215099697	11816|11984|12010|14325|14824|15368|17748|17750|20296|20307|20750|22041	Apoe|Atp6v0c|B2m|Ftl1|Grn|Hmox1|Mt1|Mt2|Ccl2|Ccl8|Spp1|Trf	-2.005961339	0	54	0	0	-6.076105041	20.35428571
1	-3.421460978	GO:0098771	M1	1	0	GO Biological Processes	19	inorganic ion homeostasis	19_GO:0042592 homeostatic process	-3.421460978	3.444571429	4.431223224	21372	455	150	11	7.333333333	2.128466671	11816|12010|14325|15368|17748|17750|20296|20307|20379|20750|22041	Apoe|B2m|Ftl1|Hmox1|Mt1|Mt2|Ccl2|Ccl8|Sfrp4|Spp1|Trf	-1.993120683	0	54	0	0	-6.076105041	20.35428571
1	-3.35703461	GO:0050801	M1	1	0	GO Biological Processes	19	monoatomic ion homeostasis	19_GO:0042592 homeostatic process	-3.35703461	3.166222222	4.286465176	21372	540	150	12	8	2.215099697	11816|11984|12010|14325|14824|15368|17748|17750|20296|20307|20750|22041	Apoe|Atp6v0c|B2m|Ftl1|Grn|Hmox1|Mt1|Mt2|Ccl2|Ccl8|Spp1|Trf	-1.935683842	0	54	0	0	-6.076105041	20.35428571
1	-3.010542515	GO:0071276	M1	1	0	GO Biological Processes	19	cellular response to cadmium ion	19_GO:0050896 response to stimulus	-3.010542515	15.26571429	6.350377281	21372	28	150	3	2	1.143095213	15368|17748|17750	Hmox1|Mt1|Mt2	-1.628343871	0	54	0	0	-6.076105041	20.35428571
1	-2.736960145	GO:0098754	M1	1	0	GO Biological Processes	19	detoxification	19_GO:0098754 detoxification	-2.736960145	7.701621622	4.85502252	21372	74	150	4	2.666666667	1.31543543	14778|17748|17750|18712	Gpx3|Mt1|Mt2|Pim1	-1.391733312	0	54	0	0	-6.076105041	20.35428571
1	-2.557827287	GO:0046686	M1	1	0	GO Biological Processes	19	response to cadmium ion	19_GO:0050896 response to stimulus	-2.557827287	10.686	5.154939462	21372	40	150	3	2	1.143095213	15368|17748|17750	Hmox1|Mt1|Mt2	-1.23976873	0	54	0	0	-6.076105041	20.35428571
1	-5.958368191	GO:0043068	M1	1	0	GO Biological Processes	19	positive regulation of programmed cell death	19_GO:0048518 positive regulation of biological process	-5.958368191	3.839281437	6.26807871	21372	668	150	18	12	2.653299832	12505|13032|13033|13040|14824|14825|15368|16176|16193|16362|16792|17390|17873|19264|20302|20377|20379|21825	Cd44|Ctsc|Ctsd|Ctss|Grn|Cxcl1|Hmox1|Il1b|Il6|Irf1|Laptm5|Mmp2|Gadd45b|Ptprc|Ccl3|Sfrp1|Sfrp4|Thbs1	-4.149043988	0	55	1	1	-5.958368191	3.839281437
1	-4.853800347	GO:0043065	M1	1	0	GO Biological Processes	19	positive regulation of apoptotic process	19_GO:0048518 positive regulation of biological process	-4.853800347	3.5072	5.457512252	21372	650	150	16	10.66666667	2.520435001	12505|13032|13033|13040|14824|15368|16176|16193|16362|17390|17873|19264|20302|20377|20379|21825	Cd44|Ctsc|Ctsd|Ctss|Grn|Hmox1|Il1b|Il6|Irf1|Mmp2|Gadd45b|Ptprc|Ccl3|Sfrp1|Sfrp4|Thbs1	-3.190827453	0	55	0	0	-5.958368191	3.839281437
1	-5.944892798	GO:0060143	M1	1	0	GO Biological Processes	19	positive regulation of syncytium formation by plasma membrane fusion	19_GO:0032502 developmental process	-5.944892798	26.38518519	11.0963216	21372	27	150	5	3.333333333	1.465656218	12508|20307|20315|22177|83433	Cd53|Ccl8|Cxcl12|Tyrobp|Trem2	-4.141688842	0	56	1	1	-5.944892798	26.38518519
1	-5.360177112	GO:0060142	M1	1	0	GO Biological Processes	19	regulation of syncytium formation by plasma membrane fusion	19_GO:0032502 developmental process	-5.360177112	20.35428571	9.634060918	21372	35	150	5	3.333333333	1.465656218	12508|20307|20315|22177|83433	Cd53|Ccl8|Cxcl12|Tyrobp|Trem2	-3.620435116	0	56	0	0	-5.944892798	26.38518519
1	-3.519471179	GO:1901741	M1	1	0	GO Biological Processes	19	positive regulation of myoblast fusion	19_GO:0032502 developmental process	-3.519471179	22.49684211	7.88110137	21372	19	150	3	2	1.143095213	12508|20307|20315	Cd53|Ccl8|Cxcl12	-2.072814546	0	56	0	0	-5.944892798	26.38518519
1	-3.157467859	GO:1901739	M1	1	0	GO Biological Processes	19	regulation of myoblast fusion	19_GO:0032502 developmental process	-3.157467859	17.0976	6.770607025	21372	25	150	3	2	1.143095213	12508|20307|20315	Cd53|Ccl8|Cxcl12	-1.757636435	0	56	0	0	-5.944892798	26.38518519
1	-2.22019581	GO:0031640	M1	1	0	GO Biological Processes	19	killing of cells of another organism	19_GO:0044419 biological process involved in interspecies interaction between organisms	-2.22019581	5.533203883	3.877173408	21372	103	150	4	2.666666667	1.31543543	16854|17105|20307|20315	Lgals3|Lyz2|Ccl8|Cxcl12	-0.936057629	0	56	0	0	-5.944892798	26.38518519
1	-2.22019581	GO:0141061	M1	1	0	GO Biological Processes	19	disruption of cell in another organism	19_GO:0044419 biological process involved in interspecies interaction between organisms	-2.22019581	5.533203883	3.877173408	21372	103	150	4	2.666666667	1.31543543	16854|17105|20307|20315	Lgals3|Lyz2|Ccl8|Cxcl12	-0.936057629	0	56	0	0	-5.944892798	26.38518519
1	-5.870121772	R-MMU-173736	M1	1	0	Reactome Gene Sets	6	Alternative complement activation		-5.870121772	106.86	17.80101821	21372	4	150	3	2	1.143095213	11537|12266|18636	Cfd|C3|Cfp	-4.075934634	0	57	1	1	-5.870121772	106.86
1	-5.474427543	R-MMU-174577	M1	1	0	Reactome Gene Sets	6	Activation of C3 and C5		-5.474427543	85.488	15.88448553	21372	5	150	3	2	1.143095213	12266|12268|18636	C3|C4b|Cfp	-3.717284674	0	57	0	0	-5.870121772	106.86
1	-4.270403635	GO:0006957	M1	1	0	GO Biological Processes	19	complement activation, alternative pathway	19_GO:0044419 biological process involved in interspecies interaction between organisms	-4.270403635	38.85818182	10.55869395	21372	11	150	3	2	1.143095213	11537|12266|18636	Cfd|C3|Cfp	-2.699253467	0	57	0	0	-5.870121772	106.86
1	-2.725563193	GO:0035886	M1	1	0	GO Biological Processes	19	vascular associated smooth muscle cell differentiation	19_GO:0032502 developmental process	-2.725563193	12.21257143	5.581326936	21372	35	150	3	2	1.143095213	11537|12266|12845	Cfd|C3|Comp	-1.381920415	0	57	0	0	-5.870121772	106.86
1	-2.166927014	GO:0051145	M1	1	0	GO Biological Processes	19	smooth muscle cell differentiation	19_GO:0032502 developmental process	-2.166927014	7.771636364	4.227433915	21372	55	150	3	2	1.143095213	11537|12266|12845	Cfd|C3|Comp	-0.887814916	0	57	0	0	-5.870121772	106.86
1	-5.83081326	GO:0070661	M1	1	0	GO Biological Processes	19	leukocyte proliferation	19_GO:0009987 cellular process	-5.83081326	7.159798995	7.339505101	21372	199	150	10	6.666666667	2.036700309	12721|12978|14130|14728|19264|20315|20556|77125|80859|83433	Coro1a|Csf1r|Fcgr2b|Lilrb4a|Ptprc|Cxcl12|Slfn2|Il33|Nfkbiz|Trem2	-4.042534981	0	58	1	1	-5.83081326	9.940465116
1	-3.617946072	GO:0046651	M1	1	0	GO Biological Processes	19	lymphocyte proliferation	19_GO:0002376 immune system process	-3.617946072	5.6992	5.247719947	21372	175	150	7	4.666666667	1.72218638	12721|14130|14728|19264|20315|20556|80859	Coro1a|Fcgr2b|Lilrb4a|Ptprc|Cxcl12|Slfn2|Nfkbiz	-2.152864129	0	58	0	0	-5.83081326	9.940465116
1	-3.572944228	GO:0032943	M1	1	0	GO Biological Processes	19	mononuclear cell proliferation	19_GO:0009987 cellular process	-3.572944228	5.603146067	5.18469471	21372	178	150	7	4.666666667	1.72218638	12721|14130|14728|19264|20315|20556|80859	Coro1a|Fcgr2b|Lilrb4a|Ptprc|Cxcl12|Slfn2|Nfkbiz	-2.118194917	0	58	0	0	-5.83081326	9.940465116
1	-3.095450708	GO:0042098	M1	1	0	GO Biological Processes	19	T cell proliferation	19_GO:0002376 immune system process	-3.095450708	6.916504854	5.060287576	21372	103	150	5	3.333333333	1.465656218	12721|14728|19264|20315|20556	Coro1a|Lilrb4a|Ptprc|Cxcl12|Slfn2	-1.704525157	0	58	0	0	-5.83081326	9.940465116
1	-2.467891937	GO:2000403	M1	1	0	GO Biological Processes	19	positive regulation of lymphocyte migration	19_GO:0040011 locomotion	-2.467891937	9.940465116	4.933714225	21372	43	150	3	2	1.143095213	12721|20306|20315	Coro1a|Ccl7|Cxcl12	-1.157711954	0	58	0	0	-5.83081326	9.940465116
1	-5.631529126	GO:0072678	M1	1	0	GO Biological Processes	19	T cell migration	19_GO:0002376 immune system process	-5.631529126	22.98064516	10.29624329	21372	31	150	5	3.333333333	1.465656218	12721|15894|20296|20315|66102	Coro1a|Icam1|Ccl2|Cxcl12|Cxcl16	-3.853401765	0	59	1	1	-5.631529126	22.98064516
1	-4.418101063	GO:0072676	M1	1	0	GO Biological Processes	19	lymphocyte migration	19_GO:0002376 immune system process	-4.418101063	13.19259259	7.54196669	21372	54	150	5	3.333333333	1.465656218	12721|15894|20296|20315|66102	Coro1a|Icam1|Ccl2|Cxcl12|Cxcl16	-2.824112064	0	59	0	0	-5.631529126	22.98064516
1	-3.324977814	GO:0090026	M1	1	0	GO Biological Processes	19	positive regulation of monocyte chemotaxis	19_GO:0040011 locomotion	-3.324977814	19.42909091	7.270783445	21372	22	150	3	2	1.143095213	19141|20296|20315	Lgmn|Ccl2|Cxcl12	-1.907392629	0	59	0	0	-5.631529126	22.98064516
1	-3.157467859	GO:0048247	M1	1	0	GO Biological Processes	19	lymphocyte chemotaxis	19_GO:0040011 locomotion	-3.157467859	17.0976	6.770607025	21372	25	150	3	2	1.143095213	20296|20315|66102	Ccl2|Cxcl12|Cxcl16	-1.757636435	0	59	0	0	-5.631529126	22.98064516
1	-2.921817255	GO:0090025	M1	1	0	GO Biological Processes	19	regulation of monocyte chemotaxis	19_GO:0040011 locomotion	-2.921817255	14.248	6.104615086	21372	30	150	3	2	1.143095213	19141|20296|20315	Lgmn|Ccl2|Cxcl12	-1.550426759	0	59	0	0	-5.631529126	22.98064516
1	-2.307154605	GO:0002691	M1	1	0	GO Biological Processes	19	regulation of cellular extravasation	19_GO:0040011 locomotion	-2.307154605	8.723265306	4.550296924	21372	49	150	3	2	1.143095213	15894|20296|20315	Icam1|Ccl2|Cxcl12	-1.015132592	0	59	0	0	-5.631529126	22.98064516
1	-5.631529126	GO:1905523	M1	1	0	GO Biological Processes	19	positive regulation of macrophage migration	19_GO:0040011 locomotion	-5.631529126	22.98064516	10.29624329	21372	31	150	5	3.333333333	1.465656218	12978|17387|20296|21825|83433	Csf1r|Mmp14|Ccl2|Thbs1|Trem2	-3.853401765	0	60	1	1	-5.631529126	22.98064516
1	-4.625566217	GO:1905521	M1	1	0	GO Biological Processes	19	regulation of macrophage migration	19_GO:0040011 locomotion	-4.625566217	14.53877551	7.976606541	21372	49	150	5	3.333333333	1.465656218	12978|17387|20296|21825|83433	Csf1r|Mmp14|Ccl2|Thbs1|Trem2	-2.995405827	0	60	0	0	-5.631529126	22.98064516
1	-3.157467859	GO:0010759	M1	1	0	GO Biological Processes	19	positive regulation of macrophage chemotaxis	19_GO:0040011 locomotion	-3.157467859	17.0976	6.770607025	21372	25	150	3	2	1.143095213	12978|20296|21825	Csf1r|Ccl2|Thbs1	-1.757636435	0	60	0	0	-5.631529126	22.98064516
1	-2.824949089	GO:1903034	M1	1	0	GO Biological Processes	19	regulation of response to wounding	19_GO:0050896 response to stimulus	-2.824949089	4.885028571	4.338513349	21372	175	150	6	4	1.6	11816|12491|14824|20296|21825|77125	Apoe|Cd36|Grn|Ccl2|Thbs1|Il33	-1.466292167	0	60	0	0	-5.631529126	22.98064516
1	-2.762256797	GO:0010758	M1	1	0	GO Biological Processes	19	regulation of macrophage chemotaxis	19_GO:0040011 locomotion	-2.762256797	12.57176471	5.677107187	21372	34	150	3	2	1.143095213	12978|20296|21825	Csf1r|Ccl2|Thbs1	-1.412777353	0	60	0	0	-5.631529126	22.98064516
1	-2.612876486	GO:1903036	M1	1	0	GO Biological Processes	19	positive regulation of response to wounding	19_GO:0048518 positive regulation of biological process	-2.612876486	7.124	4.613567121	21372	80	150	4	2.666666667	1.31543543	12491|14824|20296|21825	Cd36|Grn|Ccl2|Thbs1	-1.287804947	0	60	0	0	-5.631529126	22.98064516
1	-2.004548089	GO:0090303	M1	1	0	GO Biological Processes	19	positive regulation of wound healing	19_GO:0048518 positive regulation of biological process	-2.004548089	6.784761905	3.865797716	21372	63	150	3	2	1.143095213	12491|20296|21825	Cd36|Ccl2|Thbs1	-0.748438631	0	60	0	0	-5.631529126	22.98064516
1	-5.560197842	WP1253	M1	1	0	WikiPathways	27	Type II interferon signaling IFNG		-5.560197842	22.2625	10.11945224	21372	32	150	5	3.333333333	1.465656218	13058|15894|16176|16362|20375	Cybb|Icam1|Il1b|Irf1|Spi1	-3.787766228	0	61	1	1	-5.560197842	22.2625
1	-4.143060194	GO:0031663	M1	1	0	GO Biological Processes	19	lipopolysaccharide-mediated signaling pathway	19_GO:0044419 biological process involved in interspecies interaction between organisms	-4.143060194	17.81	8.000375876	21372	32	150	4	2.666666667	1.31543543	16803|18035|20375|83433	Lbp|Nfkbia|Spi1|Trem2	-2.59106038	0	61	0	0	-5.560197842	22.2625
1	-3.633545018	GO:1900744	M1	1	0	GO Biological Processes	19	regulation of p38MAPK cascade	19_GO:0050896 response to stimulus	-3.633545018	13.25395349	6.762232596	21372	43	150	4	2.666666667	1.31543543	16176|17873|20375|83433	Il1b|Gadd45b|Spi1|Trem2	-2.164963504	0	61	0	0	-5.560197842	22.2625
1	-3.134027808	GO:1901222	M1	1	0	GO Biological Processes	19	regulation of non-canonical NF-kappaB signal transduction	19_GO:0050896 response to stimulus	-3.134027808	7.053465347	5.126673862	21372	101	150	5	3.333333333	1.465656218	16176|16792|20375|56722|83433	Il1b|Laptm5|Spi1|Litaf|Trem2	-1.737780678	0	61	0	0	-5.560197842	22.2625
1	-2.921817255	GO:1900745	M1	1	0	GO Biological Processes	19	positive regulation of p38MAPK cascade	19_GO:0048518 positive regulation of biological process	-2.921817255	14.248	6.104615086	21372	30	150	3	2	1.143095213	16176|17873|20375	Il1b|Gadd45b|Spi1	-1.550426759	0	61	0	0	-5.560197842	22.2625
1	-2.589464737	GO:0097028	M1	1	0	GO Biological Processes	19	dendritic cell differentiation	19_GO:0032502 developmental process	-2.589464737	10.96	5.23396208	21372	39	150	3	2	1.143095213	20375|65963|83433	Spi1|Tmem176b|Trem2	-1.265905543	0	61	0	0	-5.560197842	22.2625
1	-5.508023141	mmu03320	M1	1	0	KEGG Pathway	24	PPAR signaling pathway - Mus musculus (house mouse)		-5.508023141	11.20629213	8.111692377	21372	89	150	7	4.666666667	1.72218638	11520|11770|12491|16592|16956|18830|20249	Plin2|Fabp4|Cd36|Fabp5|Lpl|Pltp|Scd1	-3.742607745	0	62	1	1	-5.508023141	13.7
1	-5.46866243	GO:0010876	M1	1	0	GO Biological Processes	19	lipid localization	19_GO:0051179 localization	-5.46866243	4.811012987	6.343961064	21372	385	150	13	8.666666667	2.297180236	11303|11520|11770|11812|11816|12491|16176|16592|16803|18830|19156|22228|67963	Abca1|Plin2|Fabp4|Apoc1|Apoe|Cd36|Il1b|Fabp5|Lbp|Pltp|Psap|Ucp2|Npc2	-3.712883123	0	62	0	0	-5.508023141	13.7
1	-5.228798734	GO:0006869	M1	1	0	GO Biological Processes	19	lipid transport	19_GO:0051179 localization	-5.228798734	4.970232558	6.241099123	21372	344	150	12	8	2.215099697	11303|11520|11770|11812|11816|12491|16592|16803|18830|19156|22228|67963	Abca1|Plin2|Fabp4|Apoc1|Apoe|Cd36|Fabp5|Lbp|Pltp|Psap|Ucp2|Npc2	-3.508304843	0	62	0	0	-5.508023141	13.7
1	-4.612542216	WP2316	M1	1	0	WikiPathways	27	PPAR signaling pathway		-4.612542216	10.42536585	7.1892272	21372	82	150	6	4	1.6	11770|12491|16592|16956|18830|20249	Fabp4|Cd36|Fabp5|Lpl|Pltp|Scd1	-2.984415995	0	62	0	0	-5.508023141	13.7
1	-4.498437365	GO:0015909	M1	1	0	GO Biological Processes	19	long-chain fatty acid transport	19_GO:0051179 localization	-4.498437365	13.7	7.708620918	21372	52	150	5	3.333333333	1.465656218	11520|11770|11816|12491|22228	Plin2|Fabp4|Apoe|Cd36|Ucp2	-2.89400581	0	62	0	0	-5.508023141	13.7
1	-4.466031459	GO:0015908	M1	1	0	GO Biological Processes	19	fatty acid transport	19_GO:0051179 localization	-4.466031459	9.826206897	6.935244861	21372	87	150	6	4	1.6	11520|11770|11816|12491|16592|22228	Plin2|Fabp4|Apoe|Cd36|Fabp5|Ucp2	-2.862559671	0	62	0	0	-5.508023141	13.7
1	-4.101370636	GO:0120162	M1	1	0	GO Biological Processes	19	positive regulation of cold-induced thermogenesis	19_GO:0042592 homeostatic process	-4.101370636	8.464158416	6.321388438	21372	101	150	6	4	1.6	11770|12491|16592|20249|22228|231507	Fabp4|Cd36|Fabp5|Scd1|Ucp2|Plac8	-2.556968005	0	62	0	0	-5.508023141	13.7
1	-3.232705379	GO:0015718	M1	1	0	GO Biological Processes	19	monocarboxylic acid transport	19_GO:0051179 localization	-3.232705379	5.855342466	4.949110064	21372	146	150	6	4	1.6	11520|11770|11816|12491|16592|22228	Plin2|Fabp4|Apoe|Cd36|Fabp5|Ucp2	-1.825615383	0	62	0	0	-5.508023141	13.7
1	-3.155862444	GO:0120161	M1	1	0	GO Biological Processes	19	regulation of cold-induced thermogenesis	19_GO:0042592 homeostatic process	-3.155862444	5.661456954	4.832725476	21372	151	150	6	4	1.6	11770|12491|16592|20249|22228|231507	Fabp4|Cd36|Fabp5|Scd1|Ucp2|Plac8	-1.756630461	0	62	0	0	-5.508023141	13.7
1	-2.38298972	GO:0046942	M1	1	0	GO Biological Processes	19	carboxylic acid transport	19_GO:0051179 localization	-2.38298972	3.487272727	3.560198558	21372	286	150	7	4.666666667	1.72218638	11520|11770|11816|12491|16592|19156|22228	Plin2|Fabp4|Apoe|Cd36|Fabp5|Psap|Ucp2	-1.081505579	0	62	0	0	-5.508023141	13.7
1	-2.374767224	GO:0015849	M1	1	0	GO Biological Processes	19	organic acid transport	19_GO:0051179 localization	-2.374767224	3.475121951	3.549078817	21372	287	150	7	4.666666667	1.72218638	11520|11770|11816|12491|16592|19156|22228	Plin2|Fabp4|Apoe|Cd36|Fabp5|Psap|Ucp2	-1.074715611	0	62	0	0	-5.508023141	13.7
1	-5.474427543	GO:1904093	M1	1	0	GO Biological Processes	19	negative regulation of autophagic cell death	19_GO:0048519 negative regulation of biological process	-5.474427543	85.488	15.88448553	21372	5	150	3	2	1.143095213	11984|16792|83433	Atp6v0c|Laptm5|Trem2	-3.717284674	0	63	1	1	-5.474427543	85.488
1	-5.175642632	GO:1904092	M1	1	0	GO Biological Processes	19	regulation of autophagic cell death	19_GO:0050789 regulation of biological process	-5.175642632	71.24	14.46649804	21372	6	150	3	2	1.143095213	11984|16792|83433	Atp6v0c|Laptm5|Trem2	-3.46752264	0	63	0	0	-5.474427543	85.488
1	-3.234426286	GO:0007040	M1	1	0	GO Biological Processes	19	lysosome organization	19_GO:0009987 cellular process	-3.234426286	7.420833333	5.30086714	21372	96	150	5	3.333333333	1.465656218	11303|11984|12721|14824|16792	Abca1|Atp6v0c|Coro1a|Grn|Laptm5	-1.826725897	0	63	0	0	-5.474427543	85.488
1	-3.234426286	GO:0080171	M1	1	0	GO Biological Processes	19	lytic vacuole organization	19_GO:0009987 cellular process	-3.234426286	7.420833333	5.30086714	21372	96	150	5	3.333333333	1.465656218	11303|11984|12721|14824|16792	Abca1|Atp6v0c|Coro1a|Grn|Laptm5	-1.826725897	0	63	0	0	-5.474427543	85.488
1	-2.566548422	GO:0007033	M1	1	0	GO Biological Processes	19	vacuole organization	19_GO:0009987 cellular process	-2.566548422	4.339492386	3.958829135	21372	197	150	6	4	1.6	11303|11984|12721|13033|14824|16792	Abca1|Atp6v0c|Coro1a|Ctsd|Grn|Laptm5	-1.244496324	0	63	0	0	-5.474427543	85.488
1	-5.336057162	mmu05202	M1	1	0	KEGG Pathway	24	Transcriptional misregulation in cancer - Mus musculus (house mouse)		-5.336057162	6.304424779	6.739742395	21372	226	150	10	6.666666667	2.036700309	12045|12394|12475|12978|16000|16193|17392|17873|20375|80859	Bcl2a1b|Runx1|Cd14|Csf1r|Igf1|Il6|Mmp3|Gadd45b|Spi1|Nfkbiz	-3.597625256	0	64	1	1	-5.336057162	12.21257143
1	-5.009141749	mmu05221	M1	1	0	KEGG Pathway	24	Acute myeloid leukemia - Mus musculus (house mouse)		-5.009141749	12.21257143	7.899669993	21372	70	150	6	4	1.6	12045|12394|12475|12978|18712|20375	Bcl2a1b|Runx1|Cd14|Csf1r|Pim1|Spi1	-3.327063559	0	64	0	0	-5.336057162	12.21257143
1	-3.300360469	mmu05200	M1	1	0	KEGG Pathway	24	Pathways in cancer - Mus musculus (house mouse)		-3.300360469	3.12	4.226773337	21372	548	150	12	8	2.215099697	12394|12978|14710|15368|16000|16193|17390|17873|18035|18712|20315|20375	Runx1|Csf1r|Gngt2|Hmox1|Igf1|Il6|Mmp2|Gadd45b|Nfkbia|Pim1|Cxcl12|Spi1	-1.885267655	0	64	0	0	-5.336057162	12.21257143
1	-5.169855078	GO:0001912	M1	1	0	GO Biological Processes	19	positive regulation of leukocyte mediated cytotoxicity	19_GO:0002376 immune system process	-5.169855078	9.9736	7.561839257	21372	100	150	7	4.666666667	1.72218638	12010|14825|14972|19264|20296|20375|22177	B2m|Cxcl1|H2-K1|Ptprc|Ccl2|Spi1|Tyrobp	-3.462953305	0	65	1	1	-5.169855078	19.42909091
1	-4.922840974	GO:0031343	M1	1	0	GO Biological Processes	19	positive regulation of cell killing	19_GO:0048518 positive regulation of biological process	-4.922840974	9.150091743	7.171803362	21372	109	150	7	4.666666667	1.72218638	12010|14825|14972|19264|20296|20375|22177	B2m|Cxcl1|H2-K1|Ptprc|Ccl2|Spi1|Tyrobp	-3.249858289	0	65	0	0	-5.169855078	19.42909091
1	-4.321650118	GO:0001910	M1	1	0	GO Biological Processes	19	regulation of leukocyte mediated cytotoxicity	19_GO:0002376 immune system process	-4.321650118	7.387851852	6.259505605	21372	135	150	7	4.666666667	1.72218638	12010|14825|14972|19264|20296|20375|22177	B2m|Cxcl1|H2-K1|Ptprc|Ccl2|Spi1|Tyrobp	-2.743321365	0	65	0	0	-5.169855078	19.42909091
1	-3.960814886	GO:0031341	M1	1	0	GO Biological Processes	19	regulation of cell killing	19_GO:0050789 regulation of biological process	-3.960814886	6.476363636	5.734100659	21372	154	150	7	4.666666667	1.72218638	12010|14825|14972|19264|20296|20375|22177	B2m|Cxcl1|H2-K1|Ptprc|Ccl2|Spi1|Tyrobp	-2.440683061	0	65	0	0	-5.169855078	19.42909091
1	-3.324977814	GO:0001913	M1	1	0	GO Biological Processes	19	T cell mediated cytotoxicity	19_GO:0002376 immune system process	-3.324977814	19.42909091	7.270783445	21372	22	150	3	2	1.143095213	12010|13032|14972	B2m|Ctsc|H2-K1	-1.907392629	0	65	0	0	-5.169855078	19.42909091
1	-2.622005294	R-MMU-983170	M1	1	0	Reactome Gene Sets	6	Antigen Presentation: Folding, assembly and peptide loading of class I MHC		-2.622005294	11.24842105	5.315908652	21372	38	150	3	2	1.143095213	12010|14828|14972	B2m|Hspa5|H2-K1	-1.295416126	0	65	0	0	-5.169855078	19.42909091
1	-2.593225961	GO:0033077	M1	1	0	GO Biological Processes	19	T cell differentiation in thymus	19_GO:0002376 immune system process	-2.593225961	7.036049383	4.57574865	21372	81	150	4	2.666666667	1.31543543	12010|16149|16658|19264	B2m|Cd74|Mafb|Ptprc	-1.269163237	0	65	0	0	-5.169855078	19.42909091
1	-2.28249591	GO:0045646	M1	1	0	GO Biological Processes	19	regulation of erythrocyte differentiation	19_GO:0042592 homeostatic process	-2.28249591	8.5488	4.492766506	21372	50	150	3	2	1.143095213	12010|16658|20375	B2m|Mafb|Spi1	-0.992341833	0	65	0	0	-5.169855078	19.42909091
1	-2.042868873	GO:0001916	M1	1	0	GO Biological Processes	19	positive regulation of T cell mediated cytotoxicity	19_GO:0002376 immune system process	-2.042868873	7.007213115	3.950034957	21372	61	150	3	2	1.143095213	12010|14972|19264	B2m|H2-K1|Ptprc	-0.782864372	0	65	0	0	-5.169855078	19.42909091
1	-5.116801654	GO:0001944	M1	1	0	GO Biological Processes	19	vasculature development	19_GO:0032502 developmental process	-5.116801654	3.682843296	5.694624397	21372	619	150	16	10.66666667	2.520435001	11537|11816|12266|12825|12837|12842|12843|12845|15368|16000|17390|20296|20315|20375|21825|21928	Cfd|Apoe|C3|Col3a1|Col8a1|Col1a1|Col1a2|Comp|Hmox1|Igf1|Mmp2|Ccl2|Cxcl12|Spi1|Thbs1|Tnfaip2	-3.418333048	0	66	1	1	-5.116801654	7.124
1	-4.547293311	GO:0071363	M1	1	0	GO Biological Processes	19	cellular response to growth factor stimulus	19_GO:0050896 response to stimulus	-4.547293311	3.94093617	5.420077577	21372	470	150	13	8.666666667	2.297180236	12394|12505|12721|12825|12843|12845|13132|16193|19141|20296|20375|20377|80859	Runx1|Cd44|Coro1a|Col3a1|Col1a2|Comp|Dab2|Il6|Lgmn|Ccl2|Spi1|Sfrp1|Nfkbiz	-2.937058181	0	66	0	0	-5.116801654	7.124
1	-4.379230148	GO:0070848	M1	1	0	GO Biological Processes	19	response to growth factor	19_GO:0050896 response to stimulus	-4.379230148	3.79557377	5.252171786	21372	488	150	13	8.666666667	2.297180236	12394|12505|12721|12825|12843|12845|13132|16193|19141|20296|20375|20377|80859	Runx1|Cd44|Coro1a|Col3a1|Col1a2|Comp|Dab2|Il6|Lgmn|Ccl2|Spi1|Sfrp1|Nfkbiz	-2.796218476	0	66	0	0	-5.116801654	7.124
1	-4.201670597	GO:0071560	M1	1	0	GO Biological Processes	19	cellular response to transforming growth factor beta stimulus	19_GO:0050896 response to stimulus	-4.201670597	7.073475177	6.083121468	21372	141	150	7	4.666666667	1.72218638	12394|12825|12843|13132|20296|20375|80859	Runx1|Col3a1|Col1a2|Dab2|Ccl2|Spi1|Nfkbiz	-2.638456996	0	66	0	0	-5.116801654	7.124
1	-4.087440682	GO:0071559	M1	1	0	GO Biological Processes	19	response to transforming growth factor beta	19_GO:0050896 response to stimulus	-4.087440682	6.784761905	5.916777024	21372	147	150	7	4.666666667	1.72218638	12394|12825|12843|13132|20296|20375|80859	Runx1|Col3a1|Col1a2|Dab2|Ccl2|Spi1|Nfkbiz	-2.548856437	0	66	0	0	-5.116801654	7.124
1	-4.008982788	GO:0035239	M1	1	0	GO Biological Processes	19	tube morphogenesis	19_GO:0032502 developmental process	-4.008982788	2.979973856	4.688648595	21372	765	150	16	10.66666667	2.520435001	11816|12505|12825|12837|12845|15368|16000|17387|17390|20296|20315|20375|20377|21825|21928|64138	Apoe|Cd44|Col3a1|Col8a1|Comp|Hmox1|Igf1|Mmp14|Mmp2|Ccl2|Cxcl12|Spi1|Sfrp1|Thbs1|Tnfaip2|Ctsz	-2.484212628	0	66	0	0	-5.116801654	7.124
1	-3.62499923	GO:0001568	M1	1	0	GO Biological Processes	19	blood vessel development	19_GO:0032502 developmental process	-3.62499923	3.188020654	4.495382916	21372	581	150	13	8.666666667	2.297180236	11816|12825|12837|12842|12843|12845|15368|17390|20296|20315|20375|21825|21928	Apoe|Col3a1|Col8a1|Col1a1|Col1a2|Comp|Hmox1|Mmp2|Ccl2|Cxcl12|Spi1|Thbs1|Tnfaip2	-2.15852084	0	66	0	0	-5.116801654	7.124
1	-3.374264849	GO:0141091	M1	1	0	GO Biological Processes	19	transforming growth factor beta receptor superfamily signaling pathway	19_GO:0050896 response to stimulus	-3.374264849	5.194583333	4.908415964	21372	192	150	7	4.666666667	1.72218638	12825|12843|12845|13132|20296|20375|20377	Col3a1|Col1a2|Comp|Dab2|Ccl2|Spi1|Sfrp1	-1.951018975	0	66	0	0	-5.116801654	7.124
1	-3.35797368	GO:0048514	M1	1	0	GO Biological Processes	19	blood vessel morphogenesis	19_GO:0032502 developmental process	-3.35797368	3.385053996	4.362013209	21372	463	150	11	7.333333333	2.128466671	11816|12825|12837|12845|15368|17390|20296|20315|20375|21825|21928	Apoe|Col3a1|Col8a1|Comp|Hmox1|Mmp2|Ccl2|Cxcl12|Spi1|Thbs1|Tnfaip2	-1.935992129	0	66	0	0	-5.116801654	7.124
1	-3.153646171	GO:0007179	M1	1	0	GO Biological Processes	19	transforming growth factor beta receptor signaling pathway	19_GO:0050896 response to stimulus	-3.153646171	7.124	5.160549123	21372	100	150	5	3.333333333	1.465656218	12825|12843|13132|20296|20375	Col3a1|Col1a2|Dab2|Ccl2|Spi1	-1.755610592	0	66	0	0	-5.116801654	7.124
1	-3.143026587	GO:0007178	M1	1	0	GO Biological Processes	19	cell surface receptor protein serine/threonine kinase signaling pathway	19_GO:0050896 response to stimulus	-3.143026587	4.749333333	4.590396945	21372	210	150	7	4.666666667	1.72218638	12825|12843|12845|13132|20296|20375|20377	Col3a1|Col1a2|Comp|Dab2|Ccl2|Spi1|Sfrp1	-1.746184126	0	66	0	0	-5.116801654	7.124
1	-5.082562884	GO:0071622	M1	1	0	GO Biological Processes	19	regulation of granulocyte chemotaxis	19_GO:0040011 locomotion	-5.082562884	12.57176471	8.035046059	21372	68	150	6	4	1.6	12978|16149|16176|16803|20296|21825	Csf1r|Cd74|Il1b|Lbp|Ccl2|Thbs1	-3.387658958	0	67	1	1	-5.082562884	35.62
1	-4.835334851	GO:0032677	M1	1	0	GO Biological Processes	19	regulation of interleukin-8 production	19_GO:0032501 multicellular organismal process	-4.835334851	11.3984	7.584078725	21372	75	150	6	4	1.6	12475|16149|16176|16193|16803|19264	Cd14|Cd74|Il1b|Il6|Lbp|Ptprc	-3.176737757	0	67	0	0	-5.082562884	35.62
1	-4.266854961	GO:0032757	M1	1	0	GO Biological Processes	19	positive regulation of interleukin-8 production	19_GO:0048518 positive regulation of biological process	-4.266854961	12.28275862	7.233720258	21372	58	150	5	3.333333333	1.465656218	12475|16149|16176|16193|16803	Cd14|Cd74|Il1b|Il6|Lbp	-2.697481051	0	67	0	0	-5.082562884	35.62
1	-4.147705788	GO:0031392	M1	1	0	GO Biological Processes	19	regulation of prostaglandin biosynthetic process	19_GO:0008152 metabolic process	-4.147705788	35.62	10.08514064	21372	12	150	3	2	1.143095213	16149|16176|16592	Cd74|Il1b|Fabp5	-2.59399951	0	67	0	0	-5.082562884	35.62
1	-3.933506754	GO:2001279	M1	1	0	GO Biological Processes	19	regulation of unsaturated fatty acid biosynthetic process	19_GO:0008152 metabolic process	-3.933506754	30.53142857	9.29251091	21372	14	150	3	2	1.143095213	16149|16176|16592	Cd74|Il1b|Fabp5	-2.423068069	0	67	0	0	-5.082562884	35.62
1	-3.313609039	GO:0042304	M1	1	0	GO Biological Processes	19	regulation of fatty acid biosynthetic process	19_GO:0008152 metabolic process	-3.313609039	10.96	6.04550113	21372	52	150	4	2.666666667	1.31543543	11812|16149|16176|16592	Apoc1|Cd74|Il1b|Fabp5	-1.897894472	0	67	0	0	-5.082562884	35.62
1	-2.655498568	GO:0090023	M1	1	0	GO Biological Processes	19	positive regulation of neutrophil chemotaxis	19_GO:0040011 locomotion	-2.655498568	11.55243243	5.40097311	21372	37	150	3	2	1.143095213	16149|16176|16803	Cd74|Il1b|Lbp	-1.322785287	0	67	0	0	-5.082562884	35.62
1	-2.557827287	GO:0071624	M1	1	0	GO Biological Processes	19	positive regulation of granulocyte chemotaxis	19_GO:0040011 locomotion	-2.557827287	10.686	5.154939462	21372	40	150	3	2	1.143095213	16149|16176|16803	Cd74|Il1b|Lbp	-1.23976873	0	67	0	0	-5.082562884	35.62
1	-2.411694926	GO:0090022	M1	1	0	GO Biological Processes	19	regulation of neutrophil chemotaxis	19_GO:0040011 locomotion	-2.411694926	9.498666667	4.79796488	21372	45	150	3	2	1.143095213	16149|16176|16803	Cd74|Il1b|Lbp	-1.106849727	0	67	0	0	-5.082562884	35.62
1	-2.25837968	GO:1902624	M1	1	0	GO Biological Processes	19	positive regulation of neutrophil migration	19_GO:0040011 locomotion	-2.25837968	8.381176471	4.436819778	21372	51	150	3	2	1.143095213	16149|16176|16803	Cd74|Il1b|Lbp	-0.971475283	0	67	0	0	-5.082562884	35.62
1	-2.121191635	GO:0010565	M1	1	0	GO Biological Processes	19	regulation of cellular ketone metabolic process	19_GO:0008152 metabolic process	-2.121191635	4.117919075	3.461745208	21372	173	150	5	3.333333333	1.465656218	11812|13132|16149|16176|16592	Apoc1|Dab2|Cd74|Il1b|Fabp5	-0.84839338	0	67	0	0	-5.082562884	35.62
1	-2.107028058	GO:0019217	M1	1	0	GO Biological Processes	19	regulation of fatty acid metabolic process	19_GO:0008152 metabolic process	-2.107028058	5.134414414	3.671542404	21372	111	150	4	2.666666667	1.31543543	11812|16149|16176|16592	Apoc1|Cd74|Il1b|Fabp5	-0.836907886	0	67	0	0	-5.082562884	35.62
1	-2.023533669	GO:1902622	M1	1	0	GO Biological Processes	19	regulation of neutrophil migration	19_GO:0040011 locomotion	-2.023533669	6.894193548	3.907449818	21372	62	150	3	2	1.143095213	16149|16176|16803	Cd74|Il1b|Lbp	-0.765697392	0	67	0	0	-5.082562884	35.62
1	-5.072856995	GO:0051235	M1	1	0	GO Biological Processes	19	maintenance of location	19_GO:0051179 localization	-5.072856995	6.713717277	6.66848375	21372	191	150	9	6	1.939071943	11520|11816|12491|14325|14828|16176|18035|19073|67963	Plin2|Apoe|Cd36|Ftl1|Hspa5|Il1b|Nfkbia|Srgn|Npc2	-3.380313372	0	68	1	1	-5.072856995	13.44150943
1	-4.457850902	GO:0019915	M1	1	0	GO Biological Processes	19	lipid storage	19_GO:0051179 localization	-4.457850902	13.44150943	7.624168567	21372	53	150	5	3.333333333	1.465656218	11520|11816|12491|16176|67963	Plin2|Apoe|Cd36|Il1b|Npc2	-2.856292309	0	68	0	0	-5.072856995	13.44150943
1	-2.107028058	GO:0051651	M1	1	0	GO Biological Processes	19	maintenance of location in cell	19_GO:0051179 localization	-2.107028058	5.134414414	3.671542404	21372	111	150	4	2.666666667	1.31543543	11816|14325|14828|19073	Apoe|Ftl1|Hspa5|Srgn	-0.836907886	0	68	0	0	-5.072856995	13.44150943
1	-4.871067406	R-MMU-202733	M1	1	0	Reactome Gene Sets	6	Cell surface interactions at the vascular wall		-4.871067406	8.985225225	7.091232295	21372	111	150	7	4.666666667	1.72218638	12505|12842|12843|14127|16149|19261|56744	Cd44|Col1a1|Col1a2|Fcer1g|Cd74|Sirpa|Pf4	-3.205889966	0	69	1	1	-4.871067406	16.44
1	-3.574148646	GO:2000106	M1	1	0	GO Biological Processes	19	regulation of leukocyte apoptotic process	19_GO:0050789 regulation of biological process	-3.574148646	6.784761905	5.475163203	21372	126	150	6	4	1.6	12505|14127|14130|16149|16854|20315	Cd44|Fcer1g|Fcgr2b|Cd74|Lgals3|Cxcl12	-2.118718089	0	69	0	0	-4.871067406	16.44
1	-3.408142962	GO:2000107	M1	1	0	GO Biological Processes	19	negative regulation of leukocyte apoptotic process	19_GO:0048519 negative regulation of biological process	-3.408142962	8.095454545	5.607377953	21372	88	150	5	3.333333333	1.465656218	12505|14127|14130|16149|20315	Cd44|Fcer1g|Fcgr2b|Cd74|Cxcl12	-1.981720084	0	69	0	0	-4.871067406	16.44
1	-3.106453302	GO:1902230	M1	1	0	GO Biological Processes	19	negative regulation of intrinsic apoptotic signaling pathway in response to DNA damage	19_GO:0048519 negative regulation of biological process	-3.106453302	16.44	6.622784353	21372	26	150	3	2	1.143095213	12505|16149|20315	Cd44|Cd74|Cxcl12	-1.7143508	0	69	0	0	-4.871067406	16.44
1	-2.622005294	GO:0033032	M1	1	0	GO Biological Processes	19	regulation of myeloid cell apoptotic process	19_GO:0050789 regulation of biological process	-2.622005294	11.24842105	5.315908652	21372	38	150	3	2	1.143095213	12505|14127|14130	Cd44|Fcer1g|Fcgr2b	-1.295416126	0	69	0	0	-4.871067406	16.44
1	-2.622005294	GO:1902229	M1	1	0	GO Biological Processes	19	regulation of intrinsic apoptotic signaling pathway in response to DNA damage	19_GO:0050896 response to stimulus	-2.622005294	11.24842105	5.315908652	21372	38	150	3	2	1.143095213	12505|16149|20315	Cd44|Cd74|Cxcl12	-1.295416126	0	69	0	0	-4.871067406	16.44
1	-2.610817877	GO:2001242	M1	1	0	GO Biological Processes	19	regulation of intrinsic apoptotic signaling pathway	19_GO:0050896 response to stimulus	-2.610817877	4.429430052	4.023581245	21372	193	150	6	4	1.6	12505|14130|16149|17390|20315|83433	Cd44|Fcgr2b|Cd74|Mmp2|Cxcl12|Trem2	-1.286251039	0	69	0	0	-4.871067406	16.44
1	-4.732972678	R-MMU-1236973	M1	1	0	Reactome Gene Sets	6	Cross-presentation of particulate exogenous antigens (phagosomes)		-4.732972678	53.43	12.46948345	21372	8	150	3	2	1.143095213	12491|13057|13058	Cd36|Cyba|Cybb	-3.088299905	0	70	1	1	-4.732972678	53.43
1	-4.410047416	R-MMU-1236975	M1	1	0	Reactome Gene Sets	6	Antigen processing-Cross presentation		-4.410047416	9.605393258	6.839340083	21372	89	150	6	4	1.6	12010|12491|13057|13058|14972|17533	B2m|Cd36|Cyba|Cybb|H2-K1|Mrc1	-2.818067595	0	70	0	0	-4.732972678	53.43
1	-3.933506754	GO:0045730	M1	1	0	GO Biological Processes	19	respiratory burst	19_GO:0008152 metabolic process	-3.933506754	30.53142857	9.29251091	21372	14	150	3	2	1.143095213	13057|13058|83433	Cyba|Cybb|Trem2	-2.423068069	0	70	0	0	-4.732972678	53.43
1	-2.762256797	R-MMU-3299685	M1	1	0	Reactome Gene Sets	6	Detoxification of Reactive Oxygen Species		-2.762256797	12.57176471	5.677107187	21372	34	150	3	2	1.143095213	13057|13058|14778	Cyba|Cybb|Gpx3	-1.412777353	0	70	0	0	-4.732972678	53.43
1	-2.689998367	R-MMU-1222556	M1	1	0	Reactome Gene Sets	6	ROS and RNS production in phagocytes		-2.689998367	11.87333333	5.489368017	21372	36	150	3	2	1.143095213	11984|13057|13058	Atp6v0c|Cyba|Cybb	-1.353153836	0	70	0	0	-4.732972678	53.43
1	-2.439441001	GO:0042743	M1	1	0	GO Biological Processes	19	hydrogen peroxide metabolic process	19_GO:0008152 metabolic process	-2.439441001	9.714545455	4.864754274	21372	44	150	3	2	1.143095213	13057|13058|14778	Cyba|Cybb|Gpx3	-1.131694047	0	70	0	0	-4.732972678	53.43
1	-2.393808401	WP4466	M1	1	0	WikiPathways	27	Oxidative stress and redox pathway		-2.393808401	6.194782609	4.197980108	21372	92	150	4	2.666666667	1.31543543	12505|13057|13058|14778	Cd44|Cyba|Cybb|Gpx3	-1.090886991	0	70	0	0	-4.732972678	53.43
1	-4.630238648	GO:0040008	M1	1	0	GO Biological Processes	19	regulation of growth	19_GO:0040007 growth	-4.630238648	3.362359882	5.255373416	21372	678	150	16	10.66666667	2.520435001	11816|12266|12505|12818|13057|13132|14824|16000|16010|17387|18712|19141|20315|20377|66102|231507	Apoe|C3|Cd44|Col14a1|Cyba|Dab2|Grn|Igf1|Igfbp4|Mmp14|Pim1|Lgmn|Cxcl12|Sfrp1|Cxcl16|Plac8	-2.995981109	0	71	1	1	-4.630238648	4.772057416
1	-3.478246458	GO:0001558	M1	1	0	GO Biological Processes	19	regulation of cell growth	19_GO:0040007 growth	-3.478246458	3.498392857	4.493060614	21372	448	150	11	7.333333333	2.128466671	11816|12505|12818|13057|13132|16000|16010|17387|20315|20377|66102	Apoe|Cd44|Col14a1|Cyba|Dab2|Igf1|Igfbp4|Mmp14|Cxcl12|Sfrp1|Cxcl16	-2.036612192	0	71	0	0	-4.630238648	4.772057416
1	-3.324342013	GO:0045927	M1	1	0	GO Biological Processes	19	positive regulation of growth	19_GO:0040007 growth	-3.324342013	3.97003096	4.521800527	21372	323	150	9	6	1.939071943	11816|12266|13057|16000|17387|18712|20315|20377|66102	Apoe|C3|Cyba|Igf1|Mmp14|Pim1|Cxcl12|Sfrp1|Cxcl16	-1.907381263	0	71	0	0	-4.630238648	4.772057416
1	-3.155232077	GO:0030307	M1	1	0	GO Biological Processes	19	positive regulation of cell growth	19_GO:0040007 growth	-3.155232077	4.772057416	4.607100842	21372	209	150	7	4.666666667	1.72218638	11816|13057|16000|17387|20315|20377|66102	Apoe|Cyba|Igf1|Mmp14|Cxcl12|Sfrp1|Cxcl16	-1.756598708	0	71	0	0	-4.630238648	4.772057416
1	-2.720563724	GO:0048638	M1	1	0	GO Biological Processes	19	regulation of developmental growth	19_GO:0040007 growth	-2.720563724	3.254619289	3.797555986	21372	394	150	9	6	1.939071943	11816|12266|12818|14824|16000|18712|19141|20315|231507	Apoe|C3|Col14a1|Grn|Igf1|Pim1|Lgmn|Cxcl12|Plac8	-1.379024071	0	71	0	0	-4.630238648	4.772057416
1	-4.625566217	GO:0030850	M1	1	0	GO Biological Processes	19	prostate gland development	19_GO:0022414 reproductive process	-4.625566217	14.53877551	7.976606541	21372	49	150	5	3.333333333	1.465656218	12505|16000|17390|19156|20377	Cd44|Igf1|Mmp2|Psap|Sfrp1	-2.995405827	0	72	1	1	-4.625566217	42.744
1	-4.406464742	GO:0060346	M1	1	0	GO Biological Processes	19	bone trabecula formation	19_GO:0032502 developmental process	-4.406464742	42.744	11.10038401	21372	10	150	3	2	1.143095213	12842|17390|20377	Col1a1|Mmp2|Sfrp1	-2.818067595	0	72	0	0	-4.625566217	42.744
1	-4.316092845	GO:0060740	M1	1	0	GO Biological Processes	19	prostate gland epithelium morphogenesis	19_GO:0022414 reproductive process	-4.316092845	19.65241379	8.450282048	21372	29	150	4	2.666666667	1.31543543	12505|16000|17390|20377	Cd44|Igf1|Mmp2|Sfrp1	-2.740469986	0	72	0	0	-4.625566217	42.744
1	-4.256313789	GO:0060512	M1	1	0	GO Biological Processes	19	prostate gland morphogenesis	19_GO:0022414 reproductive process	-4.256313789	18.99733333	8.293085188	21372	30	150	4	2.666666667	1.31543543	12505|16000|17390|20377	Cd44|Igf1|Mmp2|Sfrp1	-2.689590718	0	72	0	0	-4.625566217	42.744
1	-4.060381156	GO:0001655	M1	1	0	GO Biological Processes	19	urogenital system development	19_GO:0032502 developmental process	-4.060381156	11.13125	6.824118689	21372	64	150	5	3.333333333	1.465656218	12505|16000|17390|19156|20377	Cd44|Igf1|Mmp2|Psap|Sfrp1	-2.525905688	0	72	0	0	-4.625566217	42.744
1	-4.036002622	GO:0060442	M1	1	0	GO Biological Processes	19	branching involved in prostate gland morphogenesis	19_GO:0022414 reproductive process	-4.036002622	32.88	9.666392546	21372	13	150	3	2	1.143095213	12505|16000|20377	Cd44|Igf1|Sfrp1	-2.508021397	0	72	0	0	-4.625566217	42.744
1	-3.933506754	GO:0061430	M1	1	0	GO Biological Processes	19	bone trabecula morphogenesis	19_GO:0032502 developmental process	-3.933506754	30.53142857	9.29251091	21372	14	150	3	2	1.143095213	12842|17390|20377	Col1a1|Mmp2|Sfrp1	-2.423068069	0	72	0	0	-4.625566217	42.744
1	-3.932901743	GO:0048732	M1	1	0	GO Biological Processes	19	gland development	19_GO:0032502 developmental process	-3.932901743	3.661156317	4.888421402	21372	467	150	12	8	2.215099697	12394|12505|15368|15439|16000|16193|16658|17069|17390|19156|20249|20377	Runx1|Cd44|Hmox1|Hp|Igf1|Il6|Mafb|Ly6e|Mmp2|Psap|Scd1|Sfrp1	-2.423068069	0	72	0	0	-4.625566217	42.744
1	-3.268383645	GO:0061138	M1	1	0	GO Biological Processes	19	morphogenesis of a branching epithelium	19_GO:0032502 developmental process	-3.268383645	4.9868	4.762372934	21372	200	150	7	4.666666667	1.72218638	12505|16000|16193|17387|20315|20377|64138	Cd44|Igf1|Il6|Mmp14|Cxcl12|Sfrp1|Ctsz	-1.856386315	0	72	0	0	-4.625566217	42.744
1	-3.130891868	GO:0001763	M1	1	0	GO Biological Processes	19	morphogenesis of a branching structure	19_GO:0032502 developmental process	-3.130891868	4.726824645	4.573798096	21372	211	150	7	4.666666667	1.72218638	12505|16000|16193|17387|20315|20377|64138	Cd44|Igf1|Il6|Mmp14|Cxcl12|Sfrp1|Ctsz	-1.735239255	0	72	0	0	-4.625566217	42.744
1	-3.106453302	GO:0060343	M1	1	0	GO Biological Processes	19	trabecula formation	19_GO:0032502 developmental process	-3.106453302	16.44	6.622784353	21372	26	150	3	2	1.143095213	12842|17390|20377	Col1a1|Mmp2|Sfrp1	-1.7143508	0	72	0	0	-4.625566217	42.744
1	-2.690670724	GO:0022612	M1	1	0	GO Biological Processes	19	gland morphogenesis	19_GO:0032502 developmental process	-2.690670724	5.609448819	4.380133895	21372	127	150	5	3.333333333	1.465656218	12505|16000|16193|17390|20377	Cd44|Igf1|Il6|Mmp2|Sfrp1	-1.353307012	0	72	0	0	-4.625566217	42.744
1	-2.666802304	GO:0048729	M1	1	0	GO Biological Processes	19	tissue morphogenesis	19_GO:0032502 developmental process	-2.666802304	2.6304	3.548950214	21372	650	150	12	8	2.215099697	12394|12505|12825|16000|16193|17069|17387|17390|20315|20377|64138|76905	Runx1|Cd44|Col3a1|Igf1|Il6|Ly6e|Mmp14|Mmp2|Cxcl12|Sfrp1|Ctsz|Lrg1	-1.331511601	0	72	0	0	-4.625566217	42.744
1	-2.633378885	GO:0009612	M1	1	0	GO Biological Processes	19	response to mechanical stimulus	19_GO:0050896 response to stimulus	-2.633378885	4.475811518	4.056622248	21372	191	150	6	4	1.6	12842|16000|17390|18035|20315|21825	Col1a1|Igf1|Mmp2|Nfkbia|Cxcl12|Thbs1	-1.302716585	0	72	0	0	-4.625566217	42.744
1	-2.4916924	mmu05205	M1	1	0	KEGG Pathway	24	Proteoglycans in cancer - Mus musculus (house mouse)		-2.4916924	4.190588235	3.849557636	21372	204	150	6	4	1.6	12505|12842|12843|16000|17390|21825	Cd44|Col1a1|Col1a2|Igf1|Mmp2|Thbs1	-1.179065681	0	72	0	0	-4.625566217	42.744
1	-2.333405762	GO:0002009	M1	1	0	GO Biological Processes	19	morphogenesis of an epithelium	19_GO:0032502 developmental process	-2.333405762	2.658208955	3.268732441	21372	536	150	10	6.666666667	2.036700309	12394|12505|16000|16193|17387|17390|20315|20377|64138|76905	Runx1|Cd44|Igf1|Il6|Mmp14|Mmp2|Cxcl12|Sfrp1|Ctsz|Lrg1	-1.037151283	0	72	0	0	-4.625566217	42.744
1	-2.234784383	GO:0061383	M1	1	0	GO Biological Processes	19	trabecula morphogenesis	19_GO:0032502 developmental process	-2.234784383	8.22	4.382381341	21372	52	150	3	2	1.143095213	12842|17390|20377	Col1a1|Mmp2|Sfrp1	-0.949726086	0	72	0	0	-4.625566217	42.744
1	-2.184324273	GO:0048754	M1	1	0	GO Biological Processes	19	branching morphogenesis of an epithelial tube	19_GO:0032502 developmental process	-2.184324273	4.265868263	3.562071693	21372	167	150	5	3.333333333	1.465656218	12505|16000|17387|20315|64138	Cd44|Igf1|Mmp14|Cxcl12|Ctsz	-0.904757655	0	72	0	0	-4.625566217	42.744
1	-2.06030073	GO:0048608	M1	1	0	GO Biological Processes	19	reproductive structure development	19_GO:0022414 reproductive process	-2.06030073	3.031489362	3.121932942	21372	329	150	7	4.666666667	1.72218638	12266|12505|15894|16000|17390|19156|20377	C3|Cd44|Icam1|Igf1|Mmp2|Psap|Sfrp1	-0.797242412	0	72	0	0	-4.625566217	42.744
1	-2.033188266	GO:0061458	M1	1	0	GO Biological Processes	19	reproductive system development	19_GO:0032502 developmental process	-2.033188266	2.995075075	3.084847571	21372	333	150	7	4.666666667	1.72218638	12266|12505|15894|16000|17390|19156|20377	C3|Cd44|Icam1|Igf1|Mmp2|Psap|Sfrp1	-0.774485998	0	72	0	0	-4.625566217	42.744
1	-4.552209346	GO:0048871	M1	1	0	GO Biological Processes	19	multicellular organismal-level homeostasis	19_GO:0042592 homeostatic process	-4.552209346	3.162088773	5.123372764	21372	766	150	17	11.33333333	2.588292731	11816|12010|12491|12721|12818|12825|12845|12978|13040|14127|14728|15368|16176|16193|20296|20375|80859	Apoe|B2m|Cd36|Coro1a|Col14a1|Col3a1|Comp|Csf1r|Ctss|Fcer1g|Lilrb4a|Hmox1|Il1b|Il6|Ccl2|Spi1|Nfkbiz	-2.940999367	0	73	1	1	-4.552209346	7.632857143
1	-3.555619267	GO:0001776	M1	1	0	GO Biological Processes	19	leukocyte homeostasis	19_GO:0042592 homeostatic process	-3.555619267	6.731338583	5.446210897	21372	127	150	6	4	1.6	12721|12978|14127|14728|16193|20296	Coro1a|Csf1r|Fcer1g|Lilrb4a|Il6|Ccl2	-2.103584306	0	73	0	0	-4.552209346	7.632857143
1	-3.543440544	GO:0002262	M1	1	0	GO Biological Processes	19	myeloid cell homeostasis	19_GO:0042592 homeostatic process	-3.543440544	5.540888889	5.143468113	21372	180	150	7	4.666666667	1.72218638	12978|14127|14728|15368|16193|20296|20375	Csf1r|Fcer1g|Lilrb4a|Hmox1|Il6|Ccl2|Spi1	-2.094103072	0	73	0	0	-4.552209346	7.632857143
1	-3.514209377	GO:0048872	M1	1	0	GO Biological Processes	19	homeostasis of number of cells	19_GO:0042592 homeostatic process	-3.514209377	3.830107527	4.629452746	21372	372	150	10	6.666666667	2.036700309	12721|12818|12978|14127|14728|15368|16193|20296|20375|80859	Coro1a|Col14a1|Csf1r|Fcer1g|Lilrb4a|Hmox1|Il6|Ccl2|Spi1|Nfkbiz	-2.068220376	0	73	0	0	-4.552209346	7.632857143
1	-2.145223838	GO:0043300	M1	1	0	GO Biological Processes	19	regulation of leukocyte degranulation	19_GO:0002376 immune system process	-2.145223838	7.632857143	4.178368107	21372	56	150	3	2	1.143095213	14127|15368|20375	Fcer1g|Hmox1|Spi1	-0.870630974	0	73	0	0	-4.552209346	7.632857143
1	-4.539894355	GO:0002437	M1	1	0	GO Biological Processes	19	inflammatory response to antigenic stimulus	19_GO:0002376 immune system process	-4.539894355	13.96862745	7.795432476	21372	51	150	5	3.333333333	1.465656218	12514|14130|14131|14728|15894	Cd68|Fcgr2b|Fcgr3|Lilrb4a|Icam1	-2.930631888	0	74	1	1	-4.539894355	23.74666667
1	-3.591868849	GO:0002438	M1	1	0	GO Biological Processes	19	acute inflammatory response to antigenic stimulus	19_GO:0002376 immune system process	-3.591868849	23.74666667	8.116696244	21372	18	150	3	2	1.143095213	14130|14131|15894	Fcgr2b|Fcgr3|Icam1	-2.13370257	0	74	0	0	-4.539894355	23.74666667
1	-3.451125342	GO:0002923	M1	1	0	GO Biological Processes	19	regulation of humoral immune response mediated by circulating immunoglobulin	19_GO:0002376 immune system process	-3.451125342	21.372	7.662919822	21372	20	150	3	2	1.143095213	14130|19264|83433	Fcgr2b|Ptprc|Trem2	-2.015681186	0	74	0	0	-4.539894355	23.74666667
1	-2.758746493	GO:0030888	M1	1	0	GO Biological Processes	19	regulation of B cell proliferation	19_GO:0002376 immune system process	-2.758746493	7.807123288	4.897904763	21372	73	150	4	2.666666667	1.31543543	14130|16149|19264|22177	Fcgr2b|Cd74|Ptprc|Tyrobp	-1.410334112	0	74	0	0	-4.539894355	23.74666667
1	-2.360504733	mmu04666	M1	1	0	KEGG Pathway	24	Fc gamma R-mediated phagocytosis - Mus musculus (house mouse)		-2.360504733	6.062978723	4.135895179	21372	94	150	4	2.666666667	1.31543543	14130|14131|17118|19264	Fcgr2b|Fcgr3|Marcks|Ptprc	-1.061405521	0	74	0	0	-4.539894355	23.74666667
1	-4.418101063	GO:0010718	M1	1	0	GO Biological Processes	19	positive regulation of epithelial to mesenchymal transition	19_GO:0032502 developmental process	-4.418101063	13.19259259	7.54196669	21372	54	150	5	3.333333333	1.465656218	12842|13132|16176|16193|76905	Col1a1|Dab2|Il1b|Il6|Lrg1	-2.824112064	0	75	1	1	-4.418101063	13.19259259
1	-4.07753683	GO:0010717	M1	1	0	GO Biological Processes	19	regulation of epithelial to mesenchymal transition	19_GO:0032502 developmental process	-4.07753683	8.381176471	6.282128653	21372	102	150	6	4	1.6	12842|13132|16176|16193|20377|76905	Col1a1|Dab2|Il1b|Il6|Sfrp1|Lrg1	-2.540600763	0	75	0	0	-4.418101063	13.19259259
1	-3.840723993	GO:0046328	M1	1	0	GO Biological Processes	19	regulation of JNK cascade	19_GO:0050896 response to stimulus	-3.840723993	6.194782609	5.562431048	21372	161	150	7	4.666666667	1.72218638	13132|14130|16176|17873|19261|20377|20379	Dab2|Fcgr2b|Il1b|Gadd45b|Sirpa|Sfrp1|Sfrp4	-2.343441661	0	75	0	0	-4.418101063	13.19259259
1	-2.080236348	GO:0046330	M1	1	0	GO Biological Processes	19	positive regulation of JNK cascade	19_GO:0048518 positive regulation of biological process	-2.080236348	5.043539823	3.623217681	21372	113	150	4	2.666666667	1.31543543	13132|14130|16176|17873	Dab2|Fcgr2b|Il1b|Gadd45b	-0.814102589	0	75	0	0	-4.418101063	13.19259259
1	-4.406464742	R-MMU-391160	M1	1	0	Reactome Gene Sets	6	Signal regulatory protein family interactions		-4.406464742	42.744	11.10038401	21372	10	150	3	2	1.143095213	19261|22177|23880	Sirpa|Tyrobp|Fyb1	-2.818067595	0	76	1	1	-4.406464742	42.744
1	-3.454379898	GO:0007229	M1	1	0	GO Biological Processes	19	integrin-mediated signaling pathway	19_GO:0050896 response to stimulus	-3.454379898	8.28372093	5.690106449	21372	86	150	5	3.333333333	1.465656218	12825|14127|22177|23880|56193	Col3a1|Fcer1g|Tyrobp|Fyb1|Plek	-2.016323437	0	76	0	0	-4.406464742	42.744
1	-4.341069235	GO:0006979	M1	1	0	GO Biological Processes	19	response to oxidative stress	19_GO:0050896 response to stimulus	-4.341069235	4.390140056	5.430651677	21372	357	150	11	7.333333333	2.128466671	11816|12350|12491|14778|15368|16193|17390|17392|19156|19261|22228	Apoe|Car3|Cd36|Gpx3|Hmox1|Il6|Mmp2|Mmp3|Psap|Sirpa|Ucp2	-2.761750745	0	77	1	1	-4.341069235	6.332444444
1	-3.648458449	GO:0000302	M1	1	0	GO Biological Processes	19	response to reactive oxygen species	19_GO:0050896 response to stimulus	-3.648458449	5.765086705	5.290552984	21372	173	150	7	4.666666667	1.72218638	15368|16193|17390|17392|19156|19261|22228	Hmox1|Il6|Mmp2|Mmp3|Psap|Sirpa|Ucp2	-2.17705683	0	77	0	0	-4.341069235	6.332444444
1	-2.661041396	GO:0034614	M1	1	0	GO Biological Processes	19	cellular response to reactive oxygen species	19_GO:0050896 response to stimulus	-2.661041396	5.52248062	4.331402488	21372	129	150	5	3.333333333	1.465656218	16193|17390|17392|19156|19261	Il6|Mmp2|Mmp3|Psap|Sirpa	-1.326783498	0	77	0	0	-4.341069235	6.332444444
1	-2.427958994	GO:0042542	M1	1	0	GO Biological Processes	19	response to hydrogen peroxide	19_GO:0050896 response to stimulus	-2.427958994	6.332444444	4.261929598	21372	90	150	4	2.666666667	1.31543543	15368|16193|17390|19261	Hmox1|Il6|Mmp2|Sirpa	-1.121181447	0	77	0	0	-4.341069235	6.332444444
1	-2.380310869	GO:0034599	M1	1	0	GO Biological Processes	19	cellular response to oxidative stress	19_GO:0050896 response to stimulus	-2.380310869	3.976186047	3.687373751	21372	215	150	6	4	1.6	12491|16193|17390|17392|19156|19261	Cd36|Il6|Mmp2|Mmp3|Psap|Sirpa	-1.079304763	0	77	0	0	-4.341069235	6.332444444
1	-4.182246456	GO:0008360	M1	1	0	GO Biological Processes	19	regulation of cell shape	19_GO:0032502 developmental process	-4.182246456	7.023661972	6.05472837	21372	142	150	7	4.666666667	1.72218638	12721|12978|15894|16193|16988|20302|20306	Coro1a|Csf1r|Icam1|Il6|Lst1|Ccl3|Ccl7	-2.622514192	0	78	1	1	-4.182246456	7.023661972
1	-3.803275774	GO:0022604	M1	1	0	GO Biological Processes	19	regulation of cell morphogenesis	19_GO:0032502 developmental process	-3.803275774	4.612661871	5.097240664	21372	278	150	9	6	1.939071943	12505|12721|12978|15894|16193|16988|17118|20302|20306	Cd44|Coro1a|Csf1r|Icam1|Il6|Lst1|Marcks|Ccl3|Ccl7	-2.312343886	0	78	0	0	-4.182246456	7.023661972
1	-4.166384602	GO:0097435	M1	1	0	GO Biological Processes	19	supramolecular fiber organization	19_GO:0009987 cellular process	-4.166384602	3.403959044	4.960840999	21372	586	150	14	9.333333333	2.375180305	12010|12491|12721|12818|12825|12842|12843|12845|17118|18826|19261|22041|56429|70350	B2m|Cd36|Coro1a|Col14a1|Col3a1|Col1a1|Col1a2|Comp|Marcks|Lcp1|Sirpa|Trf|Dpt|Basp1	-2.608382598	0	79	1	1	-4.166384602	8.381176471
1	-2.25837968	GO:0048873	M1	1	0	GO Biological Processes	19	homeostasis of number of cells within a tissue	19_GO:0042592 homeostatic process	-2.25837968	8.381176471	4.436819778	21372	51	150	3	2	1.143095213	12721|12818|80859	Coro1a|Col14a1|Nfkbiz	-0.971475283	0	79	0	0	-4.166384602	8.381176471
1	-2.151994769	GO:0001894	M1	1	0	GO Biological Processes	19	tissue homeostasis	19_GO:0042592 homeostatic process	-2.151994769	3.562	3.355670746	21372	240	150	6	4	1.6	12721|12818|12825|12845|13040|80859	Coro1a|Col14a1|Col3a1|Comp|Ctss|Nfkbiz	-0.875303603	0	79	0	0	-4.166384602	8.381176471
1	-2.151994769	GO:0060249	M1	1	0	GO Biological Processes	19	anatomical structure homeostasis	19_GO:0042592 homeostatic process	-2.151994769	3.562	3.355670746	21372	240	150	6	4	1.6	12721|12818|12825|12845|13040|80859	Coro1a|Col14a1|Col3a1|Comp|Ctss|Nfkbiz	-0.875303603	0	79	0	0	-4.166384602	8.381176471
1	-4.121086138	GO:0043254	M1	1	0	GO Biological Processes	19	regulation of protein-containing complex assembly	19_GO:0050789 regulation of biological process	-4.121086138	3.833542601	5.084157101	21372	446	150	12	8	2.215099697	11303|11816|12491|12721|14544|15894|16854|17392|18826|56193|72042|83433	Abca1|Apoe|Cd36|Coro1a|Gda|Icam1|Lgals3|Mmp3|Lcp1|Plek|Cotl1|Trem2	-2.57416585	0	80	1	1	-4.121086138	5.277037037
1	-3.831924446	GO:0031334	M1	1	0	GO Biological Processes	19	positive regulation of protein-containing complex assembly	19_GO:0048518 positive regulation of biological process	-3.831924446	5.277037037	5.311510007	21372	216	150	8	5.333333333	1.834645995	11303|12491|14544|15894|16854|17392|18826|56193	Abca1|Cd36|Gda|Icam1|Lgals3|Mmp3|Lcp1|Plek	-2.337758003	0	80	0	0	-4.121086138	5.277037037
1	-4.093264589	GO:0048260	M1	1	0	GO Biological Processes	19	positive regulation of receptor-mediated endocytosis	19_GO:0051179 localization	-4.093264589	11.30793651	6.888511241	21372	63	150	5	3.333333333	1.465656218	12010|12266|13132|20379|22041	B2m|C3|Dab2|Sfrp4|Trf	-2.551365103	0	81	1	1	-4.093264589	11.30793651
1	-3.345646114	GO:0048259	M1	1	0	GO Biological Processes	19	regulation of receptor-mediated endocytosis	19_GO:0051179 localization	-3.345646114	6.150215827	5.121439491	21372	139	150	6	4	1.6	11812|12010|12266|13132|20379|22041	Apoc1|B2m|C3|Dab2|Sfrp4|Trf	-1.925554172	0	81	0	0	-4.093264589	11.30793651
1	-4.093264589	GO:0032655	M1	1	0	GO Biological Processes	19	regulation of interleukin-12 production	19_GO:0032501 multicellular organismal process	-4.093264589	11.30793651	6.888511241	21372	63	150	5	3.333333333	1.465656218	12491|16362|16792|21825|54445	Cd36|Irf1|Laptm5|Thbs1|Unc93b1	-2.551365103	0	82	1	1	-4.093264589	12.95272727
1	-3.594514499	GO:0032735	M1	1	0	GO Biological Processes	19	positive regulation of interleukin-12 production	19_GO:0048518 positive regulation of biological process	-3.594514499	12.95272727	6.672416982	21372	44	150	4	2.666666667	1.31543543	12491|16362|16792|54445	Cd36|Irf1|Laptm5|Unc93b1	-2.13370257	0	82	0	0	-4.093264589	12.95272727
1	-4.037320975	GO:0002828	M1	1	0	GO Biological Processes	19	regulation of type 2 immune response	19_GO:0002376 immune system process	-4.037320975	16.76235294	7.733009567	21372	34	150	4	2.666666667	1.31543543	16149|16193|16362|77125	Cd74|Il6|Irf1|Il33	-2.508021397	0	83	1	1	-4.037320975	23.74666667
1	-3.591868849	GO:0002830	M1	1	0	GO Biological Processes	19	positive regulation of type 2 immune response	19_GO:0002376 immune system process	-3.591868849	23.74666667	8.116696244	21372	18	150	3	2	1.143095213	16149|16193|77125	Cd74|Il6|Il33	-2.13370257	0	83	0	0	-4.037320975	23.74666667
1	-3.451125342	GO:0032602	M1	1	0	GO Biological Processes	19	chemokine production	19_GO:0032501 multicellular organismal process	-3.451125342	21.372	7.662919822	21372	20	150	3	2	1.143095213	14728|77125|80859	Lilrb4a|Il33|Nfkbiz	-2.015681186	0	83	0	0	-4.037320975	23.74666667
1	-3.431111193	GO:0002637	M1	1	0	GO Biological Processes	19	regulation of immunoglobulin production	19_GO:0002376 immune system process	-3.431111193	8.188505747	5.648411388	21372	87	150	5	3.333333333	1.465656218	14130|14728|16193|19264|77125	Fcgr2b|Lilrb4a|Il6|Ptprc|Il33	-2.0014879	0	83	0	0	-4.037320975	23.74666667
1	-3.210753515	GO:0042092	M1	1	0	GO Biological Processes	19	type 2 immune response	19_GO:0002376 immune system process	-3.210753515	17.81	6.92723042	21372	24	150	3	2	1.143095213	14728|16193|77125	Lilrb4a|Il6|Il33	-1.805489567	0	83	0	0	-4.037320975	23.74666667
1	-2.103093153	GO:0002639	M1	1	0	GO Biological Processes	19	positive regulation of immunoglobulin production	19_GO:0002376 immune system process	-2.103093153	7.369655172	4.08377997	21372	58	150	3	2	1.143095213	16193|19264|77125	Il6|Ptprc|Il33	-0.83474924	0	83	0	0	-4.037320975	23.74666667
1	-4.036002622	R-MMU-416700	M1	1	0	Reactome Gene Sets	6	Other semaphorin interactions		-4.036002622	32.88	9.666392546	21372	13	150	3	2	1.143095213	19264|22177|83433	Ptprc|Tyrobp|Trem2	-2.508021397	0	84	1	1	-4.036002622	32.88
1	-3.844932697	GO:0043277	M1	1	0	GO Biological Processes	19	apoptotic cell clearance	19_GO:0051179 localization	-3.844932697	14.99789474	7.260779915	21372	38	150	4	2.666666667	1.31543543	12491|21825|22177|83433	Cd36|Thbs1|Tyrobp|Trem2	-2.343441661	0	84	0	0	-4.036002622	32.88
1	-3.161313346	R-MMU-2172127	M1	1	0	Reactome Gene Sets	6	DAP12 interactions		-3.161313346	9.998596491	5.719188804	21372	57	150	4	2.666666667	1.31543543	12010|14972|22177|83433	B2m|H2-K1|Tyrobp|Trem2	-1.757867801	0	84	0	0	-4.036002622	32.88
1	-2.965346665	R-MMU-2424491	M1	1	0	Reactome Gene Sets	6	DAP12 signaling		-2.965346665	14.73931034	6.224451637	21372	29	150	3	2	1.143095213	12010|22177|83433	B2m|Tyrobp|Trem2	-1.589438111	0	84	0	0	-4.036002622	32.88
1	-2.497081783	GO:0048678	M1	1	0	GO Biological Processes	19	response to axon injury	19_GO:0050896 response to stimulus	-2.497081783	10.17714286	5.004971471	21372	42	150	3	2	1.143095213	17390|22177|83433	Mmp2|Tyrobp|Trem2	-1.182487701	0	84	0	0	-4.036002622	32.88
1	-2.358192451	R-MMU-373755	M1	1	0	Reactome Gene Sets	6	Semaphorin interactions		-2.358192451	9.094468085	4.670438102	21372	47	150	3	2	1.143095213	19264|22177|83433	Ptprc|Tyrobp|Trem2	-1.060517935	0	84	0	0	-4.036002622	32.88
1	-2.093493601	R-MMU-422475	M1	1	0	Reactome Gene Sets	6	Axon guidance		-2.093493601	3.461052632	3.270663889	21372	247	150	6	4	1.6	12825|17390|19264|20315|22177|83433	Col3a1|Mmp2|Ptprc|Cxcl12|Tyrobp|Trem2	-0.826035099	0	84	0	0	-4.036002622	32.88
1	-2.085312357	R-MMU-9675108	M1	1	0	Reactome Gene Sets	6	Nervous system development		-2.085312357	3.447096774	3.258770694	21372	248	150	6	4	1.6	12825|17390|19264|20315|22177|83433	Col3a1|Mmp2|Ptprc|Cxcl12|Tyrobp|Trem2	-0.818295885	0	84	0	0	-4.036002622	32.88
1	-3.933506754	WP1596	M1	1	0	WikiPathways	27	Iron homeostasis		-3.933506754	30.53142857	9.29251091	21372	14	150	3	2	1.143095213	14325|16193|22041	Ftl1|Il6|Trf	-2.423068069	0	85	1	1	-3.933506754	30.53142857
1	-3.714688783	mmu04216	M1	1	0	KEGG Pathway	24	Ferroptosis - Mus musculus (house mouse)		-3.714688783	13.9004878	6.951161033	21372	41	150	4	2.666666667	1.31543543	13058|14325|15368|22041	Cybb|Ftl1|Hmox1|Trf	-2.235436105	0	85	0	0	-3.933506754	30.53142857
1	-2.736960145	GO:0006879	M1	1	0	GO Biological Processes	19	intracellular iron ion homeostasis	19_GO:0042592 homeostatic process	-2.736960145	7.701621622	4.85502252	21372	74	150	4	2.666666667	1.31543543	12010|14325|15368|22041	B2m|Ftl1|Hmox1|Trf	-1.391733312	0	85	0	0	-3.933506754	30.53142857
1	-2.145223838	R-MMU-917937	M1	1	0	Reactome Gene Sets	6	Iron uptake and transport		-2.145223838	7.632857143	4.178368107	21372	56	150	3	2	1.143095213	11984|15368|22041	Atp6v0c|Hmox1|Trf	-0.870630974	0	85	0	0	-3.933506754	30.53142857
1	-3.890872328	GO:2000515	M1	1	0	GO Biological Processes	19	negative regulation of CD4-positive, alpha-beta T cell activation	19_GO:0002376 immune system process	-3.890872328	15.40324324	7.371905004	21372	37	150	4	2.666666667	1.31543543	12394|12505|16362|56744	Runx1|Cd44|Irf1|Pf4	-2.385650674	0	86	1	1	-3.890872328	16.44
1	-3.44760316	GO:0046636	M1	1	0	GO Biological Processes	19	negative regulation of alpha-beta T cell activation	19_GO:0002376 immune system process	-3.44760316	11.87333333	6.340359458	21372	48	150	4	2.666666667	1.31543543	12394|12505|16362|56744	Runx1|Cd44|Irf1|Pf4	-2.01475569	0	86	0	0	-3.890872328	16.44
1	-3.106453302	GO:0043371	M1	1	0	GO Biological Processes	19	negative regulation of CD4-positive, alpha-beta T cell differentiation	19_GO:0002376 immune system process	-3.106453302	16.44	6.622784353	21372	26	150	3	2	1.143095213	12394|16362|56744	Runx1|Irf1|Pf4	-1.7143508	0	86	0	0	-3.890872328	16.44
1	-2.87984095	GO:0046639	M1	1	0	GO Biological Processes	19	negative regulation of alpha-beta T cell differentiation	19_GO:0002376 immune system process	-2.87984095	13.7883871	5.99037671	21372	31	150	3	2	1.143095213	12394|16362|56744	Runx1|Irf1|Pf4	-1.515140618	0	86	0	0	-3.890872328	16.44
1	-2.332378661	GO:0046640	M1	1	0	GO Biological Processes	19	regulation of alpha-beta T cell proliferation	19_GO:0002376 immune system process	-2.332378661	8.905	4.609491862	21372	48	150	3	2	1.143095213	12505|16362|19264	Cd44|Irf1|Ptprc	-1.037068301	0	86	0	0	-3.890872328	16.44
1	-3.890872328	GO:0090322	M1	1	0	GO Biological Processes	19	regulation of superoxide metabolic process	19_GO:0008152 metabolic process	-3.890872328	15.40324324	7.371905004	21372	37	150	4	2.666666667	1.31543543	12491|13057|14825|22177	Cd36|Cyba|Cxcl1|Tyrobp	-2.385650674	0	87	1	1	-3.890872328	15.83111111
1	-3.454379898	GO:2000379	M1	1	0	GO Biological Processes	19	positive regulation of reactive oxygen species metabolic process	19_GO:0048518 positive regulation of biological process	-3.454379898	8.28372093	5.690106449	21372	86	150	5	3.333333333	1.465656218	12491|13057|14825|21825|22177	Cd36|Cyba|Cxcl1|Thbs1|Tyrobp	-2.016323437	0	87	0	0	-3.890872328	15.83111111
1	-3.057531018	GO:0032930	M1	1	0	GO Biological Processes	19	positive regulation of superoxide anion generation	19_GO:0048518 positive regulation of biological process	-3.057531018	15.83111111	6.482945754	21372	27	150	3	2	1.143095213	13057|14825|22177	Cyba|Cxcl1|Tyrobp	-1.671862626	0	87	0	0	-3.890872328	15.83111111
1	-2.902345397	GO:2000377	M1	1	0	GO Biological Processes	19	regulation of reactive oxygen species metabolic process	19_GO:0008152 metabolic process	-2.902345397	5.058461538	4.453187966	21372	169	150	6	4	1.6	12491|13057|14825|17392|21825|22177	Cd36|Cyba|Cxcl1|Mmp3|Thbs1|Tyrobp	-1.532927833	0	87	0	0	-3.890872328	15.83111111
1	-2.87984095	GO:0032928	M1	1	0	GO Biological Processes	19	regulation of superoxide anion generation	19_GO:0008152 metabolic process	-2.87984095	13.7883871	5.99037671	21372	31	150	3	2	1.143095213	13057|14825|22177	Cyba|Cxcl1|Tyrobp	-1.515140618	0	87	0	0	-3.890872328	15.83111111
1	-3.75089696	GO:2000833	M1	1	0	GO Biological Processes	19	positive regulation of steroid hormone secretion	19_GO:0051179 localization	-3.75089696	26.715	8.650704167	21372	16	150	3	2	1.143095213	12394|13132|20750	Runx1|Dab2|Spp1	-2.265113415	0	88	1	1	-3.75089696	26.715
1	-2.965346665	GO:2000831	M1	1	0	GO Biological Processes	19	regulation of steroid hormone secretion	19_GO:0051179 localization	-2.965346665	14.73931034	6.224451637	21372	29	150	3	2	1.143095213	12394|13132|20750	Runx1|Dab2|Spp1	-1.589438111	0	88	0	0	-3.75089696	26.715
1	-2.912927247	GO:0010810	M1	1	0	GO Biological Processes	19	regulation of cell-substrate adhesion	19_GO:0050789 regulation of biological process	-2.912927247	4.336347826	4.276880358	21372	230	150	7	4.666666667	1.72218638	12491|12837|12842|13132|17387|20750|21825	Cd36|Col8a1|Col1a1|Dab2|Mmp14|Spp1|Thbs1	-1.54265896	0	88	0	0	-3.75089696	26.715
1	-2.480842552	GO:0010811	M1	1	0	GO Biological Processes	19	positive regulation of cell-substrate adhesion	19_GO:0048518 positive regulation of biological process	-2.480842552	5.016901408	4.037618152	21372	142	150	5	3.333333333	1.465656218	12491|12837|13132|20750|21825	Cd36|Col8a1|Dab2|Spp1|Thbs1	-1.169196182	0	88	0	0	-3.75089696	26.715
1	-2.103093153	GO:0044060	M1	1	0	GO Biological Processes	19	regulation of endocrine process	19_GO:0032501 multicellular organismal process	-2.103093153	7.369655172	4.08377997	21372	58	150	3	2	1.143095213	12394|13132|20750	Runx1|Dab2|Spp1	-0.83474924	0	88	0	0	-3.75089696	26.715
1	-3.668813439	GO:0035988	M1	1	0	GO Biological Processes	19	chondrocyte proliferation	19_GO:0009987 cellular process	-3.668813439	25.14352941	8.372214121	21372	17	150	3	2	1.143095213	12845|14824|17387	Comp|Grn|Mmp14	-2.196703924	0	89	1	1	-3.668813439	25.14352941
1	-2.430031967	GO:0016485	M1	1	0	GO Biological Processes	19	protein processing	19_GO:0008152 metabolic process	-2.430031967	4.070857143	3.759722594	21372	210	150	6	4	1.6	12845|13040|16658|17387|19073|19141	Comp|Ctss|Mafb|Mmp14|Srgn|Lgmn	-1.122769987	0	89	0	0	-3.668813439	25.14352941
1	-2.283828727	GO:0051604	M1	1	0	GO Biological Processes	19	protein maturation	19_GO:0008152 metabolic process	-2.283828727	2.79372549	3.266021584	21372	459	150	9	6	1.939071943	12010|12845|13040|14828|16149|16658|17387|19073|19141	B2m|Comp|Ctss|Hspa5|Cd74|Mafb|Mmp14|Srgn|Lgmn	-0.992741686	0	89	0	0	-3.668813439	25.14352941
1	-3.633545018	GO:0050873	M1	1	0	GO Biological Processes	19	brown fat cell differentiation	19_GO:0032502 developmental process	-3.633545018	13.25395349	6.762232596	21372	43	150	4	2.666666667	1.31543543	11770|20249|76905|231507	Fabp4|Scd1|Lrg1|Plac8	-2.164963504	0	90	1	1	-3.633545018	13.25395349
1	-3.612574449	GO:0010959	M1	1	0	GO Biological Processes	19	regulation of metal ion transport	19_GO:0051179 localization	-3.612574449	3.627962963	4.639142058	21372	432	150	11	7.333333333	2.128466671	12010|12721|13057|14825|15894|16000|16854|18301|20315|22041|83433	B2m|Coro1a|Cyba|Cxcl1|Icam1|Igf1|Lgals3|Fxyd5|Cxcl12|Trf|Trem2	-2.148189049	0	91	1	1	-3.612574449	3.627962963
1	-3.549461358	GO:0043269	M1	1	0	GO Biological Processes	19	regulation of monoatomic ion transport	19_GO:0051179 localization	-3.549461358	3.326381323	4.488394557	21372	514	150	12	8	2.215099697	12010|12721|13040|13057|14825|15894|16000|16854|18301|20315|22041|83433	B2m|Coro1a|Ctss|Cyba|Cxcl1|Icam1|Igf1|Lgals3|Fxyd5|Cxcl12|Trf|Trem2	-2.099451083	0	91	0	0	-3.612574449	3.627962963
1	-3.026589021	GO:0034762	M1	1	0	GO Biological Processes	19	regulation of transmembrane transport	19_GO:0051179 localization	-3.026589021	3.08519685	3.99894127	21372	508	150	11	7.333333333	2.128466671	12266|12721|13040|13057|16000|16176|16592|18301|18712|21825|83433	C3|Coro1a|Ctss|Cyba|Igf1|Il1b|Fabp5|Fxyd5|Pim1|Thbs1|Trem2	-1.642080295	0	91	0	0	-3.612574449	3.627962963
1	-3.591868849	GO:0070206	M1	1	0	GO Biological Processes	19	protein trimerization	19_GO:0009987 cellular process	-3.591868849	23.74666667	8.116696244	21372	18	150	3	2	1.143095213	11690|12843|16149	Alox5ap|Col1a2|Cd74	-2.13370257	0	92	1	1	-3.591868849	23.74666667
1	-3.483031493	GO:0010543	M1	1	0	GO Biological Processes	19	regulation of platelet activation	19_GO:0032501 multicellular organismal process	-3.483031493	12.12595745	6.419581254	21372	47	150	4	2.666666667	1.31543543	11816|14127|16193|56193	Apoe|Fcer1g|Il6|Plek	-2.040365342	0	93	1	1	-3.483031493	12.12595745
1	-2.211689738	GO:1902930	M1	1	0	GO Biological Processes	19	regulation of alcohol biosynthetic process	19_GO:0008152 metabolic process	-2.211689738	8.06490566	4.329380768	21372	53	150	3	2	1.143095213	11816|13132|56193	Apoe|Dab2|Plek	-0.928928086	0	93	0	0	-3.483031493	12.12595745
1	-3.475338684	GO:0141124	M1	1	0	GO Biological Processes	19	intracellular signaling cassette	19_GO:0050896 response to stimulus	-3.475338684	2.786440678	4.236086974	21372	767	150	15	10	2.449489743	11816|12491|12843|15368|16000|16010|16176|16362|17748|17750|18035|19264|20210|21825|22041	Apoe|Cd36|Col1a2|Hmox1|Igf1|Igfbp4|Il1b|Irf1|Mt1|Mt2|Nfkbia|Ptprc|Saa3|Thbs1|Trf	-2.034654109	0	94	1	1	-3.475338684	2.786440678
1	-3.381608239	GO:0032940	M1	1	0	GO Biological Processes	19	secretion by cell	19_GO:0051179 localization	-3.381608239	3.407130435	4.387788153	21372	460	150	11	7.333333333	2.128466671	11303|12721|12845|14127|14131|16193|17069|19156|20307|21928|56193	Abca1|Coro1a|Comp|Fcer1g|Fcgr3|Il6|Ly6e|Psap|Ccl8|Tnfaip2|Plek	-1.957728821	0	95	1	1	-3.381608239	3.407130435
1	-3.065285795	GO:0046903	M1	1	0	GO Biological Processes	19	secretion	19_GO:0051179 localization	-3.065285795	2.932692967	3.977821041	21372	583	150	12	8	2.215099697	11303|12721|12845|13057|14127|14131|16193|17069|19156|20307|21928|56193	Abca1|Coro1a|Comp|Cyba|Fcer1g|Fcgr3|Il6|Ly6e|Psap|Ccl8|Tnfaip2|Plek	-1.67611971	0	95	0	0	-3.381608239	3.407130435
1	-2.891985865	GO:0140352	M1	1	0	GO Biological Processes	19	export from cell	19_GO:0051179 localization	-2.891985865	2.968333333	3.850259249	21372	528	150	11	7.333333333	2.128466671	11303|12721|12845|14127|14131|16193|17069|19156|20307|21928|56193	Abca1|Coro1a|Comp|Fcer1g|Fcgr3|Il6|Ly6e|Psap|Ccl8|Tnfaip2|Plek	-1.523395472	0	95	0	0	-3.381608239	3.407130435
1	-2.965346665	GO:0033273	M1	1	0	GO Biological Processes	19	response to vitamin	19_GO:0050896 response to stimulus	-2.965346665	14.73931034	6.224451637	21372	29	150	3	2	1.143095213	18712|20750|80859	Pim1|Spp1|Nfkbiz	-1.589438111	0	96	1	1	-2.965346665	14.73931034
1	-2.780872425	GO:0007584	M1	1	0	GO Biological Processes	19	response to nutrient	19_GO:0050896 response to stimulus	-2.780872425	7.915555556	4.941609436	21372	72	150	4	2.666666667	1.31543543	16956|18712|20750|80859	Lpl|Pim1|Spp1|Nfkbiz	-1.427098316	0	96	0	0	-2.965346665	14.73931034
1	-2.119108682	GO:0031667	M1	1	0	GO Biological Processes	19	response to nutrient levels	19_GO:0050896 response to stimulus	-2.119108682	2.835422886	3.123308265	21372	402	150	8	5.333333333	1.834645995	11520|11816|12514|14828|16956|18712|20750|80859	Plin2|Apoe|Cd68|Hspa5|Lpl|Pim1|Spp1|Nfkbiz	-0.847204957	0	96	0	0	-2.965346665	14.73931034
1	-2.965346665	GO:0031100	M1	1	0	GO Biological Processes	19	animal organ regeneration	19_GO:0032502 developmental process	-2.965346665	14.73931034	6.224451637	21372	29	150	3	2	1.143095213	15368|16193|20315	Hmox1|Il6|Cxcl12	-1.589438111	0	97	1	1	-2.965346665	14.73931034
1	-2.767211008	GO:0031099	M1	1	0	GO Biological Processes	19	regeneration	19_GO:0032502 developmental process	-2.767211008	5.839344262	4.506629579	21372	122	150	5	3.333333333	1.465656218	15368|16000|16193|17390|20315	Hmox1|Igf1|Il6|Mmp2|Cxcl12	-1.414514553	0	97	0	0	-2.965346665	14.73931034
1	-2.622005294	GO:1904994	M1	1	0	GO Biological Processes	19	regulation of leukocyte adhesion to vascular endothelial cell	19_GO:0050789 regulation of biological process	-2.622005294	11.24842105	5.315908652	21372	38	150	3	2	1.143095213	15894|16193|20315	Icam1|Il6|Cxcl12	-1.295416126	0	97	0	0	-2.965346665	14.73931034
1	-2.195118725	GO:0009266	M1	1	0	GO Biological Processes	19	response to temperature stimulus	19_GO:0050896 response to stimulus	-2.195118725	4.291566265	3.57925108	21372	166	150	5	3.333333333	1.465656218	15368|16000|20315|22228|231507	Hmox1|Igf1|Cxcl12|Ucp2|Plac8	-0.914185684	0	97	0	0	-2.965346665	14.73931034
1	-2.965346665	GO:0010955	M1	1	0	GO Biological Processes	19	negative regulation of protein processing	19_GO:0048519 negative regulation of biological process	-2.965346665	14.73931034	6.224451637	21372	29	150	3	2	1.143095213	13024|21825|64138	Ctla2a|Thbs1|Ctsz	-1.589438111	0	98	1	1	-2.965346665	14.73931034
1	-2.965346665	GO:1903318	M1	1	0	GO Biological Processes	19	negative regulation of protein maturation	19_GO:0048519 negative regulation of biological process	-2.965346665	14.73931034	6.224451637	21372	29	150	3	2	1.143095213	13024|21825|64138	Ctla2a|Thbs1|Ctsz	-1.589438111	0	98	0	0	-2.965346665	14.73931034
1	-2.803347667	GO:0070613	M1	1	0	GO Biological Processes	19	regulation of protein processing	19_GO:0008152 metabolic process	-2.803347667	8.027042254	4.986164929	21372	71	150	4	2.666666667	1.31543543	13024|17387|21825|64138	Ctla2a|Mmp14|Thbs1|Ctsz	-1.446867664	0	98	0	0	-2.965346665	14.73931034
1	-2.715504055	GO:1903317	M1	1	0	GO Biological Processes	19	regulation of protein maturation	19_GO:0008152 metabolic process	-2.715504055	7.598933333	4.812935634	21372	75	150	4	2.666666667	1.31543543	13024|17387|21825|64138	Ctla2a|Mmp14|Thbs1|Ctsz	-1.374488596	0	98	0	0	-2.965346665	14.73931034
1	-2.926131831	GO:0120035	M1	1	0	GO Biological Processes	19	regulation of plasma membrane bounded cell projection organization	19_GO:0050789 regulation of biological process	-2.926131831	2.563907455	3.735901273	21372	778	150	14	9.333333333	2.375180305	11816|12010|12505|13132|14130|14824|14828|14972|15894|16193|17118|20315|20377|83433	Apoe|B2m|Cd44|Dab2|Fcgr2b|Grn|Hspa5|H2-K1|Icam1|Il6|Marcks|Cxcl12|Sfrp1|Trem2	-1.553052567	0	99	1	1	-2.926131831	2.563907455
1	-2.84807363	GO:0031344	M1	1	0	GO Biological Processes	19	regulation of cell projection organization	19_GO:0050789 regulation of biological process	-2.84807363	2.515409836	3.656111724	21372	793	150	14	9.333333333	2.375180305	11816|12010|12505|13132|14130|14824|14828|14972|15894|16193|17118|20315|20377|83433	Apoe|B2m|Cd44|Dab2|Fcgr2b|Grn|Hspa5|H2-K1|Icam1|Il6|Marcks|Cxcl12|Sfrp1|Trem2	-1.485580644	0	99	0	0	-2.926131831	2.563907455
1	-2.110648042	GO:0010975	M1	1	0	GO Biological Processes	19	regulation of neuron projection development	19_GO:0032502 developmental process	-2.110648042	2.465051903	3.002014647	21372	578	150	10	6.666666667	2.036700309	11816|12010|13132|14824|14828|14972|16193|17118|20315|20377	Apoe|B2m|Dab2|Grn|Hspa5|H2-K1|Il6|Marcks|Cxcl12|Sfrp1	-0.839637009	0	99	0	0	-2.926131831	2.563907455
1	-2.87984095	GO:0071353	M1	1	0	GO Biological Processes	19	cellular response to interleukin-4	19_GO:0050896 response to stimulus	-2.87984095	13.7883871	5.99037671	21372	31	150	3	2	1.143095213	12721|14828|17533	Coro1a|Hspa5|Mrc1	-1.515140618	0	100	1	1	-2.87984095	13.7883871
1	-2.800148833	GO:0070670	M1	1	0	GO Biological Processes	19	response to interleukin-4	19_GO:0050896 response to stimulus	-2.800148833	12.95272727	5.77699305	21372	33	150	3	2	1.143095213	12721|14828|17533	Coro1a|Hspa5|Mrc1	-1.445294388	0	100	0	0	-2.87984095	13.7883871
1	-2.872973002	WP151	M1	1	0	WikiPathways	27	IL 5 signaling pathway		-2.872973002	8.381176471	5.125241864	21372	68	150	4	2.666666667	1.31543543	11690|15894|18035|18712	Alox5ap|Icam1|Nfkbia|Pim1	-1.508825559	0	101	1	1	-2.872973002	8.381176471
1	-2.307653496	GO:0030522	M1	1	0	GO Biological Processes	19	intracellular receptor signaling pathway	19_GO:0050896 response to stimulus	-2.307653496	4.566666667	3.758875707	21372	156	150	5	3.333333333	1.465656218	16000|16362|18035|18712|54445	Igf1|Irf1|Nfkbia|Pim1|Unc93b1	-1.015132592	0	101	0	0	-2.872973002	8.381176471
1	-2.25837968	GO:0007249	M1	1	0	GO Biological Processes	19	canonical NF-kappaB signal transduction	19_GO:0050896 response to stimulus	-2.25837968	8.381176471	4.436819778	21372	51	150	3	2	1.143095213	16362|18035|20210	Irf1|Nfkbia|Saa3	-0.971475283	0	101	0	0	-2.872973002	8.381176471
1	-2.812361424	GO:2001235	M1	1	0	GO Biological Processes	19	positive regulation of apoptotic signaling pathway	19_GO:0048518 positive regulation of biological process	-2.812361424	4.857272727	4.319909232	21372	176	150	6	4	1.6	13032|13040|17390|19264|20377|21825	Ctsc|Ctss|Mmp2|Ptprc|Sfrp1|Thbs1	-1.454249756	0	102	1	1	-2.812361424	7.007213115
1	-2.720699432	GO:0030336	M1	1	0	GO Biological Processes	19	negative regulation of cell migration	19_GO:0040011 locomotion	-2.720699432	3.573166144	3.892880493	21372	319	150	8	5.333333333	1.834645995	11816|12825|16149|20315|20377|21825|21857|77125	Apoe|Col3a1|Cd74|Cxcl12|Sfrp1|Thbs1|Timp1|Il33	-1.379024071	0	102	0	0	-2.812361424	7.007213115
1	-2.61335596	GO:2000146	M1	1	0	GO Biological Processes	19	negative regulation of cell motility	19_GO:0040011 locomotion	-2.61335596	3.433253012	3.75662929	21372	332	150	8	5.333333333	1.834645995	11816|12825|16149|20315|20377|21825|21857|77125	Apoe|Col3a1|Cd74|Cxcl12|Sfrp1|Thbs1|Timp1|Il33	-1.287804947	0	102	0	0	-2.812361424	7.007213115
1	-2.488634158	GO:0040013	M1	1	0	GO Biological Processes	19	negative regulation of locomotion	19_GO:0040011 locomotion	-2.488634158	3.275402299	3.597949282	21372	348	150	8	5.333333333	1.834645995	11816|12825|16149|20315|20377|21825|21857|77125	Apoe|Col3a1|Cd74|Cxcl12|Sfrp1|Thbs1|Timp1|Il33	-1.17649789	0	102	0	0	-2.812361424	7.007213115
1	-2.195118725	GO:0043405	M1	1	0	GO Biological Processes	19	regulation of MAP kinase activity	19_GO:0008152 metabolic process	-2.195118725	4.291566265	3.57925108	21372	166	150	5	3.333333333	1.465656218	11816|16176|19264|20377|21825	Apoe|Il1b|Ptprc|Sfrp1|Thbs1	-0.914185684	0	102	0	0	-2.812361424	7.007213115
1	-2.162972561	GO:0050680	M1	1	0	GO Biological Processes	19	negative regulation of epithelial cell proliferation	19_GO:0048519 negative regulation of biological process	-2.162972561	4.215384615	3.528113286	21372	169	150	5	3.333333333	1.465656218	11816|12010|13132|20377|21825	Apoe|B2m|Dab2|Sfrp1|Thbs1	-0.885221179	0	102	0	0	-2.812361424	7.007213115
1	-2.042868873	GO:2001238	M1	1	0	GO Biological Processes	19	positive regulation of extrinsic apoptotic signaling pathway	19_GO:0048518 positive regulation of biological process	-2.042868873	7.007213115	3.950034957	21372	61	150	3	2	1.143095213	19264|20377|21825	Ptprc|Sfrp1|Thbs1	-0.782864372	0	102	0	0	-2.812361424	7.007213115
1	-2.679384141	GO:0031589	M1	1	0	GO Biological Processes	19	cell-substrate adhesion	19_GO:0009987 cellular process	-2.679384141	4.571550802	4.124091551	21372	187	150	6	4	1.6	12721|12825|17118|19261|20377|22329	Coro1a|Col3a1|Marcks|Sirpa|Sfrp1|Vcam1	-1.343576112	0	103	1	1	-2.679384141	11.24842105
1	-2.622005294	GO:0046329	M1	1	0	GO Biological Processes	19	negative regulation of JNK cascade	19_GO:0048519 negative regulation of biological process	-2.622005294	11.24842105	5.315908652	21372	38	150	3	2	1.143095213	19261|20377|20379	Sirpa|Sfrp1|Sfrp4	-1.295416126	0	103	0	0	-2.679384141	11.24842105
1	-2.343140915	GO:0002244	M1	1	0	GO Biological Processes	19	hematopoietic progenitor cell differentiation	19_GO:0032502 developmental process	-2.343140915	4.65620915	3.815743621	21372	153	150	5	3.333333333	1.465656218	12394|19261|19264|20375|20377	Runx1|Sirpa|Ptprc|Spi1|Sfrp1	-1.046413606	0	103	0	0	-2.679384141	11.24842105
1	-2.561462987	GO:0035265	M1	1	0	GO Biological Processes	19	organ growth	19_GO:0040007 growth	-2.561462987	5.238235294	4.168531198	21372	136	150	5	3.333333333	1.465656218	12845|16000|17069|19156|21825	Comp|Igf1|Ly6e|Psap|Thbs1	-1.240912774	0	104	1	1	-2.561462987	5.238235294
1	-2.192588987	GO:0040007	M1	1	0	GO Biological Processes	19	growth	19_GO:0040007 growth	-2.192588987	2.535231317	3.10077915	21372	562	150	10	6.666666667	2.036700309	12825|12845|12978|14824|16000|17069|19156|20377|21825|80859	Col3a1|Comp|Csf1r|Grn|Igf1|Ly6e|Psap|Sfrp1|Thbs1|Nfkbiz	-0.912111898	0	104	0	0	-2.561462987	5.238235294
1	-2.467891937	GO:0050853	M1	1	0	GO Biological Processes	19	B cell receptor signaling pathway	19_GO:0002376 immune system process	-2.467891937	9.940465116	4.933714225	21372	43	150	3	2	1.143095213	18035|19264|80859	Nfkbia|Ptprc|Nfkbiz	-1.157711954	0	105	1	1	-2.467891937	9.940465116
1	-2.440154618	GO:0050821	M1	1	0	GO Biological Processes	19	protein stabilization	19_GO:0065007 biological regulation	-2.440154618	4.090334928	3.774461277	21372	209	150	6	4	1.6	14824|16000|16149|18712|22177|65972	Grn|Igf1|Cd74|Pim1|Tyrobp|Ifi30	-1.131694047	0	106	1	1	-2.440154618	4.090334928
1	-2.393808401	GO:1900076	M1	1	0	GO Biological Processes	19	regulation of cellular response to insulin stimulus	19_GO:0050896 response to stimulus	-2.393808401	6.194782609	4.197980108	21372	92	150	4	2.666666667	1.31543543	13033|16176|16956|17118	Ctsd|Il1b|Lpl|Marcks	-1.090886991	0	107	1	1	-2.393808401	6.194782609
1	-2.38462196	GO:0044788	M1	1	0	GO Biological Processes	19	modulation by host of viral process	19_GO:0044419 biological process involved in interspecies interaction between organisms	-2.38462196	9.292173913	4.733228949	21372	46	150	3	2	1.143095213	11816|12978|20307	Apoe|Csf1r|Ccl8	-1.082659258	0	108	1	1	-2.38462196	9.292173913
1	-2.062565487	GO:1900271	M1	1	0	GO Biological Processes	19	regulation of long-term synaptic potentiation	19_GO:0048518 positive regulation of biological process	-2.062565487	7.124	3.993591139	21372	60	150	3	2	1.143095213	11816|19141|22177	Apoe|Lgmn|Tyrobp	-0.798630692	0	108	0	0	-2.38462196	9.292173913
1	-2.103093153	R-MMU-2980736	M1	1	0	Reactome Gene Sets	6	Peptide hormone metabolism		-2.103093153	7.369655172	4.08377997	21372	58	150	3	2	1.143095213	13033|16000|64138	Ctsd|Igf1|Ctsz	-0.83474924	0	109	1	1	-2.103093153	7.369655172
1	-2.062565487	R-MMU-422356	M1	1	0	Reactome Gene Sets	6	Regulation of insulin secretion		-2.062565487	7.124	3.993591139	21372	60	150	3	2	1.143095213	12491|14710|17118	Cd36|Gngt2|Marcks	-0.798630692	0	110	1	1	-2.062565487	7.124
1	-2.045224468	GO:0060322	M1	1	0	GO Biological Processes	19	head development	19_GO:0032502 developmental process	-2.045224468	2.192	2.851275541	21372	780	150	12	8	2.215099697	12825|12842|12978|14130|14828|16000|16658|17387|17390|19156|20315|22177	Col3a1|Col1a1|Csf1r|Fcgr2b|Hspa5|Igf1|Mafb|Mmp14|Mmp2|Psap|Cxcl12|Tyrobp	-0.783913817	0	111	1	1	-2.045224468	3.935911602
1	-2.041123054	GO:0030902	M1	1	0	GO Biological Processes	19	hindbrain development	19_GO:0032502 developmental process	-2.041123054	3.935911602	3.334812598	21372	181	150	5	3.333333333	1.465656218	14130|14828|16000|16658|19156	Fcgr2b|Hspa5|Igf1|Mafb|Psap	-0.781553064	0	111	0	0	-2.045224468	3.935911602
